# Supplementary material for: IMBAS-MS Discovers Organ-Specific HLA Peptide Patterns in Plasma
Source: Mol Cell Proteomics. 2023 Dec 1;23(1):100689. doi: 10.1016/j.mcpro.2023.100689 (PMC10765297; doi:10.1016/j.mcpro.2023.100689)
Supplement: Supplemental legend [file mmc2.xlsx]

## Sheet: DDA-results
Peptides identified using the DDA workflow
Peptide Sequence	peptide sequence
Peptide Length	peptide length
M/Z	precursor m/z
Charge	precursor charge
Probability	confidence score determined by PeptideProphet, higher values indicate greater confidence
Assigned Modifications	assigned modifications
Protein ID	protein id
Gene	gene
Folder Name	raw file name

## Sheet: DIA-results
Peptides identified using the DIA workflow
File.Name	Rawfile name
Modified.Sequence	precursor sequence in case modifications were identified
Stripped.Sequence	stripped prescursor sequencec
Precursor.Charge	precursor charge
Precursor.Quantity	MS2-based quantity of the precursor (charged peptide), non-normalised
Quantity.Quality	Quantitation quality score
Folder Name	rawfile folder name in MassIVE
mass	precursor mass
M/Z	presucrso m/z

## Sheet: Rawfilelegend
Figure	File raw	File search	Experimental condition	Donor	Raw file name	Scan mode
Figure 1B	Figure1and2.zip	Results_Figure1_2.zip	gradient comparison	NA	20230118_TIMS01scp_MW_SA_eXI_whi20_1_S6-B1_1_1601.d	DDA
					20230118_TIMS01scp_MW_SA_eXI_whi20_2_S6-B2_1_1603.d	DDA
					20230118_TIMS01scp_MW_SA_eXI_whi20_3_S6-B3_1_1605.d	DDA
					20230118_TIMS01scp_MW_SA_eXI_whi40_1_S6-A1_1_1600.d	DDA
					20230118_TIMS01scp_MW_SA_eXI_whi40_2_S6-A2_1_1602.d	DDA
					20230118_TIMS01scp_MW_SA_eXI_whi40_3_S6-A3_1_1604.d	DDA
					20230330_TIMS01scp_MW_SA_column_21min_1_S4-H1_1_2773.d	DDA
					20230330_TIMS01scp_MW_SA_column_21min_2_S4-H2_1_2774.d	DDA
					20230330_TIMS01scp_MW_SA_column_21min_3_S4-H3_1_2775.d	DDA
					20230330_TIMS01scp_MW_SA_column_44min_1_S4-G7_1_2753.d	DDA
					20230330_TIMS01scp_MW_SA_column_44min_2_S4-G8_1_2754.d	DDA
					20230330_TIMS01scp_MW_SA_column_44min_3_S4-G9_1_2755.d	DDA
					20230330_TIMS01scp_MW_SA_column_88min_1_S4-G10_1_2757.d	DDA
					20230330_TIMS01scp_MW_SA_column_88min_2_S4-G11_1_2758.d	DDA
					20230330_TIMS01scp_MW_SA_column_88min_3_S4-G12_1_2759.d	DDA
Figure 1C,D,E			1 µg antibody		20230120_TIMS01scp_MW_SA_eXII_1_10ul_1_S6-A10_1_1650.d	DDA
					20230120_TIMS01scp_MW_SA_eXII_1_10ul_2_S6-A11_1_1659.d	DDA
					20230120_TIMS01scp_MW_SA_eXII_1_10ul_3_S6-A12_1_1668.d	DDA
					20230120_TIMS01scp_MW_SA_eXII_1_50ul_1_S6-A7_1_1651.d	DDA
					20230120_TIMS01scp_MW_SA_eXII_1_50ul_2_S6-A8_1_1660.d	DDA
					20230120_TIMS01scp_MW_SA_eXII_1_50ul_3_S6-A9_1_1669.d	DDA
					20230120_TIMS01scp_MW_SA_eXII_1_75ul_1_S6-A4_1_1652.d	DDA
					20230120_TIMS01scp_MW_SA_eXII_1_75ul_2_S6-A5_1_1661.d	DDA
					20230120_TIMS01scp_MW_SA_eXII_1_75ul_3_S6-A6_1_1670.d	DDA
					20230120_TIMS01scp_MW_SA_eXII_1_100ul_tt_1_S6-A1_1_1653.d	DDA
					20230120_TIMS01scp_MW_SA_eXII_1_100ul_tt_2_S6-A2_1_1662.d	DDA
					20230120_TIMS01scp_MW_SA_eXII_1_100ul_tt_3_S6-A3_1_1671.d	DDA
					20230120_TIMS01scp_MW_SA_eXII_1_200ul_1_S6-E7_1_1655.d	DDA
					20230120_TIMS01scp_MW_SA_eXII_1_200ul_2_S6-E8_1_1664.d	DDA
					20230120_TIMS01scp_MW_SA_eXII_1_200ul_3_S6-E9_1_1673.d	DDA
			10 µg antibody		20230121_TIMS01scp_MW_SA_eXII_10_10ul_1_S6-B10_1_1677.d	DDA
					20230121_TIMS01scp_MW_SA_eXII_10_10ul_2_S6-B11_1_1688.d	DDA
					20230121_TIMS01scp_MW_SA_eXII_10_10ul_3_S6-B12_1_1699.d	DDA
					20230121_TIMS01scp_MW_SA_eXII_10_50ul_1_S6-B7_1_1678.d	DDA
					20230121_TIMS01scp_MW_SA_eXII_10_50ul_2_S6-B8_1_1689.d	DDA
					20230121_TIMS01scp_MW_SA_eXII_10_50ul_3_S6-B9_1_1700.d	DDA
					20230121_TIMS01scp_MW_SA_eXII_10_75ul_1_S6-B4_1_1679.d	DDA
					20230121_TIMS01scp_MW_SA_eXII_10_75ul_2_S6-B5_1_1690.d	DDA
					20230121_TIMS01scp_MW_SA_eXII_10_75ul_3_S6-B6_1_1701.d	DDA
					20230121_TIMS01scp_MW_SA_eXII_10_100ul_tt_1_S6-B1_1_1680.d	DDA
					20230121_TIMS01scp_MW_SA_eXII_10_100ul_tt_2_S6-B2_1_1691.d	DDA
					20230121_TIMS01scp_MW_SA_eXII_10_100ul_tt_3_S6-B3_1_1702.d	DDA
					20230121_TIMS01scp_MW_SA_eXII_10_200ul_1_S6-D7_1_1682.d	DDA
					20230121_TIMS01scp_MW_SA_eXII_10_200ul_2_S6-D8_1_1693.d	DDA
					20230121_TIMS01scp_MW_SA_eXII_10_200ul_3_S6-D9_1_1704.d	DDA
					20230121_TIMS01scp_MW_SA_eXII_10_500ul_1_S6-D4_1_1683.d	DDA
					20230121_TIMS01scp_MW_SA_eXII_10_500ul_2_S6-D5_1_1694.d	DDA
					20230121_TIMS01scp_MW_SA_eXII_10_500ul_3_S6-D6_1_1705.d	DDA
Figure 2		Results_Figure1_2.zip	raw files		20230118_TIMS01scp_MW_SA_eXI_whi40_1_S6-A1_1_1600.d	DDA
					20230118_TIMS01scp_MW_SA_eXI_whi40_2_S6-A2_1_1602.d	DDA
					20230118_TIMS01scp_MW_SA_eXI_whi40_3_S6-A3_1_1604.d	DDA
		Results_whi40_dia.zip			20230118_TIMS01scp_MW_SA_eXI_whi40_dia_1_S6-A7_1_1606.d	DIA
					20230118_TIMS01scp_MW_SA_eXI_whi40_dia_3_S6-A9_1_1610.d	DIA
					20230118_TIMS01scp_MW_SA_eXI_x_whi40_dia_2_S6-A8_1_1608.d	DIA
Figure 3	Figure1and2.zip	Results_Figure1_2.zip	dda	#1	20230118_TIMS01scp_MW_SA_eXI_whi40_1_S6-A1_1_1600.d	DDA
					20230118_TIMS01scp_MW_SA_eXI_whi40_2_S6-A2_1_1602.d	DDA
					20230118_TIMS01scp_MW_SA_eXI_whi40_3_S6-A3_1_1604.d	DDA
	Figure3and4.zip	Results_Figure3and4.zip		#2	20230125_TIMS01scp_MW_SA_eXII_4_1_S5-A7_1_1765.d	DDA
					20230125_TIMS01scp_MW_SA_eXII_4_2_S5-A8_1_1766.d	DDA
					20230125_TIMS01scp_MW_SA_eXII_4_3_S5-A9_1_1767.d	DDA
				#3	20230511_TIMS01scp_MW_SA_pIV_6_dda_1_S4-D1_1_3070.d	DDA
					20230511_TIMS01scp_MW_SA_pIV_6_dda_2_S4-D2_1_3071.d	DDA
					20230511_TIMS01scp_MW_SA_pIV_6_dda_3_S4-D3_1_3072.d	DDA
				#4	20230511_TIMS01scp_MW_SA_pIV_8_dda_1_S4-D7_1_3076.d	DDA
					20230511_TIMS01scp_MW_SA_pIV_8_dda_2_S4-D8_1_3077.d	DDA
					20230511_TIMS01scp_MW_SA_pIV_8_dda_3_S4-D9_1_3078.d	DDA
				#5	20230511_TIMS01scp_MW_SA_pIV_9_dda_1_S4-E1_1_3080.d	DDA
					20230511_TIMS01scp_MW_SA_pIV_9_dda_2_S4-E2_1_3081.d	DDA
					20230511_TIMS01scp_MW_SA_pIV_9_dda_3_S4-E3_1_3082.d	DDA
				#6	20230511_TIMS01scp_MW_SA_pIV_10_dda_1_S4-E7_1_3084.d	DDA
					20230511_TIMS01scp_MW_SA_pIV_10_dda_2_S4-E8_1_3085.d	DDA
					20230511_TIMS01scp_MW_SA_pIV_10_dda_3_S4-E9_1_3086.d	DDA
	Figure1and2.zip	Results_whi40_dia.zip	dia	#1	20230118_TIMS01scp_MW_SA_eXI_whi40_dia_1_S6-A7_1_1606.d	DIA
					20230118_TIMS01scp_MW_SA_eXI_whi40_dia_3_S6-A9_1_1610.d	DIA
					20230118_TIMS01scp_MW_SA_eXI_x_whi40_dia_2_S6-A8_1_1608.d	DIA
	Figure5.zip	Results_Figure5.zip		#2	20230407_TIMS01scp_MW_SA_pII_4_dia_1_S4-F4_1_2601.d	DIA
					20230407_TIMS01scp_MW_SA_pII_4_dia_2_S4-F5_1_2602.d	DIA
					20230407_TIMS01scp_MW_SA_pII_4_dia_3_S4-E6_1_2652.d	DIA
	Figure3and4.zip	Results_Figure3and4.zip		#3	20230511_TIMS01scp_MW_SA_pIV_6_dia_1_S4-D4_1_3088.d	DIA
					20230511_TIMS01scp_MW_SA_pIV_6_dia_2_S4-D5_1_3089.d	DIA
					20230511_TIMS01scp_MW_SA_pIV_6_dia_3_S4-D6_1_3090.d	DIA
				#4	20230511_TIMS01scp_MW_SA_pIV_8_dia_1_S4-D10_1_3092.d	DIA
					20230511_TIMS01scp_MW_SA_pIV_8_dia_2_S4-D11_1_3093.d	DIA
					20230511_TIMS01scp_MW_SA_pIV_8_dia_3_S4-D12_1_3094.d	DIA
				#5	20230511_TIMS01scp_MW_SA_pIV_9_dia_1_S4-E4_1_3096.d	DIA
					20230511_TIMS01scp_MW_SA_pIV_9_dia_2_S4-E5_1_3097.d	DIA
					20230511_TIMS01scp_MW_SA_pIV_9_dia_3_S4-E6_1_3098.d	DIA
				#6	20230511_TIMS01scp_MW_SA_pIV_10_dia_1_S4-E10_1_3100.d	DIA
					20230511_TIMS01scp_MW_SA_pIV_10_dia_2_S4-E11_1_3101.d	DIA
					20230511_TIMS01scp_MW_SA_pIV_10_dia_3_S4-E12_1_3102.d	DIA
	Figure3_frac.zip	Results_Figure3_frac.zip	fractionations	#1	20230330_TIMS01scp_MW_SA_fIII_1_dia_1_S4-D1_1_2704.d	DIA
					-	DIA
					20230330_TIMS01scp_MW_SA_fIII_1_dia_6_S4-D6_1_2709.d	DIA
				#2	20230330_TIMS01scp_MW_SA_fIII_4_dia_1_S4-A1_1_2722.d	DIA
					-	DIA
					20230330_TIMS01scp_MW_SA_fIII_4_dia_6_S4-A6_1_2727.d	DIA
				#3	20230330_TIMS01scp_MW_SA_fIII_6_dia_1_S4-B1_1_2713.d	DIA
					-	DIA
					20230330_TIMS01scp_MW_SA_fIII_6_dia_6_S4-B6_1_2718.d	DIA
				#4	20230512_TIMS01scp_MW_SA_fIV_8_dia_1_S4-B1_1_3118.d	DIA
					-	DIA
					20230512_TIMS01scp_MW_SA_fIV_8_dia_6_S4-B6_1_3123.d	DIA
				#5	20230330_TIMS01scp_MW_SA_fIII_9_dia_1_S4-C1_1_2695.d	DIA
					-	DIA
					20230330_TIMS01scp_MW_SA_fIII_9_dia_6_S4-C6_1_2700.d	DIA
				#6	20230512_TIMS01scp_MW_SA_fIV_10_dia_1_S4-C1_1_3127.d	DIA
					-	DIA
					20230512_TIMS01scp_MW_SA_fIV_10_dia_3_S4-C3_1_3129.d	DIA
Figure 4 A	see Figure 3	see Figure 3	Gene frequencies	NA	see Figure 3	see Figure 3
Figure 4 B	Figure1and2.zip	Results_whi40_dia.zip	GO term	NA	20230118_TIMS01scp_MW_SA_eXI_whi40_dia_1_S6-A7_1_1606.d	DIA
					20230118_TIMS01scp_MW_SA_eXI_whi40_dia_3_S6-A9_1_1610.d	DIA
					20230118_TIMS01scp_MW_SA_eXI_x_whi40_dia_2_S6-A8_1_1608.d	DIA
Figure 4 C	Figure3_frac.zip	Results_Figure3_frac.zip	Rankplot	NA	20230330_TIMS01scp_MW_SA_fIII_1_dia_1_S4-D1_1_2704.d	DIA
					-	DIA
					20230330_TIMS01scp_MW_SA_fIII_1_dia_6_S4-D6_1_2709.d	DIA
Figure 4 D	Figure1and2.zip	Results_whi40_dia.zip	intensity traces	#1	20230118_TIMS01scp_MW_SA_eXI_whi40_dia_1_S6-A7_1_1606.d	DIA
					20230118_TIMS01scp_MW_SA_eXI_whi40_dia_3_S6-A9_1_1610.d	DIA
					20230118_TIMS01scp_MW_SA_eXI_x_whi40_dia_2_S6-A8_1_1608.d	DIA
	Figure5.zip	Results_Figure5.zip		#2	20230407_TIMS01scp_MW_SA_pII_4_dia_1_S4-F4_1_2601.d	DIA
					20230407_TIMS01scp_MW_SA_pII_4_dia_2_S4-F5_1_2602.d	DIA
					20230407_TIMS01scp_MW_SA_pII_4_dia_3_S4-E6_1_2652.d	DIA
	Figure3and4.zip	Results_Figure3and4.zip		#6	20230511_TIMS01scp_MW_SA_pIV_10_dia_1_S4-E10_1_3100.d	DIA
					20230511_TIMS01scp_MW_SA_pIV_10_dia_2_S4-E11_1_3101.d	DIA
					20230511_TIMS01scp_MW_SA_pIV_10_dia_3_S4-E12_1_3102.d	DIA
Figure 5 A,B	Figure5_timeline.zip	Results_Figure5_timeline.zip	timeline	5 month	20230407_TIMS01scp_MW_SA_pII_9_dia_2_S4-G2_1_2614.d	DIA
					20230407_TIMS01scp_MW_SA_pII_9_dia_3_S4-G3_1_2615.d	DIA
				11 month	20230407_TIMS01scp_MW_SA_pII_0301_dia_1_S4-H2_1_2632.d	DIA
					20230407_TIMS01scp_MW_SA_pII_0301_dia_2_S4-H3_1_2633.d	DIA
					20230407_TIMS01scp_MW_SA_pII_0301_dia_3_S4-H4_1_2634.d	DIA
				12 month	20230407_TIMS01scp_MW_SA_pII_cov_dia_1_S4-G10_1_2627.d	DIA
					20230407_TIMS01scp_MW_SA_pII_cov_dia_2_S4-G11_1_2628.d	DIA
					20230407_TIMS01scp_MW_SA_pII_cov_dia_3_S4-G12_1_2629.d	DIA
				16h	20230407_TIMS01scp_MW_SA_pII_green_dia_1_S4-G7_1_2622.d	DIA
					20230407_TIMS01scp_MW_SA_pII_green_dia_2_S4-G8_1_2623.d	DIA
					20230407_TIMS01scp_MW_SA_pII_green_dia_3_S4-G9_1_2624.d	DIA
				0	20230407_TIMS01scp_MW_SA_pII_red_dia_1_S4-G4_1_2618.d	DIA
					20230407_TIMS01scp_MW_SA_pII_red_dia_2_S4-G5_1_2619.d	DIA
					20230407_TIMS01scp_MW_SA_pII_red_dia_3_S4-G6_1_2620.d	DIA
Figure 5 C-F	Figure5.zip	Results_Figure5.zip	Correlation	#2	20230407_TIMS01scp_MW_SA_pII_4_dia_1_S4-F4_1_2601.d	DIA
					20230407_TIMS01scp_MW_SA_pII_4_dia_2_S4-F5_1_2602.d	DIA
				#5	20230407_TIMS01scp_MW_SA_pII_5_dia_1_S4-E7_1_2656.d	DIA
					20230407_TIMS01scp_MW_SA_pII_5_dia_2_S4-F8_1_2605.d	DIA
					20230407_TIMS01scp_MW_SA_pII_5_dia_3_S4-F9_1_2606.d	DIA
				#3	20230407_TIMS01scp_MW_SA_pII_6_dia_1_S4-F10_1_2609.d	DIA
					20230407_TIMS01scp_MW_SA_pII_6_dia_2_S4-F11_1_2610.d	DIA
					20230407_TIMS01scp_MW_SA_pII_6_dia_3_S4-F12_1_2611.d	DIA
				#6	20230407_TIMS01scp_MW_SA_pIII_3_dia_1_S4-F1_1_2677.d	DIA
					20230407_TIMS01scp_MW_SA_pIII_3_dia_2_S4-F2_1_2678.d	DIA
					20230407_TIMS01scp_MW_SA_pIII_3_dia_3_S4-F3_1_2679.d	DIA
				#8	20230407_TIMS01scp_MW_SA_pIII_8_dia_1_S4-F4_1_2681.d	DIA
					20230407_TIMS01scp_MW_SA_pIII_8_dia_2_S4-F5_1_2682.d	DIA
					20230407_TIMS01scp_MW_SA_pIII_8_dia_3_S4-F6_1_2683.d	DIA
				#4	20230407_TIMS01scp_MW_SA_pIII_9_dia_1_S4-F7_1_2685.d	DIA
					20230407_TIMS01scp_MW_SA_pIII_9_dia_2_S4-F8_1_2686.d	DIA
					20230407_TIMS01scp_MW_SA_pIII_9_dia_3_S4-F9_1_2687.d	DIA
				#7	20230407_TIMS01scp_MW_SA_pIII_10_dia_1_S4-F10_1_2689.d	DIA
					20230407_TIMS01scp_MW_SA_pIII_10_dia_2_S4-F11_1_2690.d	DIA
					20230407_TIMS01scp_MW_SA_pIII_10_dia_3_S4-F12_1_2691.d	DIA
	Figure1and2.zip	Results_whi40_dia.zip		#1	20230118_TIMS01scp_MW_SA_eXI_whi40_dia_1_S6-A7_1_1606.d	DIA
					20230118_TIMS01scp_MW_SA_eXI_whi40_dia_3_S6-A9_1_1610.d	DIA
					20230118_TIMS01scp_MW_SA_eXI_x_whi40_dia_2_S6-A8_1_1608.d	DIA
