# Supplementary material for: IMBAS-MS Discovers Organ-Specific HLA Peptide Patterns in Plasma
Source: Mol Cell Proteomics. 2023 Dec 1;23(1):100689. doi: 10.1016/j.mcpro.2023.100689 (PMC10765297; doi:10.1016/j.mcpro.2023.100689)
Supplement: DDA_results [file mmc3.xlsx]

## Sheet: DDA_results
Peptide Sequence	Peptide Length	M/Z	Charge	Probability	Assigned Modifications	Protein ID	Gene	Folder Name
AAADIFKHY	9	518.266	2			Q8WVM7	STAG1	20230121_TIMS01scp_MW_SA_eXII_10_100ul_tt_1_S6_B1_1_1680
AAADIFKHY	9	345.847	3			Q8WVM7	STAG1	20230121_TIMS01scp_MW_SA_eXII_10_100ul_tt_1_S6_B1_1_1680
AAADSIKIW	9	487.769	2	0.9978		Q9UNX4	WDR3	20230121_TIMS01scp_MW_SA_eXII_10_100ul_tt_1_S6_B1_1_1680
AAAGPSCAL	9	440.189	2		7C(119.0041)	P41134	ID1	20230121_TIMS01scp_MW_SA_eXII_10_100ul_tt_1_S6_B1_1_1680
AAANAIRVY	9	474.767	2	0.924		Q9NRK6	ABCB10	20230121_TIMS01scp_MW_SA_eXII_10_100ul_tt_1_S6_B1_1_1680
AAATSVHVV	9	427.74	2	0.9527		Q68EM7	ARHGAP17	20230121_TIMS01scp_MW_SA_eXII_10_100ul_tt_1_S6_B1_1_1680
AADIFKHY	8	482.748	2			Q8WVM7	STAG1	20230121_TIMS01scp_MW_SA_eXII_10_100ul_tt_1_S6_B1_1_1680
AAFAYTVKY	9	517.271	2	0.9973		Q8N2K1	UBE2J2	20230121_TIMS01scp_MW_SA_eXII_10_100ul_tt_1_S6_B1_1_1680
AAFDGGFTV	9	884.415	1			Q86WA8	LONP2	20230121_TIMS01scp_MW_SA_eXII_10_100ul_tt_1_S6_B1_1_1680
AAFDKIQQL	9	517.287	2	0.9117		Q9P2I0	CPSF2	20230121_TIMS01scp_MW_SA_eXII_10_100ul_tt_1_S6_B1_1_1680
AAFEKALEV	9	489.269	2	0.9271		Q13325	IFIT5	20230121_TIMS01scp_MW_SA_eXII_10_100ul_tt_1_S6_B1_1_1680
AAFPGASLY	9	896.451	1	0.9978		Q15038	DAZAP2	20230121_TIMS01scp_MW_SA_eXII_10_100ul_tt_1_S6_B1_1_1680
AAFPGASLY	9	448.729	2	0.9985		Q15038	DAZAP2	20230121_TIMS01scp_MW_SA_eXII_10_100ul_tt_1_S6_B1_1_1680
AAFRIVVM	8	461.763	2	0.9996	8M(15.9949)	Q8WUI4	HDAC7	20230121_TIMS01scp_MW_SA_eXII_10_100ul_tt_1_S6_B1_1_1680
AAIGLVIYY	9	982.561	1	0.9826		P51571	SSR4	20230121_TIMS01scp_MW_SA_eXII_10_100ul_tt_1_S6_B1_1_1680
AALGTMTSL	9	880.444	1	0.9092	6M(15.9949)	P45844	ABCG1	20230121_TIMS01scp_MW_SA_eXII_10_100ul_tt_1_S6_B1_1_1680
AAPGVDLT	8	743.393	1	0.9775		O77727	KRT15	20230121_TIMS01scp_MW_SA_eXII_10_100ul_tt_1_S6_B1_1_1680
AAQEAVKLY	9	496.774	2	0.9999		O60506	SYNCRIP	20230121_TIMS01scp_MW_SA_eXII_10_100ul_tt_1_S6_B1_1_1680
AARVAASASL	10	458.764	2			Q9NPI6	DCP1A	20230121_TIMS01scp_MW_SA_eXII_10_100ul_tt_1_S6_B1_1_1680
AASPVVAEY	9	906.457	1	0.9764		Q9H400	LIME1	20230121_TIMS01scp_MW_SA_eXII_10_100ul_tt_1_S6_B1_1_1680
AAVDAGMAM	9	852.359	1	0.9275	9M(15.9949)	P26599	PTBP1	20230121_TIMS01scp_MW_SA_eXII_10_100ul_tt_1_S6_B1_1_1680
ADDFRIK	7	432.732	2			O76014	KRT37	20230121_TIMS01scp_MW_SA_eXII_10_100ul_tt_1_S6_B1_1_1680
ADQPHIF	7	827.405	1			Q8TB40	ABHD4	20230121_TIMS01scp_MW_SA_eXII_10_100ul_tt_1_S6_B1_1_1680
ADSGEGDF	8	797.295	1	0.9718		P02671	FGA	20230121_TIMS01scp_MW_SA_eXII_10_100ul_tt_1_S6_B1_1_1680
ADSGEGDFL	9	910.379	1	0.9983		P02671	FGA	20230121_TIMS01scp_MW_SA_eXII_10_100ul_tt_1_S6_B1_1_1680
ADSGEGDFLA	10	981.416	1	0.99		P02671	FGA	20230121_TIMS01scp_MW_SA_eXII_10_100ul_tt_1_S6_B1_1_1680
AEATEEVSL	9	948.452	1	0.899		O60749	SNX2	20230121_TIMS01scp_MW_SA_eXII_10_100ul_tt_1_S6_B1_1_1680
AEEVEEERLK	10	637.317	2	0.9996	N-term(42.0106)	O82803	SRPP	20230121_TIMS01scp_MW_SA_eXII_10_100ul_tt_1_S6_B1_1_1680
AEFKEAFQL	9	541.779	2			P60660	MYL6	20230121_TIMS01scp_MW_SA_eXII_10_100ul_tt_1_S6_B1_1_1680
AEFPLDPQL	9	1029.53	1	0.9911		O43143	DHX15	20230121_TIMS01scp_MW_SA_eXII_10_100ul_tt_1_S6_B1_1_1680
AEGPVGSTL	9	830.425	1			Q8WXE0	CASKIN2	20230121_TIMS01scp_MW_SA_eXII_10_100ul_tt_1_S6_B1_1_1680
AEITDKLGL	9	480.274	2	0.9945		P61204	ARF3	20230121_TIMS01scp_MW_SA_eXII_10_100ul_tt_1_S6_B1_1_1680
AENEFVTLK	9	525.777	2	0.9806		P02538	KRT6A	20230121_TIMS01scp_MW_SA_eXII_10_100ul_tt_1_S6_B1_1_1680
AEPEEVEVL	9	1014.5	1	0.9952		Q9Y605	MRFAP1	20230121_TIMS01scp_MW_SA_eXII_10_100ul_tt_1_S6_B1_1_1680
AEQRGELAL	9	493.767	2	0.947		O95678	KRT75	20230121_TIMS01scp_MW_SA_eXII_10_100ul_tt_1_S6_B1_1_1680
AFIEKHWTF	9	589.803	2	0.9909		Q9H8E8	KAT14	20230121_TIMS01scp_MW_SA_eXII_10_100ul_tt_1_S6_B1_1_1680
AFMKGVFTF	9	532.268	2	0.9977	3M(15.9949)	Q96I45	TMEM141	20230121_TIMS01scp_MW_SA_eXII_10_100ul_tt_1_S6_B1_1_1680
AFPEIFYTF	9	1134.55	1	0.9027		Q99570	PIK3R4	20230121_TIMS01scp_MW_SA_eXII_10_100ul_tt_1_S6_B1_1_1680
AFTDRSNLF	9	535.767	2			Q5JVG2	ZNF484	20230121_TIMS01scp_MW_SA_eXII_10_100ul_tt_1_S6_B1_1_1680
AGELTPEEEAQ	11	608.272	2		N-term(42.0106)	Q9NZT1	CALML5	20230121_TIMS01scp_MW_SA_eXII_10_100ul_tt_1_S6_B1_1_1680
AHDDGRWSL	9	528.746	2	0.9971		Q16658	FSCN1	20230121_TIMS01scp_MW_SA_eXII_10_100ul_tt_1_S6_B1_1_1680
AHDNLKLTI	9	512.793	2	0.9776		P12104	FABP2	20230121_TIMS01scp_MW_SA_eXII_10_100ul_tt_1_S6_B1_1_1680
AHDPAGPSL	9	432.714	2	0.9568		Q9H7S9	ZNF703	20230121_TIMS01scp_MW_SA_eXII_10_100ul_tt_1_S6_B1_1_1680
AHFPINVVI	9	505.295	2	0.9845		P32969	RPL9	20230121_TIMS01scp_MW_SA_eXII_10_100ul_tt_1_S6_B1_1_1680
AHVDLIEKL	9	519.303	2	0.995		P62875	POLR2L	20230121_TIMS01scp_MW_SA_eXII_10_100ul_tt_1_S6_B1_1_1680
AIVDTGTSL	9	876.467	1	0.9717		P00791	PGA	20230121_TIMS01scp_MW_SA_eXII_10_100ul_tt_1_S6_B1_1_1680
AKLIALTL	8	842.571	1			P27169	PON1	20230121_TIMS01scp_MW_SA_eXII_10_100ul_tt_1_S6_B1_1_1680
AKLIALTL	8	421.789	2			P27169	PON1	20230121_TIMS01scp_MW_SA_eXII_10_100ul_tt_1_S6_B1_1_1680
AKLIALTLLGMGL	13	665.412	2	1	11M(15.9949)	P27169	PON1	20230121_TIMS01scp_MW_SA_eXII_10_100ul_tt_1_S6_B1_1_1680
AKLIALTLLGMGL	13	657.415	2	0.9998		P27169	PON1	20230121_TIMS01scp_MW_SA_eXII_10_100ul_tt_1_S6_B1_1_1680
AKLIALTLLGMGLAL	15	757.473	2	1	11M(15.9949)	P27169	PON1	20230121_TIMS01scp_MW_SA_eXII_10_100ul_tt_1_S6_B1_1_1680
AKLIALTLLGMGLAL	15	749.475	2	0.9996		P27169	PON1	20230121_TIMS01scp_MW_SA_eXII_10_100ul_tt_1_S6_B1_1_1680
ALAKYGV	7	361.216	2			Q5TZF3	ANKRD45	20230121_TIMS01scp_MW_SA_eXII_10_100ul_tt_1_S6_B1_1_1680
ALEEQLQQIR	10	614.338	2	0.9943		P13645	KRT10	20230121_TIMS01scp_MW_SA_eXII_10_100ul_tt_1_S6_B1_1_1680
ALEEQLQQIRAE	12	714.378	2	0.9999		P13645	KRT10	20230121_TIMS01scp_MW_SA_eXII_10_100ul_tt_1_S6_B1_1_1680
ALLSPYSYSTTA	12	637.319	2	0.9988		P02766	TTR	20230121_TIMS01scp_MW_SA_eXII_10_100ul_tt_1_S6_B1_1_1680
ALPDQSFLW	9	1076.54	1			O75340	PDCD6	20230121_TIMS01scp_MW_SA_eXII_10_100ul_tt_1_S6_B1_1_1680
ALPSKLPTF	9	487.289	2	0.997		Q14258	TRIM25	20230121_TIMS01scp_MW_SA_eXII_10_100ul_tt_1_S6_B1_1_1680
ALTDMPQMR	9	539.755	2	0.999	8M(15.9949)	P02671	FGA	20230121_TIMS01scp_MW_SA_eXII_10_100ul_tt_1_S6_B1_1_1680
ALTDMPQMR	9	539.755	2	0.9889	5M(15.9949)	P02671	FGA	20230121_TIMS01scp_MW_SA_eXII_10_100ul_tt_1_S6_B1_1_1680
ALTDMPQMR	9	547.752	2	0.9987	5M(15.9949)	P02671	FGA	20230121_TIMS01scp_MW_SA_eXII_10_100ul_tt_1_S6_B1_1_1680
ALYAQAR	7	396.722	2	0.9501		P19823	ITIH2	20230121_TIMS01scp_MW_SA_eXII_10_100ul_tt_1_S6_B1_1_1680
ALYAQARAKGK	11	392.9	3	0.9778		P19823	ITIH2	20230121_TIMS01scp_MW_SA_eXII_10_100ul_tt_1_S6_B1_1_1680
AQGPTPRYF	9	518.764	2			O60427	FADS1	20230121_TIMS01scp_MW_SA_eXII_10_100ul_tt_1_S6_B1_1_1680
AQNVGTTHDLL	11	584.802	2			Q13867	BLMH	20230121_TIMS01scp_MW_SA_eXII_10_100ul_tt_1_S6_B1_1_1680
AQNVGTTHDLLD	12	642.315	2			Q13867	BLMH	20230121_TIMS01scp_MW_SA_eXII_10_100ul_tt_1_S6_B1_1_1680
AQTALYVLF	9	1025.57	1	0.932		P09848	LCT	20230121_TIMS01scp_MW_SA_eXII_10_100ul_tt_1_S6_B1_1_1680
AQYEDIAQKS	10	576.78	2			P04264	KRT1	20230121_TIMS01scp_MW_SA_eXII_10_100ul_tt_1_S6_B1_1_1680
ARINTDFE	8	483.238	2	0.9454		Q13103	SPP2	20230121_TIMS01scp_MW_SA_eXII_10_100ul_tt_1_S6_B1_1_1680
ASSPEHPEL	9	483.73	2			Q96G74	OTUD5	20230121_TIMS01scp_MW_SA_eXII_10_100ul_tt_1_S6_B1_1_1680
ASTSTTIRSHS	11	595.294	2	0.9977	N-term(42.0106)	P02538	KRT6A	20230121_TIMS01scp_MW_SA_eXII_10_100ul_tt_1_S6_B1_1_1680
ASYTSGLETL	10	1041.51	1			P15924	DSP	20230121_TIMS01scp_MW_SA_eXII_10_100ul_tt_1_S6_B1_1_1680
ATHPFKF	7	424.227	2			Q8NI08	NCOA7	20230121_TIMS01scp_MW_SA_eXII_10_100ul_tt_1_S6_B1_1_1680
ATWLSLF	7	837.451	1			P04004	VTN	20230121_TIMS01scp_MW_SA_eXII_10_100ul_tt_1_S6_B1_1_1680
ATWLSLFSSEESNL	14	792.383	2			P04004	VTN	20230121_TIMS01scp_MW_SA_eXII_10_100ul_tt_1_S6_B1_1_1680
AWAPKPYHKF	10	415.557	3	0.9997		O95819	MAP4K4	20230121_TIMS01scp_MW_SA_eXII_10_100ul_tt_1_S6_B1_1_1680
AWVYYHL	7	951.472	1	0.9902		O14879	IFIT3	20230121_TIMS01scp_MW_SA_eXII_10_100ul_tt_1_S6_B1_1_1680
AWYDRFWLF	9	652.317	2	0.9945		Q8TEZ7	PAQR8	20230121_TIMS01scp_MW_SA_eXII_10_100ul_tt_1_S6_B1_1_1680
AYAENIALL	9	977.53	1			Q99570	PIK3R4	20230121_TIMS01scp_MW_SA_eXII_10_100ul_tt_1_S6_B1_1_1680
AYAIIKEEL	9	1049.59	1	0.9855		Q6PL18	ATAD2	20230121_TIMS01scp_MW_SA_eXII_10_100ul_tt_1_S6_B1_1_1680
AYAIIKEEL	9	525.297	2	0.999		Q6PL18	ATAD2	20230121_TIMS01scp_MW_SA_eXII_10_100ul_tt_1_S6_B1_1_1680
AYAIITALL	9	948.576	1	0.9531		Q8IVB4	SLC9A9	20230121_TIMS01scp_MW_SA_eXII_10_100ul_tt_1_S6_B1_1_1680
AYAPKHQLL	9	347.534	3	0.9333		Q9Y485	DMXL1	20230121_TIMS01scp_MW_SA_eXII_10_100ul_tt_1_S6_B1_1_1680
AYATHPFKF	9	541.277	2			Q8NI08	NCOA7	20230121_TIMS01scp_MW_SA_eXII_10_100ul_tt_1_S6_B1_1_1680
AYATHPFKF	9	361.187	3	0.9916		Q8NI08	NCOA7	20230121_TIMS01scp_MW_SA_eXII_10_100ul_tt_1_S6_B1_1_1680
AYDTVRWEF	9	593.78	2	0.9997		Q9UHL4	DPP7	20230121_TIMS01scp_MW_SA_eXII_10_100ul_tt_1_S6_B1_1_1680
AYFNFPELL	9	1113.56	1			Q8IY21	DDX60	20230121_TIMS01scp_MW_SA_eXII_10_100ul_tt_1_S6_B1_1_1680
AYFNFPELL	9	557.284	2	0.999		Q8IY21	DDX60	20230121_TIMS01scp_MW_SA_eXII_10_100ul_tt_1_S6_B1_1_1680
AYGASFLSF	9	962.462	1	0.9823		Q5SWH9	TMEM69	20230121_TIMS01scp_MW_SA_eXII_10_100ul_tt_1_S6_B1_1_1680
AYGDIILTF	9	1012.53	1	0.9508		O43156	TTI1	20230121_TIMS01scp_MW_SA_eXII_10_100ul_tt_1_S6_B1_1_1680
AYGDIKERL	9	355.529	3			A7MCY6	TBKBP1	20230121_TIMS01scp_MW_SA_eXII_10_100ul_tt_1_S6_B1_1_1680
AYGFVARI	8	896.499	1	0.9303		P04275	VWF	20230121_TIMS01scp_MW_SA_eXII_10_100ul_tt_1_S6_B1_1_1680
AYGFVARI	8	448.753	2	0.9986		P04275	VWF	20230121_TIMS01scp_MW_SA_eXII_10_100ul_tt_1_S6_B1_1_1680
AYGGAFYAF	9	966.436	1	0.9866		Q96EM0	L3HYPDH	20230121_TIMS01scp_MW_SA_eXII_10_100ul_tt_1_S6_B1_1_1680
AYGHFSYEF	9	560.74	2	0.9682		Q96QP1	ALPK1	20230121_TIMS01scp_MW_SA_eXII_10_100ul_tt_1_S6_B1_1_1680
AYGKDFHLI	9	532.282	2	0.999		Q8N108	MIER1	20230121_TIMS01scp_MW_SA_eXII_10_100ul_tt_1_S6_B1_1_1680
AYGKDFHLI	9	355.19	3	0.9715		Q8N108	MIER1	20230121_TIMS01scp_MW_SA_eXII_10_100ul_tt_1_S6_B1_1_1680
AYGLVSATF	9	928.477	1	0.9964		Q96MC6	MFSD14A	20230121_TIMS01scp_MW_SA_eXII_10_100ul_tt_1_S6_B1_1_1680
AYGNVFSAF	9	975.457	1	0.9854		Q8NI36	WDR36	20230121_TIMS01scp_MW_SA_eXII_10_100ul_tt_1_S6_B1_1_1680
AYGTVHYF	8	479.227	2	0.9747		Q9BU23	LMF2	20230121_TIMS01scp_MW_SA_eXII_10_100ul_tt_1_S6_B1_1_1680
AYHNSPAYL	9	518.248	2	0.9987		Q969G3	SMARCE1	20230121_TIMS01scp_MW_SA_eXII_10_100ul_tt_1_S6_B1_1_1680
AYIADHLGF	9	503.753	2	0.9987		Q01484	ANK2	20230121_TIMS01scp_MW_SA_eXII_10_100ul_tt_1_S6_B1_1_1680
AYIERMNYI	9	594.789	2	0.9876	6M(15.9949)	P06241	FYN	20230121_TIMS01scp_MW_SA_eXII_10_100ul_tt_1_S6_B1_1_1680
AYIHCVSAF	9	565.244	2		5C(119.0041)	Q9UPT5	EXOC7	20230121_TIMS01scp_MW_SA_eXII_10_100ul_tt_1_S6_B1_1_1680
AYINRASLL	9	510.796	2	0.9985		Q9BT78	COPS4	20230121_TIMS01scp_MW_SA_eXII_10_100ul_tt_1_S6_B1_1_1680
AYIQESATF	9	1029.49	1	0.9536		O95140	MFN2	20230121_TIMS01scp_MW_SA_eXII_10_100ul_tt_1_S6_B1_1_1680
AYIQESATF	9	515.248	2			O95140	MFN2	20230121_TIMS01scp_MW_SA_eXII_10_100ul_tt_1_S6_B1_1_1680
AYIQGLKEKF	10	399.561	3	0.8991		Q6NUM9	RETSAT	20230121_TIMS01scp_MW_SA_eXII_10_100ul_tt_1_S6_B1_1_1680
AYITGLCFI	9	560.264	2	0.9532	7C(119.0041)	O95453	PARN	20230121_TIMS01scp_MW_SA_eXII_10_100ul_tt_1_S6_B1_1_1680
AYKYIQELW	9	607.316	2	0.9812		P61313	RPL15	20230121_TIMS01scp_MW_SA_eXII_10_100ul_tt_1_S6_B1_1_1680
AYLDSTERF	9	551.264	2			Q93034	CUL5	20230121_TIMS01scp_MW_SA_eXII_10_100ul_tt_1_S6_B1_1_1680
AYLEAHETF	9	1080.5	1	0.9983		P57740	NUP107	20230121_TIMS01scp_MW_SA_eXII_10_100ul_tt_1_S6_B1_1_1680
AYLEAHETF	9	540.753	2	0.998		P57740	NUP107	20230121_TIMS01scp_MW_SA_eXII_10_100ul_tt_1_S6_B1_1_1680
AYLEAIHNF	9	1077.54	1	0.9997		P53680	AP2S1	20230121_TIMS01scp_MW_SA_eXII_10_100ul_tt_1_S6_B1_1_1680
AYLEAIHNF	9	539.272	2	0.9993		P53680	AP2S1	20230121_TIMS01scp_MW_SA_eXII_10_100ul_tt_1_S6_B1_1_1680
AYLEAYKEF	9	567.279	2	0.9969		Q9HBU6	ETNK1	20230121_TIMS01scp_MW_SA_eXII_10_100ul_tt_1_S6_B1_1_1680
AYLESFYKF	9	584.29	2	0.9984		P61421	ATP6V0D1	20230121_TIMS01scp_MW_SA_eXII_10_100ul_tt_1_S6_B1_1_1680
AYLHTTTTF	9	527.764	2	0.9497		O15438	ABCC3	20230121_TIMS01scp_MW_SA_eXII_10_100ul_tt_1_S6_B1_1_1680
AYLIQVHKW	9	386.554	3	0.9339		Q8WUK0	PTPMT1	20230121_TIMS01scp_MW_SA_eXII_10_100ul_tt_1_S6_B1_1_1680
AYLKAIIFF	9	543.323	2	0.9786		P41235	HNF4A	20230121_TIMS01scp_MW_SA_eXII_10_100ul_tt_1_S6_B1_1_1680
AYLKAIVLF	9	519.323	2	0.9728		P13056	NR2C1	20230121_TIMS01scp_MW_SA_eXII_10_100ul_tt_1_S6_B1_1_1680
AYLKLLPMF	9	556.315	2		8M(15.9949)	Q9NY91	SLC5A4	20230121_TIMS01scp_MW_SA_eXII_10_100ul_tt_1_S6_B1_1_1680
AYLLNLNHL	9	535.803	2	0.9938		Q15629	TRAM1	20230121_TIMS01scp_MW_SA_eXII_10_100ul_tt_1_S6_B1_1_1680
AYLPVNESF	9	1039.51	1	0.9828		P13639	EEF2	20230121_TIMS01scp_MW_SA_eXII_10_100ul_tt_1_S6_B1_1_1680
AYLPVNESF	9	520.258	2	0.984		P13639	EEF2	20230121_TIMS01scp_MW_SA_eXII_10_100ul_tt_1_S6_B1_1_1680
AYLRLSRKF	9	385.233	3	0.9877		Q86VY4	TSPYL5	20230121_TIMS01scp_MW_SA_eXII_10_100ul_tt_1_S6_B1_1_1680
AYLSGMLRF	9	537.276	2		6M(15.9949)	Q9UHB9	SRP68	20230121_TIMS01scp_MW_SA_eXII_10_100ul_tt_1_S6_B1_1_1680
AYMLVCMQW	9	648.25	2		3M(15.9949)	Q9Y5Q0	FADS3	20230121_TIMS01scp_MW_SA_eXII_10_100ul_tt_1_S6_B1_1_1680
AYMPHTFFI	9	571.77	2	0.9997	3M(15.9949)	O15294	OGT	20230121_TIMS01scp_MW_SA_eXII_10_100ul_tt_1_S6_B1_1_1680
AYNDNWFITF	10	645.793	2			Q92615	LARP4B	20230121_TIMS01scp_MW_SA_eXII_10_100ul_tt_1_S6_B1_1_1680
AYNNVKACL	9	372.172	3	0.9811	8C(119.0041)	Q96S55	WRNIP1	20230121_TIMS01scp_MW_SA_eXII_10_100ul_tt_1_S6_B1_1_1680
AYNPVTHQL	9	521.769	2	0.9743		Q4KMG0	CDON	20230121_TIMS01scp_MW_SA_eXII_10_100ul_tt_1_S6_B1_1_1680
AYNSSLVTF	9	1001.49	1			P17813	ENG	20230121_TIMS01scp_MW_SA_eXII_10_100ul_tt_1_S6_B1_1_1680
AYPEYLITF	9	1116.56	1	0.9951		Q460N3	PARP15	20230121_TIMS01scp_MW_SA_eXII_10_100ul_tt_1_S6_B1_1_1680
AYPHNLMTF	9	1109.51	1	0.9995	7M(15.9949)	Q15629	TRAM1	20230121_TIMS01scp_MW_SA_eXII_10_100ul_tt_1_S6_B1_1_1680
AYPHNLMTF	9	555.258	2	1	7M(15.9949)	Q15629	TRAM1	20230121_TIMS01scp_MW_SA_eXII_10_100ul_tt_1_S6_B1_1_1680
AYPTVKFYF	9	568.295	2	0.9983		Q8IXB1	DNAJC10	20230121_TIMS01scp_MW_SA_eXII_10_100ul_tt_1_S6_B1_1_1680
AYPYNFSNL	9	1088.5	1	0.9237		Q9P1Z0	ZBTB4	20230121_TIMS01scp_MW_SA_eXII_10_100ul_tt_1_S6_B1_1_1680
AYQDRLAYL	9	556.79	2	0.9995		P46940	IQGAP1	20230121_TIMS01scp_MW_SA_eXII_10_100ul_tt_1_S6_B1_1_1680
AYQHLFYLL	9	584.313	2	0.981		P46940	IQGAP1	20230121_TIMS01scp_MW_SA_eXII_10_100ul_tt_1_S6_B1_1_1680
AYQLMTDVF	9	1103.51	1	0.9957	5M(15.9949)	Q8TB72	PUM2	20230121_TIMS01scp_MW_SA_eXII_10_100ul_tt_1_S6_B1_1_1680
AYRRIFQKF	9	410.236	3			Q12965	MYO1E	20230121_TIMS01scp_MW_SA_eXII_10_100ul_tt_1_S6_B1_1_1680
AYSAKIALF	9	983.556	1	0.9996		Q12882	DPYD	20230121_TIMS01scp_MW_SA_eXII_10_100ul_tt_1_S6_B1_1_1680
AYSAKIALF	9	492.282	2	0.9983		Q12882	DPYD	20230121_TIMS01scp_MW_SA_eXII_10_100ul_tt_1_S6_B1_1_1680
AYSDGHFLF	9	528.743	2			Q6N022	TENM4	20230121_TIMS01scp_MW_SA_eXII_10_100ul_tt_1_S6_B1_1_1680
AYSHLRYVF	9	385.87	3			Q14517	FAT1	20230121_TIMS01scp_MW_SA_eXII_10_100ul_tt_1_S6_B1_1_1680
AYSPAIQMF	9	1043.49	1		8M(15.9949)	Q9NYU1	UGGT2	20230121_TIMS01scp_MW_SA_eXII_10_100ul_tt_1_S6_B1_1_1680
AYSRVQYQF	9	581.288	2	0.9478		O75815	BCAR3	20230121_TIMS01scp_MW_SA_eXII_10_100ul_tt_1_S6_B1_1_1680
AYSVEHNQL	9	530.756	2	0.9978		Q9Y520	PRRC2C	20230121_TIMS01scp_MW_SA_eXII_10_100ul_tt_1_S6_B1_1_1680
AYTDCIPQL	9	1142.49	1	0.9865	5C(119.0041)	Q92845	KIFAP3	20230121_TIMS01scp_MW_SA_eXII_10_100ul_tt_1_S6_B1_1_1680
AYTDCIPQL	9	571.746	2	0.9988	5C(119.0041)	Q92845	KIFAP3	20230121_TIMS01scp_MW_SA_eXII_10_100ul_tt_1_S6_B1_1_1680
AYTLLLHTW	9	559.306	2	0.9996		Q92608	DOCK2	20230121_TIMS01scp_MW_SA_eXII_10_100ul_tt_1_S6_B1_1_1680
AYTPFHAVL	9	1018.54	1	0.9976		Q96SY0	INTS14	20230121_TIMS01scp_MW_SA_eXII_10_100ul_tt_1_S6_B1_1_1680
AYTPFHAVL	9	509.771	2	0.9884		Q96SY0	INTS14	20230121_TIMS01scp_MW_SA_eXII_10_100ul_tt_1_S6_B1_1_1680
AYTPYHQKL	9	374.198	3	0.9552		Q8N8G2	VGLL2	20230121_TIMS01scp_MW_SA_eXII_10_100ul_tt_1_S6_B1_1_1680
AYTTVLQEW	9	1110.55	1	0.9991		Q63ZY3	KANK2	20230121_TIMS01scp_MW_SA_eXII_10_100ul_tt_1_S6_B1_1_1680
AYVEDTVLF	9	1056.52	1			Q96DR7	ARHGEF26	20230121_TIMS01scp_MW_SA_eXII_10_100ul_tt_1_S6_B1_1_1680
AYVEKVEKL	9	539.811	2	0.9985		Q8IY63	AMOTL1	20230121_TIMS01scp_MW_SA_eXII_10_100ul_tt_1_S6_B1_1_1680
AYVEKVERL	9	553.814	2	0.993		Q9Y2J4	AMOTL2	20230121_TIMS01scp_MW_SA_eXII_10_100ul_tt_1_S6_B1_1_1680
AYVELVHHI	9	360.866	3	0.9423		Q96SZ6	CDK5RAP1	20230121_TIMS01scp_MW_SA_eXII_10_100ul_tt_1_S6_B1_1_1680
AYVGDLQTL	9	979.51	1	0.9486		Q9Y576	ASB1	20230121_TIMS01scp_MW_SA_eXII_10_100ul_tt_1_S6_B1_1_1680
AYVHMVTHF	9	1120.52	1	0.9927	5M(15.9949)	P55061	TMBIM6	20230121_TIMS01scp_MW_SA_eXII_10_100ul_tt_1_S6_B1_1_1680
AYVHMVTHF	9	560.766	2	1	5M(15.9949)	P55061	TMBIM6	20230121_TIMS01scp_MW_SA_eXII_10_100ul_tt_1_S6_B1_1_1680
AYVHMVTHF	9	374.18	3	0.9987	5M(15.9949)	P55061	TMBIM6	20230121_TIMS01scp_MW_SA_eXII_10_100ul_tt_1_S6_B1_1_1680
AYVHMVTHF	9	552.768	2	1		P55061	TMBIM6	20230121_TIMS01scp_MW_SA_eXII_10_100ul_tt_1_S6_B1_1_1680
AYVHMVTHF	9	368.848	3	0.9961		P55061	TMBIM6	20230121_TIMS01scp_MW_SA_eXII_10_100ul_tt_1_S6_B1_1_1680
AYVLNIVRF	9	547.821	2	0.9902		P05026	ATP1B1	20230121_TIMS01scp_MW_SA_eXII_10_100ul_tt_1_S6_B1_1_1680
AYVPGFAHI	9	487.758	2	0.9983		Q9H467	CUEDC2	20230121_TIMS01scp_MW_SA_eXII_10_100ul_tt_1_S6_B1_1_1680
CSFRVLVV	8	521.265	2		1C(119.0041)	Q9H3K6	BOLA2	20230121_TIMS01scp_MW_SA_eXII_10_100ul_tt_1_S6_B1_1_1680
CYAELGTTI	9	1089.46	1	0.9982	1C(119.0041)	Q01650	SLC7A5	20230121_TIMS01scp_MW_SA_eXII_10_100ul_tt_1_S6_B1_1_1680
CYAELGTTI	9	545.233	2		1C(119.0041)	Q01650	SLC7A5	20230121_TIMS01scp_MW_SA_eXII_10_100ul_tt_1_S6_B1_1_1680
CYAKVFDEF	9	620.754	2	1	1C(119.0041)	P02768	ALB	20230121_TIMS01scp_MW_SA_eXII_10_100ul_tt_1_S6_B1_1_1680
CYGDITIHF	9	594.247	2	0.9902	1C(119.0041)	Q8NEN9	PDZD8	20230121_TIMS01scp_MW_SA_eXII_10_100ul_tt_1_S6_B1_1_1680
CYLDKPEEW	9	651.263	2	0.9993	1C(119.0041)	Q96IU4	ABHD14B	20230121_TIMS01scp_MW_SA_eXII_10_100ul_tt_1_S6_B1_1_1680
CYLLQVDEF	9	624.767	2	0.9999	1C(119.0041)	Q9P2I0	CPSF2	20230121_TIMS01scp_MW_SA_eXII_10_100ul_tt_1_S6_B1_1_1680
CYNPMTNQW	9	646.231	2		1C(119.0041)	Q14145	KEAP1	20230121_TIMS01scp_MW_SA_eXII_10_100ul_tt_1_S6_B1_1_1680
CYPLNNHLF	9	620.268	2	0.9971	1C(119.0041)	Q8WUP2	FBLIM1	20230121_TIMS01scp_MW_SA_eXII_10_100ul_tt_1_S6_B1_1_1680
CYPRWNETF	9	667.768	2	0.9939	1C(119.0041)	C9J798	RASA4B	20230121_TIMS01scp_MW_SA_eXII_10_100ul_tt_1_S6_B1_1_1680
CYTPRADSF	9	589.734	2	0.992	1C(119.0041)	P13866	SLC5A1	20230121_TIMS01scp_MW_SA_eXII_10_100ul_tt_1_S6_B1_1_1680
CYVKDLSRL	9	608.297	2	0.9935	1C(119.0041)	O14595	CTDSP2	20230121_TIMS01scp_MW_SA_eXII_10_100ul_tt_1_S6_B1_1_1680
DAHKSEVAHRFK	12	356.94	4	1		P02768	ALB	20230121_TIMS01scp_MW_SA_eXII_10_100ul_tt_1_S6_B1_1_1680
DAHKSEVAHRFKD	13	385.697	4	0.9999		P02768	ALB	20230121_TIMS01scp_MW_SA_eXII_10_100ul_tt_1_S6_B1_1_1680
DAHKSEVAHRFKDL	14	551.622	3	0.9468		P02768	ALB	20230121_TIMS01scp_MW_SA_eXII_10_100ul_tt_1_S6_B1_1_1680
DAHKSEVAHRFKDL	14	413.968	4	0.9952		P02768	ALB	20230121_TIMS01scp_MW_SA_eXII_10_100ul_tt_1_S6_B1_1_1680
DAHKSEVAHRFKDLG	15	570.629	3	1		P02768	ALB	20230121_TIMS01scp_MW_SA_eXII_10_100ul_tt_1_S6_B1_1_1680
DAHKSEVAHRFKDLG	15	428.223	4	1		P02768	ALB	20230121_TIMS01scp_MW_SA_eXII_10_100ul_tt_1_S6_B1_1_1680
DAIRIDGGQY	10	554.275	2	0.9996		Q8WZ42	TTN	20230121_TIMS01scp_MW_SA_eXII_10_100ul_tt_1_S6_B1_1_1680
DGIIILYTI	9	1020.6	1			Q68CQ1	MROH7	20230121_TIMS01scp_MW_SA_eXII_10_100ul_tt_1_S6_B1_1_1680
DHEGFGFVL	9	510.743	2			Q9BYB0	SHANK3	20230121_TIMS01scp_MW_SA_eXII_10_100ul_tt_1_S6_B1_1_1680
DHFASVHSV	9	499.738	2	0.9978		Q9Y547	HSPB11	20230121_TIMS01scp_MW_SA_eXII_10_100ul_tt_1_S6_B1_1_1680
DHIHIIAL	8	466.272	2			Q96FW1	OTUB1	20230121_TIMS01scp_MW_SA_eXII_10_100ul_tt_1_S6_B1_1_1680
DHIRALDRL	9	370.212	3	0.9735		P62714	PPP2CB	20230121_TIMS01scp_MW_SA_eXII_10_100ul_tt_1_S6_B1_1_1680
DHMRFISEL	9	582.279	2	0.9773	3M(15.9949)	Q7L576	CYFIP1	20230121_TIMS01scp_MW_SA_eXII_10_100ul_tt_1_S6_B1_1_1680
DHNALPDTL	9	498.243	2			P05107	ITGB2	20230121_TIMS01scp_MW_SA_eXII_10_100ul_tt_1_S6_B1_1_1680
DIKIRLE	7	443.771	2			P13645	KRT10	20230121_TIMS01scp_MW_SA_eXII_10_100ul_tt_1_S6_B1_1_1680
DIKIRLENE	9	565.314	2	0.9943		P13645	KRT10	20230121_TIMS01scp_MW_SA_eXII_10_100ul_tt_1_S6_B1_1_1680
DINTDGAVNF	10	1065.48	1	0.9989		P05109	S100A8	20230121_TIMS01scp_MW_SA_eXII_10_100ul_tt_1_S6_B1_1_1680
DINTDGAVNF	10	533.246	2	0.9555		P05109	S100A8	20230121_TIMS01scp_MW_SA_eXII_10_100ul_tt_1_S6_B1_1_1680
DINTDGAVNFQEF	13	735.331	2	0.9999		P05109	S100A8	20230121_TIMS01scp_MW_SA_eXII_10_100ul_tt_1_S6_B1_1_1680
DIQLTQSPSF	10	1135.56	1	0.9995		A0A0C4DH69	IGKV1-9	20230121_TIMS01scp_MW_SA_eXII_10_100ul_tt_1_S6_B1_1_1680
DIQLTQSPSF	10	568.285	2	0.9993		A0A0C4DH69	IGKV1-9	20230121_TIMS01scp_MW_SA_eXII_10_100ul_tt_1_S6_B1_1_1680
DIQLTQSPSFL	11	624.827	2			A0A0C4DH69	IGKV1-9	20230121_TIMS01scp_MW_SA_eXII_10_100ul_tt_1_S6_B1_1_1680
DIQMTQSPSSL	11	611.785	2		4M(15.9949)	A0A075B6S5	IGKV1-27	20230121_TIMS01scp_MW_SA_eXII_10_100ul_tt_1_S6_B1_1_1680
DIQMTQSPSTL	11	618.792	2	0.9265	4M(15.9949)	P01602	IGKV1-5	20230121_TIMS01scp_MW_SA_eXII_10_100ul_tt_1_S6_B1_1_1680
DIRAFDSRF	9	563.786	2	0.9207		Q8IZH2	XRN1	20230121_TIMS01scp_MW_SA_eXII_10_100ul_tt_1_S6_B1_1_1680
DIRAFDSRF	9	376.193	3	0.998		Q8IZH2	XRN1	20230121_TIMS01scp_MW_SA_eXII_10_100ul_tt_1_S6_B1_1_1680
DIVMTQSPDSL	11	611.287	2	0.9819	4M(15.9949)	P06312	IGKV4-1	20230121_TIMS01scp_MW_SA_eXII_10_100ul_tt_1_S6_B1_1_1680
DIVMTQSPDSLA	12	646.806	2	0.9968	4M(15.9949)	P06312	IGKV4-1	20230121_TIMS01scp_MW_SA_eXII_10_100ul_tt_1_S6_B1_1_1680
DIVMTQTPLSL	11	617.323	2	0.9433	4M(15.9949)	A0A075B6S2	IGKV2D-29	20230121_TIMS01scp_MW_SA_eXII_10_100ul_tt_1_S6_B1_1_1680
DLIEHFSQF	9	568.274	2	0.9962		Q13151	HNRNPA0	20230121_TIMS01scp_MW_SA_eXII_10_100ul_tt_1_S6_B1_1_1680
DLPKLKPD	8	463.271	2			P02769	ALB	20230121_TIMS01scp_MW_SA_eXII_10_100ul_tt_1_S6_B1_1_1680
DLSPDDPQVQ	10	557.256	2			Q15828	CST6	20230121_TIMS01scp_MW_SA_eXII_10_100ul_tt_1_S6_B1_1_1680
DNNRSLDLDSIIA	13	723.365	2			P04264	KRT1	20230121_TIMS01scp_MW_SA_eXII_10_100ul_tt_1_S6_B1_1_1680
DNNRSLDLDSIIAE	14	787.886	2			P04264	KRT1	20230121_TIMS01scp_MW_SA_eXII_10_100ul_tt_1_S6_B1_1_1680
DPNLAFLRF	9	1092.58	1			P16885	PLCG2	20230121_TIMS01scp_MW_SA_eXII_10_100ul_tt_1_S6_B1_1_1680
DRDGTIIHL	9	520.28	2			P29350	PTPN6	20230121_TIMS01scp_MW_SA_eXII_10_100ul_tt_1_S6_B1_1_1680
DSGEGDFLAEGGGVR	15	733.331	2	1		P02671	FGA	20230121_TIMS01scp_MW_SA_eXII_10_100ul_tt_1_S6_B1_1_1680
DSIIAEVKAQ	10	537.295	2			O95678	KRT75	20230121_TIMS01scp_MW_SA_eXII_10_100ul_tt_1_S6_B1_1_1680
DSIIAEVKAQY	11	618.827	2			O95678	KRT75	20230121_TIMS01scp_MW_SA_eXII_10_100ul_tt_1_S6_B1_1_1680
DSISITSHY	9	511.743	2	0.9982		O95302	FKBP9	20230121_TIMS01scp_MW_SA_eXII_10_100ul_tt_1_S6_B1_1_1680
DTAKIFKGY	9	521.782	2	0.9995		Q0ZGT2	NEXN	20230121_TIMS01scp_MW_SA_eXII_10_100ul_tt_1_S6_B1_1_1680
DTHKSEIAHRFKD	13	396.704	4	1		P02769	ALB	20230121_TIMS01scp_MW_SA_eXII_10_100ul_tt_1_S6_B1_1_1680
DTHKSEIAHRFKDL	14	566.297	3			P02769	ALB	20230121_TIMS01scp_MW_SA_eXII_10_100ul_tt_1_S6_B1_1_1680
DTHKSEIAHRFKDL	14	424.975	4	1		P02769	ALB	20230121_TIMS01scp_MW_SA_eXII_10_100ul_tt_1_S6_B1_1_1680
DTHKSEIAHRFKDLG	15	585.304	3	0.9999		P02769	ALB	20230121_TIMS01scp_MW_SA_eXII_10_100ul_tt_1_S6_B1_1_1680
DTHKSEIAHRFKDLG	15	439.23	4	1		P02769	ALB	20230121_TIMS01scp_MW_SA_eXII_10_100ul_tt_1_S6_B1_1_1680
DTNADKQLSF	10	569.772	2	0.9736		P06702	S100A9	20230121_TIMS01scp_MW_SA_eXII_10_100ul_tt_1_S6_B1_1_1680
DTNADKQLSFEEF	13	772.349	2	0.9998		P06702	S100A9	20230121_TIMS01scp_MW_SA_eXII_10_100ul_tt_1_S6_B1_1_1680
DTVFKHF	7	893.452	1	0.9876		Q9H930	SP140L	20230121_TIMS01scp_MW_SA_eXII_10_100ul_tt_1_S6_B1_1_1680
DTWKQSTQRL	10	421.554	3	0.9998		P01344	IGF2	20230121_TIMS01scp_MW_SA_eXII_10_100ul_tt_1_S6_B1_1_1680
DVAEEIANY	9	1023.46	1			Q01082	SPTBN1	20230121_TIMS01scp_MW_SA_eXII_10_100ul_tt_1_S6_B1_1_1680
DVIERVIQY	9	567.811	2	0.9995		Q6KC79	NIPBL	20230121_TIMS01scp_MW_SA_eXII_10_100ul_tt_1_S6_B1_1_1680
DVIRLIMQY	9	583.816	2	0.9993	7M(15.9949)	Q2TAY7	SMU1	20230121_TIMS01scp_MW_SA_eXII_10_100ul_tt_1_S6_B1_1_1680
DVKDYIQEY	9	586.777	2	0.9865		Q63HN8	RNF213	20230121_TIMS01scp_MW_SA_eXII_10_100ul_tt_1_S6_B1_1_1680
DVSPVVSTY	9	966.478	1	0.9987		Q8IWC1	MAP7D3	20230121_TIMS01scp_MW_SA_eXII_10_100ul_tt_1_S6_B1_1_1680
DVTQVSSAY	9	969.452	1	0.9886		Q14247	CTTN	20230121_TIMS01scp_MW_SA_eXII_10_100ul_tt_1_S6_B1_1_1680
DVVPKTAENFRQF	13	517.604	3			O43447	PPIH	20230121_TIMS01scp_MW_SA_eXII_10_100ul_tt_1_S6_B1_1_1680
DVVRVVGAY	9	489.274	2	0.9997		Q8N2G8	GHDC	20230121_TIMS01scp_MW_SA_eXII_10_100ul_tt_1_S6_B1_1_1680
DYAELLQHF	9	568.274	2	0.9993		Q08AM6	VAC14	20230121_TIMS01scp_MW_SA_eXII_10_100ul_tt_1_S6_B1_1_1680
DYAEVSNTF	9	1045.45	1	0.9993		Q9BUI4	POLR3C	20230121_TIMS01scp_MW_SA_eXII_10_100ul_tt_1_S6_B1_1_1680
DYAKNLAKL	9	518.295	2	0.9992		O60861	GAS7	20230121_TIMS01scp_MW_SA_eXII_10_100ul_tt_1_S6_B1_1_1680
DYATFAFHSF	10	603.267	2	0.9994		P09848	LCT	20230121_TIMS01scp_MW_SA_eXII_10_100ul_tt_1_S6_B1_1_1680
DYAYLREHF	9	607.285	2	0.999		Q86UK7	ZNF598	20230121_TIMS01scp_MW_SA_eXII_10_100ul_tt_1_S6_B1_1_1680
DYDSVFHHL	9	378.173	3	0.9997		Q9H2F5	EPC1	20230121_TIMS01scp_MW_SA_eXII_10_100ul_tt_1_S6_B1_1_1680
DYGIVADLF	9	1012.5	1	0.992		P13804	ETFA	20230121_TIMS01scp_MW_SA_eXII_10_100ul_tt_1_S6_B1_1_1680
DYIKFLRSI	9	385.557	3	0.9902		Q13547	HDAC1	20230121_TIMS01scp_MW_SA_eXII_10_100ul_tt_1_S6_B1_1_1680
DYIKNLPMW	9	598.294	2		8M(15.9949)	O00237	RNF103	20230121_TIMS01scp_MW_SA_eXII_10_100ul_tt_1_S6_B1_1_1680
DYLEKYYKF	9	634.813	2	0.992		P40261	NNMT	20230121_TIMS01scp_MW_SA_eXII_10_100ul_tt_1_S6_B1_1_1680
DYLEWPEYF	9	631.274	2	0.9972		P32321	DCTD	20230121_TIMS01scp_MW_SA_eXII_10_100ul_tt_1_S6_B1_1_1680
DYLGFLPTF	9	1072.53	1			O75923	DYSF	20230121_TIMS01scp_MW_SA_eXII_10_100ul_tt_1_S6_B1_1_1680
DYLKNTYRL	9	593.317	2	0.9674		P27487	DPP4	20230121_TIMS01scp_MW_SA_eXII_10_100ul_tt_1_S6_B1_1_1680
DYLKNTYRL	9	395.88	3			P27487	DPP4	20230121_TIMS01scp_MW_SA_eXII_10_100ul_tt_1_S6_B1_1_1680
DYLRDPVTI	9	546.29	2			Q12899	TRIM26	20230121_TIMS01scp_MW_SA_eXII_10_100ul_tt_1_S6_B1_1_1680
DYMKTTSNF	9	561.742	2	0.9853	3M(15.9949)	O60524	NEMF	20230121_TIMS01scp_MW_SA_eXII_10_100ul_tt_1_S6_B1_1_1680
DYNFHSF	7	929.379	1	0.9153		Q9NR48	ASH1L	20230121_TIMS01scp_MW_SA_eXII_10_100ul_tt_1_S6_B1_1_1680
DYNFVFTSF	9	1139.5	1	0.9927		P17707	AMD1	20230121_TIMS01scp_MW_SA_eXII_10_100ul_tt_1_S6_B1_1_1680
DYNFVFTSF	9	570.256	2			P17707	AMD1	20230121_TIMS01scp_MW_SA_eXII_10_100ul_tt_1_S6_B1_1_1680
DYSPYFKTI	9	1133.55	1	0.9834		P02533	KRT14	20230121_TIMS01scp_MW_SA_eXII_10_100ul_tt_1_S6_B1_1_1680
DYSPYFKTI	9	567.279	2	0.9996		P02533	KRT14	20230121_TIMS01scp_MW_SA_eXII_10_100ul_tt_1_S6_B1_1_1680
DYSSILQKF	9	1100.56	1	1		Q96RU3	FNBP1	20230121_TIMS01scp_MW_SA_eXII_10_100ul_tt_1_S6_B1_1_1680
DYSSILQKF	9	550.785	2	0.9991		Q96RU3	FNBP1	20230121_TIMS01scp_MW_SA_eXII_10_100ul_tt_1_S6_B1_1_1680
DYVEGLRVF	9	549.285	2	0.9993		P60660	MYL6	20230121_TIMS01scp_MW_SA_eXII_10_100ul_tt_1_S6_B1_1_1680
DYVRQTWKL	9	604.825	2	0.9851		P43403	ZAP70	20230121_TIMS01scp_MW_SA_eXII_10_100ul_tt_1_S6_B1_1_1680
EAASVPVVY	9	934.488	1			P49327	FASN	20230121_TIMS01scp_MW_SA_eXII_10_100ul_tt_1_S6_B1_1_1680
EAPEEVEVL	9	1014.5	1	0.9655		Q96HT8	MRFAP1L1	20230121_TIMS01scp_MW_SA_eXII_10_100ul_tt_1_S6_B1_1_1680
EAYNAVVRY	9	542.775	2	0.9987		Q8IVF7	FMNL3	20230121_TIMS01scp_MW_SA_eXII_10_100ul_tt_1_S6_B1_1_1680
EDIAQKSKAEAESL	14	759.886	2			P04264	KRT1	20230121_TIMS01scp_MW_SA_eXII_10_100ul_tt_1_S6_B1_1_1680
EDIAQKSKAEAESL	14	506.926	3			P04264	KRT1	20230121_TIMS01scp_MW_SA_eXII_10_100ul_tt_1_S6_B1_1_1680
EEANADLEVKIR	12	462.912	3	0.9986		O77727	KRT15	20230121_TIMS01scp_MW_SA_eXII_10_100ul_tt_1_S6_B1_1_1680
EEANNDLENKIQ	12	708.834	2	1		P35527	KRT9	20230121_TIMS01scp_MW_SA_eXII_10_100ul_tt_1_S6_B1_1_1680
EEIAQRSKEEAEAL	14	534.937	3			P35908	KRT2	20230121_TIMS01scp_MW_SA_eXII_10_100ul_tt_1_S6_B1_1_1680
EEQLQQLR	8	522.278	2			Q7Z3Y9	KRT26	20230121_TIMS01scp_MW_SA_eXII_10_100ul_tt_1_S6_B1_1_1680
EESNYELE	8	1012.41	1			P13645	KRT10	20230121_TIMS01scp_MW_SA_eXII_10_100ul_tt_1_S6_B1_1_1680
EESNYELEGKIK	12	480.24	3	1		P13645	KRT10	20230121_TIMS01scp_MW_SA_eXII_10_100ul_tt_1_S6_B1_1_1680
EFDFISGTRM	10	592.774	2		1E(-18.0106)	O95340	PAPSS2	20230121_TIMS01scp_MW_SA_eXII_10_100ul_tt_1_S6_B1_1_1680
EFNSTPAVF	9	1011.48	1	0.9504		O43847	NRDC	20230121_TIMS01scp_MW_SA_eXII_10_100ul_tt_1_S6_B1_1_1680
EFVAKGHLF	9	524.285	2	0.9977		Q9BUE0	MED18	20230121_TIMS01scp_MW_SA_eXII_10_100ul_tt_1_S6_B1_1_1680
EHAEALLL	8	448.248	2	0.9637		P36956	SREBF1	20230121_TIMS01scp_MW_SA_eXII_10_100ul_tt_1_S6_B1_1_1680
EHAFAVQQL	9	521.769	2	0.9945		Q07157	TJP1	20230121_TIMS01scp_MW_SA_eXII_10_100ul_tt_1_S6_B1_1_1680
EHAGVISVL	9	924.515	1			O43504	LAMTOR5	20230121_TIMS01scp_MW_SA_eXII_10_100ul_tt_1_S6_B1_1_1680
EHAGVISVL	9	462.761	2	0.9971		O43504	LAMTOR5	20230121_TIMS01scp_MW_SA_eXII_10_100ul_tt_1_S6_B1_1_1680
EHALLAYTL	9	515.782	2	0.9991		P68104	EEF1A1	20230121_TIMS01scp_MW_SA_eXII_10_100ul_tt_1_S6_B1_1_1680
EHAPSIIFM	9	530.76	2	0.9142	9M(15.9949)	P62195	PSMC5	20230121_TIMS01scp_MW_SA_eXII_10_100ul_tt_1_S6_B1_1_1680
EHDTTEYKL	9	379.18	3	0.9954		P29350	PTPN6	20230121_TIMS01scp_MW_SA_eXII_10_100ul_tt_1_S6_B1_1_1680
EHFNGVAEL	9	508.246	2			Q15172	PPP2R5A	20230121_TIMS01scp_MW_SA_eXII_10_100ul_tt_1_S6_B1_1_1680
EHGDQDYIW	9	581.744	2			P55061	TMBIM6	20230121_TIMS01scp_MW_SA_eXII_10_100ul_tt_1_S6_B1_1_1680
EHSLVIDTL	9	513.777	2	0.9967		Q9UHV9	PFDN2	20230121_TIMS01scp_MW_SA_eXII_10_100ul_tt_1_S6_B1_1_1680
EHVDKAIAL	9	498.28	2	0.9934		Q96TC7	RMDN3	20230121_TIMS01scp_MW_SA_eXII_10_100ul_tt_1_S6_B1_1_1680
EHVKEVQQL	9	555.301	2	0.9972		Q9P2E9	RRBP1	20230121_TIMS01scp_MW_SA_eXII_10_100ul_tt_1_S6_B1_1_1680
EHVPGADIL	9	475.751	2	0.9988		P32519	ELF1	20230121_TIMS01scp_MW_SA_eXII_10_100ul_tt_1_S6_B1_1_1680
EIGGTGIFVF	10	1039.55	1			Q99698	LYST	20230121_TIMS01scp_MW_SA_eXII_10_100ul_tt_1_S6_B1_1_1680
EIIGKRGIIGY	11	609.864	2	0.9951		O75964	ATP5MG	20230121_TIMS01scp_MW_SA_eXII_10_100ul_tt_1_S6_B1_1_1680
EIIKEISIM	9	546.304	2	0.9945	9M(15.9949)	Q13043	STK4	20230121_TIMS01scp_MW_SA_eXII_10_100ul_tt_1_S6_B1_1_1680
EIPEFDLSRY	10	634.812	2	0.9564		Q16647	PTGIS	20230121_TIMS01scp_MW_SA_eXII_10_100ul_tt_1_S6_B1_1_1680
EISNIFSNY	9	1086.51	1	0.9945		P78545	ELF3	20230121_TIMS01scp_MW_SA_eXII_10_100ul_tt_1_S6_B1_1_1680
EIVLTQSPATL	11	586.332	2	0.9986		A0A0A0MRZ8	IGKV3D-11	20230121_TIMS01scp_MW_SA_eXII_10_100ul_tt_1_S6_B1_1_1680
EIVLTQSPDF	10	574.795	2			A0A0A0MT36	IGKV6D-21	20230121_TIMS01scp_MW_SA_eXII_10_100ul_tt_1_S6_B1_1_1680
ELIDQDARDL	10	594.299	2			P07355	ANXA2	20230121_TIMS01scp_MW_SA_eXII_10_100ul_tt_1_S6_B1_1_1680
ELNVVLENY	9	1092.56	1	0.9397		P46939	UTRN	20230121_TIMS01scp_MW_SA_eXII_10_100ul_tt_1_S6_B1_1_1680
ELPKHYFSF	9	584.295	2	0.9983		Q9NYS0	NKIRAS1	20230121_TIMS01scp_MW_SA_eXII_10_100ul_tt_1_S6_B1_1_1680
ELPQDVPEEPN	11	633.796	2			Q12830	BPTF	20230121_TIMS01scp_MW_SA_eXII_10_100ul_tt_1_S6_B1_1_1680
ENDEPCKEILRPRRT	15	658.988	3		6C(119.0041)	P01031	C5	20230121_TIMS01scp_MW_SA_eXII_10_100ul_tt_1_S6_B1_1_1680
ENLDDSVFS	9	1025.44	1	0.9833		Q68DK7	MSL1	20230121_TIMS01scp_MW_SA_eXII_10_100ul_tt_1_S6_B1_1_1680
EPLDDYVNTQGASL	14	761.357	2	0.9999		P00747	PLG	20230121_TIMS01scp_MW_SA_eXII_10_100ul_tt_1_S6_B1_1_1680
EPLDDYVNTQGASLF	15	834.891	2	0.9995		P00747	PLG	20230121_TIMS01scp_MW_SA_eXII_10_100ul_tt_1_S6_B1_1_1680
EPLGRQLTSGP	11	577.812	2	0.9888		P08697	SERPINF2	20230121_TIMS01scp_MW_SA_eXII_10_100ul_tt_1_S6_B1_1_1680
EPSQIIFQF	9	554.787	2	0.9136		Q12864	CDH17	20230121_TIMS01scp_MW_SA_eXII_10_100ul_tt_1_S6_B1_1_1680
EQELIYFTF	9	1189.58	1	0.9978		Q92565	RAPGEF5	20230121_TIMS01scp_MW_SA_eXII_10_100ul_tt_1_S6_B1_1_1680
EQPETYYKW	9	622.285	2			Q8N201	INTS1	20230121_TIMS01scp_MW_SA_eXII_10_100ul_tt_1_S6_B1_1_1680
ERAIGLKL	8	450.287	2	0.9914		O60869	EDF1	20230121_TIMS01scp_MW_SA_eXII_10_100ul_tt_1_S6_B1_1_1680
ERFNVPVSL	9	530.793	2	0.9764		P82979	SARNP	20230121_TIMS01scp_MW_SA_eXII_10_100ul_tt_1_S6_B1_1_1680
ESSYIATQY	9	1061.48	1	0.9643		Q14739	LBR	20230121_TIMS01scp_MW_SA_eXII_10_100ul_tt_1_S6_B1_1_1680
ESSYIATQY	9	531.243	2			Q14739	LBR	20230121_TIMS01scp_MW_SA_eXII_10_100ul_tt_1_S6_B1_1_1680
ESTLHLVL	8	911.52	1			P0CG47	UBB	20230121_TIMS01scp_MW_SA_eXII_10_100ul_tt_1_S6_B1_1_1680
ESVGKGAVHDVKDVL	15	518.283	3	0.9192		P81605	DCD	20230121_TIMS01scp_MW_SA_eXII_10_100ul_tt_1_S6_B1_1_1680
ETFNTPAMY	9	1089.46	1	0.9999	8M(15.9949)	A5A3E0	POTEF	20230121_TIMS01scp_MW_SA_eXII_10_100ul_tt_1_S6_B1_1_1680
ETFNTPAMY	9	545.231	2	0.9997	8M(15.9949)	A5A3E0	POTEF	20230121_TIMS01scp_MW_SA_eXII_10_100ul_tt_1_S6_B1_1_1680
ETFNVPAMY	9	1087.48	1	0.9971	8M(15.9949)	P62736	ACTA2	20230121_TIMS01scp_MW_SA_eXII_10_100ul_tt_1_S6_B1_1_1680
ETFNVPAMY	9	544.242	2	0.9996	8M(15.9949)	P62736	ACTA2	20230121_TIMS01scp_MW_SA_eXII_10_100ul_tt_1_S6_B1_1_1680
ETIDVHSGY	9	510.735	2	0.9838		Q15800	MSMO1	20230121_TIMS01scp_MW_SA_eXII_10_100ul_tt_1_S6_B1_1_1680
ETIQITQKY	9	562.303	2	0.9954		Q8N3P4	VPS8	20230121_TIMS01scp_MW_SA_eXII_10_100ul_tt_1_S6_B1_1_1680
ETTAVALAY	9	938.483	1			O95757	HSPA4L	20230121_TIMS01scp_MW_SA_eXII_10_100ul_tt_1_S6_B1_1_1680
ETTSTTLRY	9	536.269	2	0.994		P05181	CYP2E1	20230121_TIMS01scp_MW_SA_eXII_10_100ul_tt_1_S6_B1_1_1680
ETVSGLKGY	9	477.25	2			Q10570	CPSF1	20230121_TIMS01scp_MW_SA_eXII_10_100ul_tt_1_S6_B1_1_1680
EVAEVSRQY	9	540.77	2			Q6P1J6	PLB1	20230121_TIMS01scp_MW_SA_eXII_10_100ul_tt_1_S6_B1_1_1680
EVAPAGASY	9	864.41	1	0.9948		Q9NZM5	NOP53	20230121_TIMS01scp_MW_SA_eXII_10_100ul_tt_1_S6_B1_1_1680
EVFDKDLSKL	10	597.324	2	0.9993		Q9Y4D1	DAAM1	20230121_TIMS01scp_MW_SA_eXII_10_100ul_tt_1_S6_B1_1_1680
EVFDKDLSKL	10	398.552	3	0.9985		Q9Y4D1	DAAM1	20230121_TIMS01scp_MW_SA_eXII_10_100ul_tt_1_S6_B1_1_1680
EVFESVSAY	9	1030.47	1			P50443	SLC26A2	20230121_TIMS01scp_MW_SA_eXII_10_100ul_tt_1_S6_B1_1_1680
EVFMHVSTAY	10	600.274	2	0.9547	4M(15.9949)	Q8WVX9	FAR1	20230121_TIMS01scp_MW_SA_eXII_10_100ul_tt_1_S6_B1_1_1680
EVFPLAMNY	9	1099.51	1	0.9998	7M(15.9949)	P24385	CCND1	20230121_TIMS01scp_MW_SA_eXII_10_100ul_tt_1_S6_B1_1_1680
EVFPLAMNY	9	550.26	2	0.9279	7M(15.9949)	P24385	CCND1	20230121_TIMS01scp_MW_SA_eXII_10_100ul_tt_1_S6_B1_1_1680
EVFTGGIGSY	10	1029.49	1	0.9999		Q8NDF8	TENT4B	20230121_TIMS01scp_MW_SA_eXII_10_100ul_tt_1_S6_B1_1_1680
EVFTGGISSY	10	1059.5	1	0.9884		Q5XG87	TENT4A	20230121_TIMS01scp_MW_SA_eXII_10_100ul_tt_1_S6_B1_1_1680
EVIEKLFAM	9	548.291	2	0.9954	9M(15.9949)	Q99814	EPAS1	20230121_TIMS01scp_MW_SA_eXII_10_100ul_tt_1_S6_B1_1_1680
EVIKEVQEF	9	1120.59	1	0.9894		P21926	CD9	20230121_TIMS01scp_MW_SA_eXII_10_100ul_tt_1_S6_B1_1_1680
EVIKEVQEF	9	560.798	2	0.9981		P21926	CD9	20230121_TIMS01scp_MW_SA_eXII_10_100ul_tt_1_S6_B1_1_1680
EVIKNFIQY	9	577.316	2	0.9934		Q9Y262	EIF3L	20230121_TIMS01scp_MW_SA_eXII_10_100ul_tt_1_S6_B1_1_1680
EVIPPYYSY	9	1130.54	1	0.9975		O95551	TDP2	20230121_TIMS01scp_MW_SA_eXII_10_100ul_tt_1_S6_B1_1_1680
EVIPYTPAM	9	518.755	2	0.9973	9M(15.9949)	P09601	HMOX1	20230121_TIMS01scp_MW_SA_eXII_10_100ul_tt_1_S6_B1_1_1680
EVIPYTPAM	9	1036.5	1	0.9986	9M(15.9949)	P09601	HMOX1	20230121_TIMS01scp_MW_SA_eXII_10_100ul_tt_1_S6_B1_1_1680
EVIQEIKSF	9	546.8	2	0.9583		P10155	RO60	20230121_TIMS01scp_MW_SA_eXII_10_100ul_tt_1_S6_B1_1_1680
EVIRQAGVY	9	517.785	2	0.9511		Q9H0P0	NT5C3A	20230121_TIMS01scp_MW_SA_eXII_10_100ul_tt_1_S6_B1_1_1680
EVKKEVAFF	9	548.805	2	0.9108		Q9BXP5	SRRT	20230121_TIMS01scp_MW_SA_eXII_10_100ul_tt_1_S6_B1_1_1680
EVSSISSKF	9	492.256	2	0.9891		Q9Y5K6	CD2AP	20230121_TIMS01scp_MW_SA_eXII_10_100ul_tt_1_S6_B1_1_1680
EVTDFAGQY	9	1029.45	1	0.9979		P41252	IARS1	20230121_TIMS01scp_MW_SA_eXII_10_100ul_tt_1_S6_B1_1_1680
EVTDFLSFY	9	1120.52	1			P30419	NMT1	20230121_TIMS01scp_MW_SA_eXII_10_100ul_tt_1_S6_B1_1_1680
EVTELLARY	9	547.298	2	0.9996		P19388	POLR2E	20230121_TIMS01scp_MW_SA_eXII_10_100ul_tt_1_S6_B1_1_1680
EVVAGIKEY	9	504.274	2	0.9959		Q15014	MORF4L2	20230121_TIMS01scp_MW_SA_eXII_10_100ul_tt_1_S6_B1_1_1680
EVVDFSSHY	9	541.743	2	0.9954		Q9UKA2	FBXL4	20230121_TIMS01scp_MW_SA_eXII_10_100ul_tt_1_S6_B1_1_1680
EVVDKINQV	9	522.29	2	0.9682		Q8WXH0	SYNE2	20230121_TIMS01scp_MW_SA_eXII_10_100ul_tt_1_S6_B1_1_1680
EVVENLLNY	9	1092.56	1	0.9808		P04150	NR3C1	20230121_TIMS01scp_MW_SA_eXII_10_100ul_tt_1_S6_B1_1_1680
EVYEGALLY	9	1056.52	1			Q53GT1	KLHL22	20230121_TIMS01scp_MW_SA_eXII_10_100ul_tt_1_S6_B1_1_1680
EWASRFWLW	9	640.814	2	0.9997		Q8N766	EMC1	20230121_TIMS01scp_MW_SA_eXII_10_100ul_tt_1_S6_B1_1_1680
EWSPYTKIFQF	11	723.359	2	0.9987		Q9Y6Y0	IVNS1ABP	20230121_TIMS01scp_MW_SA_eXII_10_100ul_tt_1_S6_B1_1_1680
EYAAGPFALF	10	1085.53	1	0.9836		P03886	MT-ND1	20230121_TIMS01scp_MW_SA_eXII_10_100ul_tt_1_S6_B1_1_1680
EYAAQLQRF	9	563.288	2	0.9699		Q15642	TRIP10	20230121_TIMS01scp_MW_SA_eXII_10_100ul_tt_1_S6_B1_1_1680
EYADIFCQF	9	627.744	2	0.9847	7C(119.0041)	O60333	KIF1B	20230121_TIMS01scp_MW_SA_eXII_10_100ul_tt_1_S6_B1_1_1680
EYAHLFEVF	9	577.779	2			Q96PQ6	ZNF317	20230121_TIMS01scp_MW_SA_eXII_10_100ul_tt_1_S6_B1_1_1680
EYAKIEETM	9	565.258	2	0.9987	9M(15.9949)	Q86UW7	CADPS2	20230121_TIMS01scp_MW_SA_eXII_10_100ul_tt_1_S6_B1_1_1680
EYAKIFTTY	9	568.287	2			Q7L5N7	LPCAT2	20230121_TIMS01scp_MW_SA_eXII_10_100ul_tt_1_S6_B1_1_1680
EYALLYHTL	9	561.795	2	0.999		P19801	AOC1	20230121_TIMS01scp_MW_SA_eXII_10_100ul_tt_1_S6_B1_1_1680
EYATKISRF	9	548.793	2	0.9724	1E(-18.0106)	Q9GZP4	PITHD1	20230121_TIMS01scp_MW_SA_eXII_10_100ul_tt_1_S6_B1_1_1680
EYATKISRF	9	557.798	2	0.9992		Q9GZP4	PITHD1	20230121_TIMS01scp_MW_SA_eXII_10_100ul_tt_1_S6_B1_1_1680
EYATKISRF	9	372.201	3			Q9GZP4	PITHD1	20230121_TIMS01scp_MW_SA_eXII_10_100ul_tt_1_S6_B1_1_1680
EYAVLTSTI	9	996.525	1	0.9204		P14316	IRF2	20230121_TIMS01scp_MW_SA_eXII_10_100ul_tt_1_S6_B1_1_1680
EYAVMLYTW	9	1191.54	1	0.9994	5M(15.9949)	Q7L576	CYFIP1	20230121_TIMS01scp_MW_SA_eXII_10_100ul_tt_1_S6_B1_1_1680
EYAVMLYTW	9	596.273	2	0.9977	5M(15.9949)	Q7L576	CYFIP1	20230121_TIMS01scp_MW_SA_eXII_10_100ul_tt_1_S6_B1_1_1680
EYDLIVHQL	9	565.298	2	0.9632		O75436	VPS26A	20230121_TIMS01scp_MW_SA_eXII_10_100ul_tt_1_S6_B1_1_1680
EYDNFFQHL	9	606.77	2	0.9985		Q7Z460	CLASP1	20230121_TIMS01scp_MW_SA_eXII_10_100ul_tt_1_S6_B1_1_1680
EYFESPFTI	9	1132.52	1	0.9971		P00414	MT-CO3	20230121_TIMS01scp_MW_SA_eXII_10_100ul_tt_1_S6_B1_1_1680
EYGFISQTL	9	1057.52	1	0.9987		Q9ULS5	TMCC3	20230121_TIMS01scp_MW_SA_eXII_10_100ul_tt_1_S6_B1_1_1680
EYGKFFVTL	9	552.292	2	0.995		Q68EM7	ARHGAP17	20230121_TIMS01scp_MW_SA_eXII_10_100ul_tt_1_S6_B1_1_1680
EYGKVEFVF	9	559.282	2	0.9945		Q9HBL0	TNS1	20230121_TIMS01scp_MW_SA_eXII_10_100ul_tt_1_S6_B1_1_1680
EYGNIIVTL	9	1021.56	1			P23470	PTPRG	20230121_TIMS01scp_MW_SA_eXII_10_100ul_tt_1_S6_B1_1_1680
EYGPIHILW	9	564.298	2	0.9955		Q9UNH6	SNX7	20230121_TIMS01scp_MW_SA_eXII_10_100ul_tt_1_S6_B1_1_1680
EYGPVYSTW	9	1101.49	1	0.9887		Q5VWJ9	SNX30	20230121_TIMS01scp_MW_SA_eXII_10_100ul_tt_1_S6_B1_1_1680
EYGSIIAFF	9	1046.52	1	0.9954		P35658	NUP214	20230121_TIMS01scp_MW_SA_eXII_10_100ul_tt_1_S6_B1_1_1680
EYGVIRDVL	9	532.293	2	0.9939		O95479	H6PD	20230121_TIMS01scp_MW_SA_eXII_10_100ul_tt_1_S6_B1_1_1680
EYIAKQFGF	9	551.782	2	0.9957		Q14643	ITPR1	20230121_TIMS01scp_MW_SA_eXII_10_100ul_tt_1_S6_B1_1_1680
EYILVPSTF	9	1068.56	1			P17655	CAPN2	20230121_TIMS01scp_MW_SA_eXII_10_100ul_tt_1_S6_B1_1_1680
EYIPKWEQF	9	620.306	2	0.9748		Q9HBI5	C3orf14	20230121_TIMS01scp_MW_SA_eXII_10_100ul_tt_1_S6_B1_1_1680
EYIRMVAEW	9	606.789	2	0.9992	5M(15.9949)	Q96J02	ITCH	20230121_TIMS01scp_MW_SA_eXII_10_100ul_tt_1_S6_B1_1_1680
EYIRSLNQF	9	585.301	2	0.9993		Q96DM3	RMC1	20230121_TIMS01scp_MW_SA_eXII_10_100ul_tt_1_S6_B1_1_1680
EYKKDFEKW	9	418.877	3		1E(-18.0106)	P20929	NEB	20230121_TIMS01scp_MW_SA_eXII_10_100ul_tt_1_S6_B1_1_1680
EYKKDFEKW	9	636.817	2	0.9863		P20929	NEB	20230121_TIMS01scp_MW_SA_eXII_10_100ul_tt_1_S6_B1_1_1680
EYKKDFEKW	9	424.88	3	0.9936		P20929	NEB	20230121_TIMS01scp_MW_SA_eXII_10_100ul_tt_1_S6_B1_1_1680
EYKKEFEKW	9	429.552	3	0.9997		P20929	NEB	20230121_TIMS01scp_MW_SA_eXII_10_100ul_tt_1_S6_B1_1_1680
EYKKEFQKW	9	429.224	3	0.9961		P20929	NEB	20230121_TIMS01scp_MW_SA_eXII_10_100ul_tt_1_S6_B1_1_1680
EYKTVHEEL	9	574.285	2	0.9958		Q9BZ29	DOCK9	20230121_TIMS01scp_MW_SA_eXII_10_100ul_tt_1_S6_B1_1_1680
EYLADLYHF	9	585.777	2	0.9988		Q6ZT62	BARGIN	20230121_TIMS01scp_MW_SA_eXII_10_100ul_tt_1_S6_B1_1_1680
EYLDRAEKL	9	568.801	2			O75351	VPS4B	20230121_TIMS01scp_MW_SA_eXII_10_100ul_tt_1_S6_B1_1_1680
EYLDRAEKL	9	379.536	3	0.9485		O75351	VPS4B	20230121_TIMS01scp_MW_SA_eXII_10_100ul_tt_1_S6_B1_1_1680
EYLENALKL	9	546.8	2	0.9996		Q6ZN66	GBP6	20230121_TIMS01scp_MW_SA_eXII_10_100ul_tt_1_S6_B1_1_1680
EYLERAPEL	9	560.288	2	0.9231		Q8IZH2	XRN1	20230121_TIMS01scp_MW_SA_eXII_10_100ul_tt_1_S6_B1_1_1680
EYLIVFPKL	9	561.334	2	0.9991		Q9NX47	MARCHF5	20230121_TIMS01scp_MW_SA_eXII_10_100ul_tt_1_S6_B1_1_1680
EYLKLLHSF	9	575.319	2	0.9997		Q12772	SREBF2	20230121_TIMS01scp_MW_SA_eXII_10_100ul_tt_1_S6_B1_1_1680
EYLKVDAQF	9	1112.56	1			P54577	YARS1	20230121_TIMS01scp_MW_SA_eXII_10_100ul_tt_1_S6_B1_1_1680
EYLKVDAQF	9	556.785	2			P54577	YARS1	20230121_TIMS01scp_MW_SA_eXII_10_100ul_tt_1_S6_B1_1_1680
EYLRFAHKL	9	392.889	3			Q5VWN6	TASOR2	20230121_TIMS01scp_MW_SA_eXII_10_100ul_tt_1_S6_B1_1_1680
EYLRLVIFW	9	619.85	2	0.9957		Q14669	TRIP12	20230121_TIMS01scp_MW_SA_eXII_10_100ul_tt_1_S6_B1_1_1680
EYLSRHWLF	9	625.819	2	0.9778		P38435	GGCX	20230121_TIMS01scp_MW_SA_eXII_10_100ul_tt_1_S6_B1_1_1680
EYLTKVDKL	9	554.816	2	0.995		Q00610	CLTC	20230121_TIMS01scp_MW_SA_eXII_10_100ul_tt_1_S6_B1_1_1680
EYLTKVDKL	9	370.213	3	0.9989		Q00610	CLTC	20230121_TIMS01scp_MW_SA_eXII_10_100ul_tt_1_S6_B1_1_1680
EYMAQHLVF	9	577.271	2		3M(15.9949)	Q5VSL9	STRIP1	20230121_TIMS01scp_MW_SA_eXII_10_100ul_tt_1_S6_B1_1_1680
EYMEHTYLI	9	607.774	2	0.9942	3M(15.9949)	Q9BXW6	OSBPL1A	20230121_TIMS01scp_MW_SA_eXII_10_100ul_tt_1_S6_B1_1_1680
EYMEHVYLI	9	606.784	2	0.997	3M(15.9949)	Q9H1P3	OSBPL2	20230121_TIMS01scp_MW_SA_eXII_10_100ul_tt_1_S6_B1_1_1680
EYMIFDHEF	9	623.758	2		3M(15.9949)	O60763	USO1	20230121_TIMS01scp_MW_SA_eXII_10_100ul_tt_1_S6_B1_1_1680
EYMKHTRLF	9	620.811	2	0.9993	3M(15.9949)	Q13045	FLII	20230121_TIMS01scp_MW_SA_eXII_10_100ul_tt_1_S6_B1_1_1680
EYMKHTRLF	9	414.21	3	0.9996	3M(15.9949)	Q13045	FLII	20230121_TIMS01scp_MW_SA_eXII_10_100ul_tt_1_S6_B1_1_1680
EYMKHTRLF	9	402.874	3	0.9938	1E(-18.0106)	Q13045	FLII	20230121_TIMS01scp_MW_SA_eXII_10_100ul_tt_1_S6_B1_1_1680
EYMKHTRLF	9	408.206	3	0.9999	1E(-18.0106)	Q13045	FLII	20230121_TIMS01scp_MW_SA_eXII_10_100ul_tt_1_S6_B1_1_1680
EYMKHTRLF	9	408.878	3	0.9964		Q13045	FLII	20230121_TIMS01scp_MW_SA_eXII_10_100ul_tt_1_S6_B1_1_1680
EYMLEKSFYQF	11	750.839	2	0.9993	3M(15.9949)	P42285	MTREX	20230121_TIMS01scp_MW_SA_eXII_10_100ul_tt_1_S6_B1_1_1680
EYNHIFPLL	9	573.303	2	0.9816		P00439	PAH	20230121_TIMS01scp_MW_SA_eXII_10_100ul_tt_1_S6_B1_1_1680
EYNNIQHLF	9	589.285	2	0.9944		O15455	TLR3	20230121_TIMS01scp_MW_SA_eXII_10_100ul_tt_1_S6_B1_1_1680
EYNNNFHVL	9	575.27	2	0.995		Q8NFU5	IPMK	20230121_TIMS01scp_MW_SA_eXII_10_100ul_tt_1_S6_B1_1_1680
EYNPQHSLL	9	550.772	2			Q15797	SMAD1	20230121_TIMS01scp_MW_SA_eXII_10_100ul_tt_1_S6_B1_1_1680
EYNTIKDKF	9	386.533	3			Q460N3	PARP15	20230121_TIMS01scp_MW_SA_eXII_10_100ul_tt_1_S6_B1_1_1680
EYNTVASKF	9	529.761	2	0.9966		Q460N5	PARP14	20230121_TIMS01scp_MW_SA_eXII_10_100ul_tt_1_S6_B1_1_1680
EYPDRIMNTF	10	642.29	2	0.9277	1E(-18.0106)	P07437	TUBB	20230121_TIMS01scp_MW_SA_eXII_10_100ul_tt_1_S6_B1_1_1680
EYPDRIMNTF	10	643.298	2	0.9989		P07437	TUBB	20230121_TIMS01scp_MW_SA_eXII_10_100ul_tt_1_S6_B1_1_1680
EYPDRIMNTF	10	651.295	2	0.9998	7M(15.9949)	P07437	TUBB	20230121_TIMS01scp_MW_SA_eXII_10_100ul_tt_1_S6_B1_1_1680
EYPFILDAF	9	1114.55	1	0.9989		P42285	MTREX	20230121_TIMS01scp_MW_SA_eXII_10_100ul_tt_1_S6_B1_1_1680
EYPKFLKRF	9	409.901	3	0.9988		Q9Y5P4	CERT1	20230121_TIMS01scp_MW_SA_eXII_10_100ul_tt_1_S6_B1_1_1680
EYQKVGQSF	9	543.267	2	0.9931		Q96RF0	SNX18	20230121_TIMS01scp_MW_SA_eXII_10_100ul_tt_1_S6_B1_1_1680
EYQKVWNLF	9	613.814	2	0.9998		Q9H0J9	PARP12	20230121_TIMS01scp_MW_SA_eXII_10_100ul_tt_1_S6_B1_1_1680
EYSKQMQRF	9	406.197	3	0.9758		Q13547	HDAC1	20230121_TIMS01scp_MW_SA_eXII_10_100ul_tt_1_S6_B1_1_1680
EYSKQMQRF	9	411.529	3	0.9835	6M(15.9949)	Q13547	HDAC1	20230121_TIMS01scp_MW_SA_eXII_10_100ul_tt_1_S6_B1_1_1680
EYSKYLQQAF	10	638.814	2	0.9944		Q9Y2X9	ZNF281	20230121_TIMS01scp_MW_SA_eXII_10_100ul_tt_1_S6_B1_1_1680
EYTAKIALL	9	511.3	2			P15311	EZR	20230121_TIMS01scp_MW_SA_eXII_10_100ul_tt_1_S6_B1_1_1680
EYTDVYPEI	9	1128.51	1	0.9906		Q9UNF1	MAGED2	20230121_TIMS01scp_MW_SA_eXII_10_100ul_tt_1_S6_B1_1_1680
EYTDVYPEI	9	564.758	2	0.9799		Q9UNF1	MAGED2	20230121_TIMS01scp_MW_SA_eXII_10_100ul_tt_1_S6_B1_1_1680
EYTLMRATF	9	574.276	2	0.9959	5M(15.9949)	Q9Y4H2	IRS2	20230121_TIMS01scp_MW_SA_eXII_10_100ul_tt_1_S6_B1_1_1680
EYTNIFLKF	9	587.811	2	0.9997		P00740	F9	20230121_TIMS01scp_MW_SA_eXII_10_100ul_tt_1_S6_B1_1_1680
EYTPRSWNF	9	600.278	2	0.9571		Q96LT4	SAMD8	20230121_TIMS01scp_MW_SA_eXII_10_100ul_tt_1_S6_B1_1_1680
EYTRALFLL	9	563.319	2	0.9967		Q9Y6X3	MAU2	20230121_TIMS01scp_MW_SA_eXII_10_100ul_tt_1_S6_B1_1_1680
EYVEKFYRI	9	623.827	2	0.9996		Q92878	RAD50	20230121_TIMS01scp_MW_SA_eXII_10_100ul_tt_1_S6_B1_1_1680
EYVKQTWNL	9	590.803	2	0.9616		P43405	SYK	20230121_TIMS01scp_MW_SA_eXII_10_100ul_tt_1_S6_B1_1_1680
EYVNDFDLLKF	11	701.848	2	0.9993		Q9Y5Q3	MAFB	20230121_TIMS01scp_MW_SA_eXII_10_100ul_tt_1_S6_B1_1_1680
EYVNDFDLMKF	11	718.824	2	1	9M(15.9949)	O75444	MAF	20230121_TIMS01scp_MW_SA_eXII_10_100ul_tt_1_S6_B1_1_1680
EYVRVSEHF	9	583.285	2	0.9444		Q7Z2W4	ZC3HAV1	20230121_TIMS01scp_MW_SA_eXII_10_100ul_tt_1_S6_B1_1_1680
EYVRVSEHF	9	389.193	3			Q7Z2W4	ZC3HAV1	20230121_TIMS01scp_MW_SA_eXII_10_100ul_tt_1_S6_B1_1_1680
EYVSQHLVF	9	561.285	2	0.9756		Q9ULQ0	STRIP2	20230121_TIMS01scp_MW_SA_eXII_10_100ul_tt_1_S6_B1_1_1680
EYVVRTFTL	9	564.308	2	0.9989		Q15262	PTPRK	20230121_TIMS01scp_MW_SA_eXII_10_100ul_tt_1_S6_B1_1_1680
EYYDKHFTEF	10	689.801	2	0.9951		P38606	ATP6V1A	20230121_TIMS01scp_MW_SA_eXII_10_100ul_tt_1_S6_B1_1_1680
FAFSSQEL	8	928.441	1			Q07352	ZFP36L1	20230121_TIMS01scp_MW_SA_eXII_10_100ul_tt_1_S6_B1_1_1680
FASFIDKVRFL	11	448.255	3	0.9986		O95678	KRT75	20230121_TIMS01scp_MW_SA_eXII_10_100ul_tt_1_S6_B1_1_1680
FASGLIHRV	9	500.29	2	0.9997		Q8N6L1	KRTCAP2	20230121_TIMS01scp_MW_SA_eXII_10_100ul_tt_1_S6_B1_1_1680
FASGLIHRV	9	333.863	3	0.9951		Q8N6L1	KRTCAP2	20230121_TIMS01scp_MW_SA_eXII_10_100ul_tt_1_S6_B1_1_1680
FATPFLVVR	9	525.311	2	0.9982		P15954	COX7C	20230121_TIMS01scp_MW_SA_eXII_10_100ul_tt_1_S6_B1_1_1680
FATRSPLFIF	10	599.835	2	0.9569		O43521	BCL2L11	20230121_TIMS01scp_MW_SA_eXII_10_100ul_tt_1_S6_B1_1_1680
FAVALPQLL	9	971.592	1	0.9706		Q8N3U4	STAG2	20230121_TIMS01scp_MW_SA_eXII_10_100ul_tt_1_S6_B1_1_1680
FAVTSILRV	9	503.308	2	0.9971		P01876	IGHA1	20230121_TIMS01scp_MW_SA_eXII_10_100ul_tt_1_S6_B1_1_1680
FAYDGKDYL	9	546.256	2	0.9986		P13747	HLA-E	20230121_TIMS01scp_MW_SA_eXII_10_100ul_tt_1_S6_B1_1_1680
FAYDGKDYLTL	11	653.322	2	0.9979		P13747	HLA-E	20230121_TIMS01scp_MW_SA_eXII_10_100ul_tt_1_S6_B1_1_1680
FFFPKSRIV	9	380.89	3			P10909	CLU	20230121_TIMS01scp_MW_SA_eXII_10_100ul_tt_1_S6_B1_1_1680
FFSPQVF	7	871.435	1	0.909		Q9H568	ACTL8	20230121_TIMS01scp_MW_SA_eXII_10_100ul_tt_1_S6_B1_1_1680
FGAFHSPAL	9	473.743	2	1		Q9NZN4	EHD2	20230121_TIMS01scp_MW_SA_eXII_10_100ul_tt_1_S6_B1_1_1680
FGFHKPKMY	9	390.864	3	0.9985	8M(15.9949)	Q9NP50	SINHCAF	20230121_TIMS01scp_MW_SA_eXII_10_100ul_tt_1_S6_B1_1_1680
FGIPFLLRI	9	538.337	2			Q93009	USP7	20230121_TIMS01scp_MW_SA_eXII_10_100ul_tt_1_S6_B1_1_1680
FGNPQKF	7	837.425	1	0.9395		Q16787	LAMA3	20230121_TIMS01scp_MW_SA_eXII_10_100ul_tt_1_S6_B1_1_1680
FGVDRAILY	9	527.29	2	0.9986		P06756	ITGAV	20230121_TIMS01scp_MW_SA_eXII_10_100ul_tt_1_S6_B1_1_1680
FHWDLPQAL	9	563.788	2	0.9893		P09848	LCT	20230121_TIMS01scp_MW_SA_eXII_10_100ul_tt_1_S6_B1_1_1680
FIDTTSKF	8	958.488	1	0.9979		P39023	RPL3	20230121_TIMS01scp_MW_SA_eXII_10_100ul_tt_1_S6_B1_1_1680
FILYLGSKN	9	527.8	2			Q16363	LAMA4	20230121_TIMS01scp_MW_SA_eXII_10_100ul_tt_1_S6_B1_1_1680
FKLAQAY	7	420.734	2			P20930	FLG	20230121_TIMS01scp_MW_SA_eXII_10_100ul_tt_1_S6_B1_1_1680
FKTIEDLRNKIIAA	14	544.654	3	0.9628		P08779	KRT16	20230121_TIMS01scp_MW_SA_eXII_10_100ul_tt_1_S6_B1_1_1680
FLIFPSA	7	794.445	1			P02745	C1QA	20230121_TIMS01scp_MW_SA_eXII_10_100ul_tt_1_S6_B1_1_1680
FLLFPDMEA	9	1082.52	1	0.9997		P02746	C1QB	20230121_TIMS01scp_MW_SA_eXII_10_100ul_tt_1_S6_B1_1_1680
FLLFPDMEA	9	1098.52	1	0.9999	7M(15.9949)	P02746	C1QB	20230121_TIMS01scp_MW_SA_eXII_10_100ul_tt_1_S6_B1_1_1680
FLLFPDMEA	9	549.762	2	0.9997	7M(15.9949)	P02746	C1QB	20230121_TIMS01scp_MW_SA_eXII_10_100ul_tt_1_S6_B1_1_1680
FNEKSKELTTEID	13	518.595	3	0.9669		P13645	KRT10	20230121_TIMS01scp_MW_SA_eXII_10_100ul_tt_1_S6_B1_1_1680
FQAMNKEL	8	498.745	2		4M(15.9949)	P15924	DSP	20230121_TIMS01scp_MW_SA_eXII_10_100ul_tt_1_S6_B1_1_1680
FQTQNFDRFDN	11	716.318	2			P35443	THBS4	20230121_TIMS01scp_MW_SA_eXII_10_100ul_tt_1_S6_B1_1_1680
FQYESKVFY	9	605.793	2			Q04917	YWHAH	20230121_TIMS01scp_MW_SA_eXII_10_100ul_tt_1_S6_B1_1_1680
FRVPTAN	7	402.722	2			P04406	GAPDH	20230121_TIMS01scp_MW_SA_eXII_10_100ul_tt_1_S6_B1_1_1680
FRVPTANVS	9	495.772	2			P04406	GAPDH	20230121_TIMS01scp_MW_SA_eXII_10_100ul_tt_1_S6_B1_1_1680
FSEGGERLL	9	504.261	2			Q07352	ZFP36L1	20230121_TIMS01scp_MW_SA_eXII_10_100ul_tt_1_S6_B1_1_1680
FSPMLGEF	8	943.423	1		4M(15.9949)	P02671	FGA	20230121_TIMS01scp_MW_SA_eXII_10_100ul_tt_1_S6_B1_1_1680
FSTYDRDNDGW	11	688.281	2	0.9994		P02675	FGB	20230121_TIMS01scp_MW_SA_eXII_10_100ul_tt_1_S6_B1_1_1680
FSTYDRDNDGWL	12	744.823	2			P02675	FGB	20230121_TIMS01scp_MW_SA_eXII_10_100ul_tt_1_S6_B1_1_1680
FTHTFPK	7	293.157	3	0.963		P04196	HRG	20230121_TIMS01scp_MW_SA_eXII_10_100ul_tt_1_S6_B1_1_1680
FTHTFPK	7	439.232	2	0.9884		P04196	HRG	20230121_TIMS01scp_MW_SA_eXII_10_100ul_tt_1_S6_B1_1_1680
FTKTEEL	7	434.226	2			P02533	KRT14	20230121_TIMS01scp_MW_SA_eXII_10_100ul_tt_1_S6_B1_1_1680
FTSPAVKRL	9	340.206	3			O15198	SMAD9	20230121_TIMS01scp_MW_SA_eXII_10_100ul_tt_1_S6_B1_1_1680
FVAEGGPEL	9	918.457	1	0.9733		Q8IWZ8	SUGP1	20230121_TIMS01scp_MW_SA_eXII_10_100ul_tt_1_S6_B1_1_1680
FVDYEDLVE	9	1128.51	1	0.9931		P19823	ITIH2	20230121_TIMS01scp_MW_SA_eXII_10_100ul_tt_1_S6_B1_1_1680
FVELGTQPAT	10	1062.55	1	0.9988		P02652	APOA2	20230121_TIMS01scp_MW_SA_eXII_10_100ul_tt_1_S6_B1_1_1680
FVELGTQPAT	10	531.777	2			P02652	APOA2	20230121_TIMS01scp_MW_SA_eXII_10_100ul_tt_1_S6_B1_1_1680
FVELGTQPATQ	11	595.806	2	0.9995		P02652	APOA2	20230121_TIMS01scp_MW_SA_eXII_10_100ul_tt_1_S6_B1_1_1680
FVFETPFTL	9	1100.57	1	0.9977		Q96BY6	DOCK10	20230121_TIMS01scp_MW_SA_eXII_10_100ul_tt_1_S6_B1_1_1680
FVFPGELLL	9	1034.59	1	0.961		Q15758	SLC1A5	20230121_TIMS01scp_MW_SA_eXII_10_100ul_tt_1_S6_B1_1_1680
FVLGHFILL	9	529.823	2	0.9456		P21980	TGM2	20230121_TIMS01scp_MW_SA_eXII_10_100ul_tt_1_S6_B1_1_1680
FVRSDLGPSYGGW	13	720.849	2			Q08188	TGM3	20230121_TIMS01scp_MW_SA_eXII_10_100ul_tt_1_S6_B1_1_1680
FVTDSSWSAR	10	578.275	2	0.9993		Q08380	LGALS3BP	20230121_TIMS01scp_MW_SA_eXII_10_100ul_tt_1_S6_B1_1_1680
FVTDSSWSARK	11	428.551	3	0.9995		Q08380	LGALS3BP	20230121_TIMS01scp_MW_SA_eXII_10_100ul_tt_1_S6_B1_1_1680
FVVPFTIML	9	1082.6	1		8M(15.9949)	P35414	APLNR	20230121_TIMS01scp_MW_SA_eXII_10_100ul_tt_1_S6_B1_1_1680
FWATPGFFNKF	11	681.337	2	0.9649		Q6ZNB7	AGMO	20230121_TIMS01scp_MW_SA_eXII_10_100ul_tt_1_S6_B1_1_1680
FYGDKMNLF	9	575.765	2	0.9991	6M(15.9949)	Q9HC98	NEK6	20230121_TIMS01scp_MW_SA_eXII_10_100ul_tt_1_S6_B1_1_1680
FYGSKEDPQTFY	12	741.333	2	0.9994		P02787	TF	20230121_TIMS01scp_MW_SA_eXII_10_100ul_tt_1_S6_B1_1_1680
FYHKYFNYL	9	647.816	2	0.9988		Q93063	EXT2	20230121_TIMS01scp_MW_SA_eXII_10_100ul_tt_1_S6_B1_1_1680
FYHKYFNYL	9	432.213	3	0.9562		Q93063	EXT2	20230121_TIMS01scp_MW_SA_eXII_10_100ul_tt_1_S6_B1_1_1680
FYITSRTQF	9	581.798	2	0.9978		P12931	SRC	20230121_TIMS01scp_MW_SA_eXII_10_100ul_tt_1_S6_B1_1_1680
FYLEGGFSKF	10	597.795	2	0.9662		Q16828	DUSP6	20230121_TIMS01scp_MW_SA_eXII_10_100ul_tt_1_S6_B1_1_1680
FYLISPSEF	9	1102.55	1	0.9783		Q15334	LLGL1	20230121_TIMS01scp_MW_SA_eXII_10_100ul_tt_1_S6_B1_1_1680
FYMDTSHLF	9	588.755	2	0.9999	3M(15.9949)	Q9Y520	PRRC2C	20230121_TIMS01scp_MW_SA_eXII_10_100ul_tt_1_S6_B1_1_1680
FYNNVKSRF	9	392.205	3	0.9712		Q8NFW9	MYRIP	20230121_TIMS01scp_MW_SA_eXII_10_100ul_tt_1_S6_B1_1_1680
FYNQVSTPLLR	11	669.364	2	1		P19823	ITIH2	20230121_TIMS01scp_MW_SA_eXII_10_100ul_tt_1_S6_B1_1_1680
FYPPKVELF	9	570.31	2	0.9979		P22234	PAICS	20230121_TIMS01scp_MW_SA_eXII_10_100ul_tt_1_S6_B1_1_1680
FYPYGLQTF	9	1135.55	1	0.9996		Q9UH99	SUN2	20230121_TIMS01scp_MW_SA_eXII_10_100ul_tt_1_S6_B1_1_1680
FYPYGLQTF	9	568.277	2			Q9UH99	SUN2	20230121_TIMS01scp_MW_SA_eXII_10_100ul_tt_1_S6_B1_1_1680
FYRSYFSQF	9	622.79	2			Q7Z7A4	PXK	20230121_TIMS01scp_MW_SA_eXII_10_100ul_tt_1_S6_B1_1_1680
FYTVIPHNF	9	569.29	2	0.999		Q9Y6F1	PARP3	20230121_TIMS01scp_MW_SA_eXII_10_100ul_tt_1_S6_B1_1_1680
FYVRGLFSF	9	568.3	2			Q9Y6X3	MAU2	20230121_TIMS01scp_MW_SA_eXII_10_100ul_tt_1_S6_B1_1_1680
GAFGLPITV	9	874.503	1	0.9857		Q9Y2Q3	GSTK1	20230121_TIMS01scp_MW_SA_eXII_10_100ul_tt_1_S6_B1_1_1680
GAGGGFGSRSL	11	483.244	2			P04264	KRT1	20230121_TIMS01scp_MW_SA_eXII_10_100ul_tt_1_S6_B1_1_1680
GAGGGFGSRSLVNL	14	646.341	2			P04264	KRT1	20230121_TIMS01scp_MW_SA_eXII_10_100ul_tt_1_S6_B1_1_1680
GAVDPLLAL	9	868.514	1			P52292	KPNA2	20230121_TIMS01scp_MW_SA_eXII_10_100ul_tt_1_S6_B1_1_1680
GAVHDVKDVLDS	12	627.82	2	0.9998		P81605	DCD	20230121_TIMS01scp_MW_SA_eXII_10_100ul_tt_1_S6_B1_1_1680
GAYGKVFLV	9	477.276	2	0.9818		O75582	RPS6KA5	20230121_TIMS01scp_MW_SA_eXII_10_100ul_tt_1_S6_B1_1_1680
GAYGQAVRY	9	492.748	2	0.995		Q9UID3	VPS51	20230121_TIMS01scp_MW_SA_eXII_10_100ul_tt_1_S6_B1_1_1680
GDEELLRFSN	10	590.286	2	0.9981		P02760	AMBP	20230121_TIMS01scp_MW_SA_eXII_10_100ul_tt_1_S6_B1_1_1680
GDKLFGPDLK	10	545.301	2	0.9996		P08697	SERPINF2	20230121_TIMS01scp_MW_SA_eXII_10_100ul_tt_1_S6_B1_1_1680
GDKLFGPDLK	10	363.869	3	0.9981		P08697	SERPINF2	20230121_TIMS01scp_MW_SA_eXII_10_100ul_tt_1_S6_B1_1_1680
GDQVQHF	7	830.379	1	0.9234		Q13588	GRAP	20230121_TIMS01scp_MW_SA_eXII_10_100ul_tt_1_S6_B1_1_1680
GEEHFKGLVL	10	564.806	2	0.9815		P02769	ALB	20230121_TIMS01scp_MW_SA_eXII_10_100ul_tt_1_S6_B1_1_1680
GEEILITVL	9	986.577	1	0.9707		P63241	EIF5A	20230121_TIMS01scp_MW_SA_eXII_10_100ul_tt_1_S6_B1_1_1680
GEFRAVTEL	9	511.269	2	0.9923		P01911	HLA-DRB1	20230121_TIMS01scp_MW_SA_eXII_10_100ul_tt_1_S6_B1_1_1680
GEGDFLAEGGGV	12	1107.5	1	0.999		P02671	FGA	20230121_TIMS01scp_MW_SA_eXII_10_100ul_tt_1_S6_B1_1_1680
GEGDFLAEGGGVR	13	632.302	2	0.9999		P02671	FGA	20230121_TIMS01scp_MW_SA_eXII_10_100ul_tt_1_S6_B1_1_1680
GEGPLDVRL	9	478.264	2	0.9521		Q9Y608	LRRFIP2	20230121_TIMS01scp_MW_SA_eXII_10_100ul_tt_1_S6_B1_1_1680
GEGTGEVVL	9	860.436	1			Q9NWB7	IFT57	20230121_TIMS01scp_MW_SA_eXII_10_100ul_tt_1_S6_B1_1_1680
GEIDGNKVTL	10	523.28	2	0.9616		P19338	NCL	20230121_TIMS01scp_MW_SA_eXII_10_100ul_tt_1_S6_B1_1_1680
GEIEAIEL	8	873.456	1			Q99729	HNRNPAB	20230121_TIMS01scp_MW_SA_eXII_10_100ul_tt_1_S6_B1_1_1680
GEIFEKF	7	869.44	1	0.9222		O95298	NDUFC2	20230121_TIMS01scp_MW_SA_eXII_10_100ul_tt_1_S6_B1_1_1680
GEIINTHTL	9	499.269	2			P46940	IQGAP1	20230121_TIMS01scp_MW_SA_eXII_10_100ul_tt_1_S6_B1_1_1680
GEITGEVHM	9	494.724	2	0.9735	9M(15.9949)	O75369	FLNB	20230121_TIMS01scp_MW_SA_eXII_10_100ul_tt_1_S6_B1_1_1680
GEITGEVRM	9	504.245	2	0.9581	9M(15.9949)	P21333	FLNA	20230121_TIMS01scp_MW_SA_eXII_10_100ul_tt_1_S6_B1_1_1680
GEKTYAF	7	815.393	1			P48595	SERPINB10	20230121_TIMS01scp_MW_SA_eXII_10_100ul_tt_1_S6_B1_1_1680
GEVADTTKL	9	467.248	2	0.9946		Q7Z3T8	ZFYVE16	20230121_TIMS01scp_MW_SA_eXII_10_100ul_tt_1_S6_B1_1_1680
GEVDPKVAL	9	464.261	2	0.9365		P17568	NDUFB7	20230121_TIMS01scp_MW_SA_eXII_10_100ul_tt_1_S6_B1_1_1680
GEVPGSAVL	9	828.446	1			O95302	FKBP9	20230121_TIMS01scp_MW_SA_eXII_10_100ul_tt_1_S6_B1_1_1680
GEVPTIESL	9	944.494	1	0.9934		P46940	IQGAP1	20230121_TIMS01scp_MW_SA_eXII_10_100ul_tt_1_S6_B1_1_1680
GEVREDLRL	9	362.868	3	0.9922		P63241	EIF5A	20230121_TIMS01scp_MW_SA_eXII_10_100ul_tt_1_S6_B1_1_1680
GFFSARGHRPLDK	13	496.6	3	0.9569		P02675	FGB	20230121_TIMS01scp_MW_SA_eXII_10_100ul_tt_1_S6_B1_1_1680
GFPRGDKLFGPDLK	14	387.465	4	0.9948		P08697	SERPINF2	20230121_TIMS01scp_MW_SA_eXII_10_100ul_tt_1_S6_B1_1_1680
GFPRGDKLFGPDLK	14	516.284	3	0.9999		P08697	SERPINF2	20230121_TIMS01scp_MW_SA_eXII_10_100ul_tt_1_S6_B1_1_1680
GGFGGGDGGLL	11	906.432	1			P19012	KRT15	20230121_TIMS01scp_MW_SA_eXII_10_100ul_tt_1_S6_B1_1_1680
GGFGGGGFGGG	11	826.348	1			P04264	KRT1	20230121_TIMS01scp_MW_SA_eXII_10_100ul_tt_1_S6_B1_1_1680
GGFGGGSFR	9	421.201	2			P13645	KRT10	20230121_TIMS01scp_MW_SA_eXII_10_100ul_tt_1_S6_B1_1_1680
GGFGGGSFRGS	11	493.228	2	0.9089		P13645	KRT10	20230121_TIMS01scp_MW_SA_eXII_10_100ul_tt_1_S6_B1_1_1680
GGFGGGSFRGSYGSS	15	690.302	2	0.9988		P13645	KRT10	20230121_TIMS01scp_MW_SA_eXII_10_100ul_tt_1_S6_B1_1_1680
GGFGGRGGGF	10	434.707	2			P35908	KRT2	20230121_TIMS01scp_MW_SA_eXII_10_100ul_tt_1_S6_B1_1_1680
GGFGPGGYPGGIHE	14	651.299	2			P35908	KRT2	20230121_TIMS01scp_MW_SA_eXII_10_100ul_tt_1_S6_B1_1_1680
GGFSGGSF	8	715.305	1			P13645	KRT10	20230121_TIMS01scp_MW_SA_eXII_10_100ul_tt_1_S6_B1_1_1680
GGGAGGGDGGIL	12	887.422	1	0.997		P35527	KRT9	20230121_TIMS01scp_MW_SA_eXII_10_100ul_tt_1_S6_B1_1_1680
GGGFGGGGFGGG	12	883.369	1			P04264	KRT1	20230121_TIMS01scp_MW_SA_eXII_10_100ul_tt_1_S6_B1_1_1680
GGGFSSGGF	9	772.326	1			P13645	KRT10	20230121_TIMS01scp_MW_SA_eXII_10_100ul_tt_1_S6_B1_1_1680
GGGFSSGGFSGGSF	14	604.254	2			P13645	KRT10	20230121_TIMS01scp_MW_SA_eXII_10_100ul_tt_1_S6_B1_1_1680
GGGGFGGGGF	10	769.326	1			P35908	KRT2	20230121_TIMS01scp_MW_SA_eXII_10_100ul_tt_1_S6_B1_1_1680
GGPGGVGGL	9	670.352	1	0.9769		P35908	KRT2	20230121_TIMS01scp_MW_SA_eXII_10_100ul_tt_1_S6_B1_1_1680
GGSFGGGSF	9	772.326	1			P13645	KRT10	20230121_TIMS01scp_MW_SA_eXII_10_100ul_tt_1_S6_B1_1_1680
GHFEKPLFL	9	544.3	2			Q6ZV29	PNPLA7	20230121_TIMS01scp_MW_SA_eXII_10_100ul_tt_1_S6_B1_1_1680
GHFQGEIKL	9	514.78	2	0.9988		Q92835	INPP5D	20230121_TIMS01scp_MW_SA_eXII_10_100ul_tt_1_S6_B1_1_1680
GHHLNVVNL	9	501.778	2			P17948	FLT1	20230121_TIMS01scp_MW_SA_eXII_10_100ul_tt_1_S6_B1_1_1680
GHIQGTFEL	9	501.256	2	0.9954		P23469	PTPRE	20230121_TIMS01scp_MW_SA_eXII_10_100ul_tt_1_S6_B1_1_1680
GHLEKAVVL	9	483.293	2	0.9941		O14503	BHLHE40	20230121_TIMS01scp_MW_SA_eXII_10_100ul_tt_1_S6_B1_1_1680
GHNLQTVQL	9	505.275	2	0.9906		Q01082	SPTBN1	20230121_TIMS01scp_MW_SA_eXII_10_100ul_tt_1_S6_B1_1_1680
GKDFHLI	7	829.457	1			Q7Z3K6	MIER3	20230121_TIMS01scp_MW_SA_eXII_10_100ul_tt_1_S6_B1_1_1680
GKDFHLI	7	415.232	2			Q7Z3K6	MIER3	20230121_TIMS01scp_MW_SA_eXII_10_100ul_tt_1_S6_B1_1_1680
GKFFVTL	7	811.471	1	0.9337		Q68EM7	ARHGAP17	20230121_TIMS01scp_MW_SA_eXII_10_100ul_tt_1_S6_B1_1_1680
GKYGCVDYW	9	605.239	2	0.9945	5C(119.0041)	Q9H3M7	TXNIP	20230121_TIMS01scp_MW_SA_eXII_10_100ul_tt_1_S6_B1_1_1680
GMAPRPSLAK	10	522.287	2		2M(15.9949)	P04004	VTN	20230121_TIMS01scp_MW_SA_eXII_10_100ul_tt_1_S6_B1_1_1680
GNPEQTPVLKPE	12	654.843	2	1		P04004	VTN	20230121_TIMS01scp_MW_SA_eXII_10_100ul_tt_1_S6_B1_1_1680
GPGGYPGGIH	10	456.222	2			P35908	KRT2	20230121_TIMS01scp_MW_SA_eXII_10_100ul_tt_1_S6_B1_1_1680
GPLVKYSSDY	10	564.782	2	0.9999		Q08380	LGALS3BP	20230121_TIMS01scp_MW_SA_eXII_10_100ul_tt_1_S6_B1_1_1680
GRAPQVLVL	9	476.8	2			Q9NR30	DDX21	20230121_TIMS01scp_MW_SA_eXII_10_100ul_tt_1_S6_B1_1_1680
GSESGIFTNTK	11	570.78	2	0.9998		P02671	FGA	20230121_TIMS01scp_MW_SA_eXII_10_100ul_tt_1_S6_B1_1_1680
GSGGGGFGGGGF	12	913.38	1			P04264	KRT1	20230121_TIMS01scp_MW_SA_eXII_10_100ul_tt_1_S6_B1_1_1680
GSRQLLDAKVK	11	405.579	3	0.9997		Q14520	HABP2	20230121_TIMS01scp_MW_SA_eXII_10_100ul_tt_1_S6_B1_1_1680
GTLSGIGTLDGFR	13	647.343	2	0.9999		P02671	FGA	20230121_TIMS01scp_MW_SA_eXII_10_100ul_tt_1_S6_B1_1_1680
GVNAEVRYS	9	497.751	2	0.9934		O60330	PCDHGA12	20230121_TIMS01scp_MW_SA_eXII_10_100ul_tt_1_S6_B1_1_1680
GVVQPGRSL	9	456.767	2	0.9567		P01768	IGHV3-30	20230121_TIMS01scp_MW_SA_eXII_10_100ul_tt_1_S6_B1_1_1680
GYADIVDVL	9	964.499	1			P49753	ACOT2	20230121_TIMS01scp_MW_SA_eXII_10_100ul_tt_1_S6_B1_1_1680
GYADIVQLL	9	991.546	1	0.9936		Q92882	OSTF1	20230121_TIMS01scp_MW_SA_eXII_10_100ul_tt_1_S6_B1_1_1680
GYADIVQLL	9	496.277	2	0.991		Q92882	OSTF1	20230121_TIMS01scp_MW_SA_eXII_10_100ul_tt_1_S6_B1_1_1680
GYAGSWVSI	9	939.457	1	0.9947		Q13444	ADAM15	20230121_TIMS01scp_MW_SA_eXII_10_100ul_tt_1_S6_B1_1_1680
GYFGNPQKF	9	1057.51	1			Q16787	LAMA3	20230121_TIMS01scp_MW_SA_eXII_10_100ul_tt_1_S6_B1_1_1680
GYFGNPQKF	9	529.259	2	0.9996		Q16787	LAMA3	20230121_TIMS01scp_MW_SA_eXII_10_100ul_tt_1_S6_B1_1_1680
GYIERPQLI	9	544.808	2	0.9997		Q6PIY7	TENT2	20230121_TIMS01scp_MW_SA_eXII_10_100ul_tt_1_S6_B1_1_1680
GYIESVQHI	9	1045.53	1	0.9988		Q9BQP7	MGME1	20230121_TIMS01scp_MW_SA_eXII_10_100ul_tt_1_S6_B1_1_1680
GYIESVQHI	9	523.269	2	0.9883		Q9BQP7	MGME1	20230121_TIMS01scp_MW_SA_eXII_10_100ul_tt_1_S6_B1_1_1680
GYIHVTQTF	9	1065.54	1	0.9876		Q16617	NKG7	20230121_TIMS01scp_MW_SA_eXII_10_100ul_tt_1_S6_B1_1_1680
GYIHVTQTF	9	533.272	2	0.9925		Q16617	NKG7	20230121_TIMS01scp_MW_SA_eXII_10_100ul_tt_1_S6_B1_1_1680
GYISSAFLF	9	1004.51	1	0.9887		Q16853	AOC3	20230121_TIMS01scp_MW_SA_eXII_10_100ul_tt_1_S6_B1_1_1680
GYKAIHEYL	9	547.287	2	0.9973		Q8NF91	SYNE1	20230121_TIMS01scp_MW_SA_eXII_10_100ul_tt_1_S6_B1_1_1680
GYKQYWCTF	9	657.768	2	0.9996	7C(119.0041)	Q96AC1	FERMT2	20230121_TIMS01scp_MW_SA_eXII_10_100ul_tt_1_S6_B1_1_1680
GYKQYWCTF	9	438.848	3	0.9598	7C(119.0041)	Q96AC1	FERMT2	20230121_TIMS01scp_MW_SA_eXII_10_100ul_tt_1_S6_B1_1_1680
GYLTEAEKF	9	529.264	2	0.9984		Q8NBK3	SUMF1	20230121_TIMS01scp_MW_SA_eXII_10_100ul_tt_1_S6_B1_1_1680
GYMEGYYTF	9	1146.44	1	0.9914	3M(15.9949)	Q9UK99	FBXO3	20230121_TIMS01scp_MW_SA_eXII_10_100ul_tt_1_S6_B1_1_1680
GYMEGYYTF	9	573.726	2	0.997	3M(15.9949)	Q9UK99	FBXO3	20230121_TIMS01scp_MW_SA_eXII_10_100ul_tt_1_S6_B1_1_1680
GYNVKFDMF	9	568.758	2		8M(15.9949)	P36969	GPX4	20230121_TIMS01scp_MW_SA_eXII_10_100ul_tt_1_S6_B1_1_1680
GYPEVALHF	9	516.761	2	0.9975		P53621	COPA	20230121_TIMS01scp_MW_SA_eXII_10_100ul_tt_1_S6_B1_1_1680
GYPLWKVTF	9	555.803	2	1		P00491	PNP	20230121_TIMS01scp_MW_SA_eXII_10_100ul_tt_1_S6_B1_1_1680
GYSEHFVEF	9	1114.48	1	0.9978		P36959	GMPR	20230121_TIMS01scp_MW_SA_eXII_10_100ul_tt_1_S6_B1_1_1680
GYSEHFVEF	9	557.746	2	0.9962		P36959	GMPR	20230121_TIMS01scp_MW_SA_eXII_10_100ul_tt_1_S6_B1_1_1680
GYSPYQLTW	9	1114.52	1	0.9946		P25963	NFKBIA	20230121_TIMS01scp_MW_SA_eXII_10_100ul_tt_1_S6_B1_1_1680
GYSSRFGLF	9	517.259	2	0.9991		Q9H227	GBA3	20230121_TIMS01scp_MW_SA_eXII_10_100ul_tt_1_S6_B1_1_1680
GYTSRWYHL	9	591.788	2			Q8NB78	KDM1B	20230121_TIMS01scp_MW_SA_eXII_10_100ul_tt_1_S6_B1_1_1680
HAAELIKTV	9	491.29	2	0.8954		Q8WUM4	PDCD6IP	20230121_TIMS01scp_MW_SA_eXII_10_100ul_tt_1_S6_B1_1_1680
HAFPYIKTR	9	378.214	3			Q8NF50	DOCK8	20230121_TIMS01scp_MW_SA_eXII_10_100ul_tt_1_S6_B1_1_1680
HAIKSVKIY	9	353.55	3			P53618	COPB1	20230121_TIMS01scp_MW_SA_eXII_10_100ul_tt_1_S6_B1_1_1680
HASDRIIAL	9	498.285	2	0.9986		P29401	TKT	20230121_TIMS01scp_MW_SA_eXII_10_100ul_tt_1_S6_B1_1_1680
HAVYRDDLKKL	11	453.258	3	0.9676		P05109	S100A8	20230121_TIMS01scp_MW_SA_eXII_10_100ul_tt_1_S6_B1_1_1680
HAYIHSVQF	9	551.277	2	0.9814		Q53GS9	USP39	20230121_TIMS01scp_MW_SA_eXII_10_100ul_tt_1_S6_B1_1_1680
HEDKIRVVL	9	370.221	3	0.9989		Q9H4M9	EHD1	20230121_TIMS01scp_MW_SA_eXII_10_100ul_tt_1_S6_B1_1_1680
HFIAEHYMF	9	605.771	2	0.9919	8M(15.9949)	O15121	DEGS1	20230121_TIMS01scp_MW_SA_eXII_10_100ul_tt_1_S6_B1_1_1680
HNLLEGGQEDFESS	14	781.342	2	1		P35527	KRT9	20230121_TIMS01scp_MW_SA_eXII_10_100ul_tt_1_S6_B1_1_1680
HPDEAAFFDTASTGK	15	531.911	3	1		P02671	FGA	20230121_TIMS01scp_MW_SA_eXII_10_100ul_tt_1_S6_B1_1_1680
HTFWGVVFF	9	570.287	2			Q96BI3	APH1A	20230121_TIMS01scp_MW_SA_eXII_10_100ul_tt_1_S6_B1_1_1680
HWAEICETF	9	627.75	2	0.9997	6C(119.0041)	Q96G75	RMND5B	20230121_TIMS01scp_MW_SA_eXII_10_100ul_tt_1_S6_B1_1_1680
HWESASLL	8	942.468	1	0.9955		P01024	C3	20230121_TIMS01scp_MW_SA_eXII_10_100ul_tt_1_S6_B1_1_1680
HWESASLL	8	471.738	2	0.9739		P01024	C3	20230121_TIMS01scp_MW_SA_eXII_10_100ul_tt_1_S6_B1_1_1680
HWESASLLR	9	549.788	2	0.996		P01024	C3	20230121_TIMS01scp_MW_SA_eXII_10_100ul_tt_1_S6_B1_1_1680
HYAHLIKTF	9	377.21	3			Q14185	DOCK1	20230121_TIMS01scp_MW_SA_eXII_10_100ul_tt_1_S6_B1_1_1680
HYILHNSFF	9	589.293	2	0.9998		Q7Z3E1	TIPARP	20230121_TIMS01scp_MW_SA_eXII_10_100ul_tt_1_S6_B1_1_1680
HYLETGNHW	9	578.762	2	0.9998		P01031	C5	20230121_TIMS01scp_MW_SA_eXII_10_100ul_tt_1_S6_B1_1_1680
HYLNHWNHF	9	423.197	3	0.9992		Q9HA64	FN3KRP	20230121_TIMS01scp_MW_SA_eXII_10_100ul_tt_1_S6_B1_1_1680
HYLNLNLFF	9	590.811	2			Q8NF50	DOCK8	20230121_TIMS01scp_MW_SA_eXII_10_100ul_tt_1_S6_B1_1_1680
HYMPPPYASL	10	596.279	2		3M(15.9949)	Q6ZNA4	RNF111	20230121_TIMS01scp_MW_SA_eXII_10_100ul_tt_1_S6_B1_1_1680
HYMSINDSF	9	565.235	2		3M(15.9949)	Q8TD16	BICD2	20230121_TIMS01scp_MW_SA_eXII_10_100ul_tt_1_S6_B1_1_1680
HYPLNTVTF	9	1091.55	1	0.9878		Q9HBL0	TNS1	20230121_TIMS01scp_MW_SA_eXII_10_100ul_tt_1_S6_B1_1_1680
HYPLNTVTF	9	546.28	2	0.9989		Q9HBL0	TNS1	20230121_TIMS01scp_MW_SA_eXII_10_100ul_tt_1_S6_B1_1_1680
HYQDVSCLQF	10	679.779	2	0.9996	7C(119.0041)	Q9BV38	WDR18	20230121_TIMS01scp_MW_SA_eXII_10_100ul_tt_1_S6_B1_1_1680
HYTIVFNTF	9	571.287	2	0.9998		P20020	ATP2B1	20230121_TIMS01scp_MW_SA_eXII_10_100ul_tt_1_S6_B1_1_1680
IAAPFTSKL	9	474.282	2	0.9939		Q9HD20	ATP13A1	20230121_TIMS01scp_MW_SA_eXII_10_100ul_tt_1_S6_B1_1_1680
IAAPTSSAL	9	830.462	1	0.9883		O43432	EIF4G3	20230121_TIMS01scp_MW_SA_eXII_10_100ul_tt_1_S6_B1_1_1680
IAAVIARFY	9	512.303	2	0.984		P40305	IFI27	20230121_TIMS01scp_MW_SA_eXII_10_100ul_tt_1_S6_B1_1_1680
IAFPTSISV	9	934.524	1			Q9UQ80	PA2G4	20230121_TIMS01scp_MW_SA_eXII_10_100ul_tt_1_S6_B1_1_1680
IAIPFLIKL	9	514.349	2	0.9668		Q8N2K0	ABHD12	20230121_TIMS01scp_MW_SA_eXII_10_100ul_tt_1_S6_B1_1_1680
IAISRTPVL	9	485.308	2	0.9973		Q9H3K2	GHITM	20230121_TIMS01scp_MW_SA_eXII_10_100ul_tt_1_S6_B1_1_1680
IARLPSGLPVSL	12	611.88	2			P51884	LUM	20230121_TIMS01scp_MW_SA_eXII_10_100ul_tt_1_S6_B1_1_1680
IATNGTPEL	9	915.478	1			O75914	PAK3	20230121_TIMS01scp_MW_SA_eXII_10_100ul_tt_1_S6_B1_1_1680
IAVGYVDDTQF	11	614.298	2			P04439	HLA-A	20230121_TIMS01scp_MW_SA_eXII_10_100ul_tt_1_S6_B1_1_1680
IDASCLTW	8	1027.42	1	0.9908	5C(119.0041)	P61970	NUTF2	20230121_TIMS01scp_MW_SA_eXII_10_100ul_tt_1_S6_B1_1_1680
IDKVARL	7	407.761	2			Q9UI42	CPA4	20230121_TIMS01scp_MW_SA_eXII_10_100ul_tt_1_S6_B1_1_1680
IDKVRFL	7	445.776	2	0.9355		O43790	KRT86	20230121_TIMS01scp_MW_SA_eXII_10_100ul_tt_1_S6_B1_1_1680
IDKVRFLEQQ	10	425.907	3			O43790	KRT86	20230121_TIMS01scp_MW_SA_eXII_10_100ul_tt_1_S6_B1_1_1680
IDKVRFLEQQNQVL	14	577.325	3			P04264	KRT1	20230121_TIMS01scp_MW_SA_eXII_10_100ul_tt_1_S6_B1_1_1680
IDTTSKF	7	811.42	1	0.9457		P39023	RPL3	20230121_TIMS01scp_MW_SA_eXII_10_100ul_tt_1_S6_B1_1_1680
IEIDTLET	8	933.477	1			P02765	AHSG	20230121_TIMS01scp_MW_SA_eXII_10_100ul_tt_1_S6_B1_1_1680
IEKGHGIRLL	10	379.236	3	0.9737		P15924	DSP	20230121_TIMS01scp_MW_SA_eXII_10_100ul_tt_1_S6_B1_1_1680
IFADMQGFTF	10	596.771	2	0.9989	5M(15.9949)	Q02505	MUC3A	20230121_TIMS01scp_MW_SA_eXII_10_100ul_tt_1_S6_B1_1_1680
IFFENHPYF	9	607.287	2	0.9865		P20591	MX1	20230121_TIMS01scp_MW_SA_eXII_10_100ul_tt_1_S6_B1_1_1680
IFFGGLVFKF	10	587.837	2	0.9977		O95807	TMEM50A	20230121_TIMS01scp_MW_SA_eXII_10_100ul_tt_1_S6_B1_1_1680
IFGVIIDTF	9	1024.57	1	0.9962		Q14571	ITPR2	20230121_TIMS01scp_MW_SA_eXII_10_100ul_tt_1_S6_B1_1_1680
IFHEKTSEF	9	379.857	3	0.9555		P52569	SLC7A2	20230121_TIMS01scp_MW_SA_eXII_10_100ul_tt_1_S6_B1_1_1680
IFHEVPLKF	9	377.218	3	0.9866		Q659A1	ICE2	20230121_TIMS01scp_MW_SA_eXII_10_100ul_tt_1_S6_B1_1_1680
IFIDEIDSF	9	1098.54	1			Q8NBU5	ATAD1	20230121_TIMS01scp_MW_SA_eXII_10_100ul_tt_1_S6_B1_1_1680
IFIQNSKLYF	10	636.853	2			Q9BS91	SLC35A5	20230121_TIMS01scp_MW_SA_eXII_10_100ul_tt_1_S6_B1_1_1680
IFIRNVLLF	9	567.855	2	0.9949		Q86VR2	RETREG3	20230121_TIMS01scp_MW_SA_eXII_10_100ul_tt_1_S6_B1_1_1680
IFNSASTLF	9	999.514	1			P13866	SLC5A1	20230121_TIMS01scp_MW_SA_eXII_10_100ul_tt_1_S6_B1_1_1680
IFSKFTSKF	9	368.874	3			Q7KZI7	MARK2	20230121_TIMS01scp_MW_SA_eXII_10_100ul_tt_1_S6_B1_1_1680
IFTDLSSRF	9	543.285	2	0.9964		P13010	XRCC5	20230121_TIMS01scp_MW_SA_eXII_10_100ul_tt_1_S6_B1_1_1680
IFTNTVARF	9	534.795	2	0.9951		Q9UKA4	AKAP11	20230121_TIMS01scp_MW_SA_eXII_10_100ul_tt_1_S6_B1_1_1680
IGGQEHF	7	787.373	1	0.9204		P47989	XDH	20230121_TIMS01scp_MW_SA_eXII_10_100ul_tt_1_S6_B1_1_1680
IGVEHVVVY	9	1014.56	1	0.9708		P49411	TUFM	20230121_TIMS01scp_MW_SA_eXII_10_100ul_tt_1_S6_B1_1_1680
IGVEHVVVY	9	507.785	2	0.9957		P49411	TUFM	20230121_TIMS01scp_MW_SA_eXII_10_100ul_tt_1_S6_B1_1_1680
IHSPVVNEL	9	504.28	2	0.999		Q9Y2X3	NOP58	20230121_TIMS01scp_MW_SA_eXII_10_100ul_tt_1_S6_B1_1_1680
IHWESASLL	9	528.28	2	0.9941		P01024	C3	20230121_TIMS01scp_MW_SA_eXII_10_100ul_tt_1_S6_B1_1_1680
IINTFHQY	8	518.266	2	0.9904		P06702	S100A9	20230121_TIMS01scp_MW_SA_eXII_10_100ul_tt_1_S6_B1_1_1680
IKHPVSI	7	793.493	1			P48556	PSMD8	20230121_TIMS01scp_MW_SA_eXII_10_100ul_tt_1_S6_B1_1_1680
IKHPVSI	7	397.25	2			P48556	PSMD8	20230121_TIMS01scp_MW_SA_eXII_10_100ul_tt_1_S6_B1_1_1680
IKQIKTF	7	877.551	1			Q08999	RBL2	20230121_TIMS01scp_MW_SA_eXII_10_100ul_tt_1_S6_B1_1_1680
ILEVVRETKCMIKMK	15	658.008	3		10C(119.0041)	Q96JB1	DNAH8	20230121_TIMS01scp_MW_SA_eXII_10_100ul_tt_1_S6_B1_1_1680
ILGGHLD	7	362.703	2	0.969		P00738	HP	20230121_TIMS01scp_MW_SA_eXII_10_100ul_tt_1_S6_B1_1_1680
ILPGSLFRF	9	525.311	2	0.9908		Q9H992	MARCHF7	20230121_TIMS01scp_MW_SA_eXII_10_100ul_tt_1_S6_B1_1_1680
ILPKELQTW	9	564.327	2	0.9466		P17028	ZNF24	20230121_TIMS01scp_MW_SA_eXII_10_100ul_tt_1_S6_B1_1_1680
ILTERGYSF	9	543.285	2	0.9981		P60709	ACTB	20230121_TIMS01scp_MW_SA_eXII_10_100ul_tt_1_S6_B1_1_1680
IMPSSSHLF	9	517.752	2	0.9844	2M(15.9949)	Q8IZH2	XRN1	20230121_TIMS01scp_MW_SA_eXII_10_100ul_tt_1_S6_B1_1_1680
INDPFID	7	833.404	1			P04406	GAPDH	20230121_TIMS01scp_MW_SA_eXII_10_100ul_tt_1_S6_B1_1_1680
INDPFIDL	8	946.488	1			P04406	GAPDH	20230121_TIMS01scp_MW_SA_eXII_10_100ul_tt_1_S6_B1_1_1680
IQRTPKIQVYS	11	444.926	3	0.9824		P61769	B2M	20230121_TIMS01scp_MW_SA_eXII_10_100ul_tt_1_S6_B1_1_1680
IRFNAVL	7	416.756	2			P02747	C1QC	20230121_TIMS01scp_MW_SA_eXII_10_100ul_tt_1_S6_B1_1_1680
IRLENEIQ	8	507.783	2			P13645	KRT10	20230121_TIMS01scp_MW_SA_eXII_10_100ul_tt_1_S6_B1_1_1680
IRLENEIQT	9	558.306	2			P13645	KRT10	20230121_TIMS01scp_MW_SA_eXII_10_100ul_tt_1_S6_B1_1_1680
IRPFFPQQ	8	516.785	2	0.9922		P02675	FGB	20230121_TIMS01scp_MW_SA_eXII_10_100ul_tt_1_S6_B1_1_1680
ISEHEHF	7	898.405	1	0.9404		O96005	CLPTM1	20230121_TIMS01scp_MW_SA_eXII_10_100ul_tt_1_S6_B1_1_1680
ISEHEHF	7	449.706	2	0.9755		O96005	CLPTM1	20230121_TIMS01scp_MW_SA_eXII_10_100ul_tt_1_S6_B1_1_1680
ISELGLPK	8	428.76	2			P45452	MMP13	20230121_TIMS01scp_MW_SA_eXII_10_100ul_tt_1_S6_B1_1_1680
ISGMAPRPSLAK	12	409.901	3	0.9999		P04004	VTN	20230121_TIMS01scp_MW_SA_eXII_10_100ul_tt_1_S6_B1_1_1680
ISGMAPRPSLAK	12	622.345	2	0.9783	4M(15.9949)	P04004	VTN	20230121_TIMS01scp_MW_SA_eXII_10_100ul_tt_1_S6_B1_1_1680
ISGMAPRPSLAK	12	415.232	3	0.9999	4M(15.9949)	P04004	VTN	20230121_TIMS01scp_MW_SA_eXII_10_100ul_tt_1_S6_B1_1_1680
ISPGEELE	8	873.42	1			Q5VWT5	FYB2	20230121_TIMS01scp_MW_SA_eXII_10_100ul_tt_1_S6_B1_1_1680
ISSSKGSLGGGF	12	548.785	2			P13645	KRT10	20230121_TIMS01scp_MW_SA_eXII_10_100ul_tt_1_S6_B1_1_1680
ISTPVIRTF	9	517.306	2	0.9975		Q9NZB2	FAM120A	20230121_TIMS01scp_MW_SA_eXII_10_100ul_tt_1_S6_B1_1_1680
ISWYDNEFG	9	1130.48	1			P04406	GAPDH	20230121_TIMS01scp_MW_SA_eXII_10_100ul_tt_1_S6_B1_1_1680
ISWYDNEFGYSN	12	747.812	2			P04406	GAPDH	20230121_TIMS01scp_MW_SA_eXII_10_100ul_tt_1_S6_B1_1_1680
IVADHVASY	9	487.751	2	0.9666		P01906	HLA-DQA2	20230121_TIMS01scp_MW_SA_eXII_10_100ul_tt_1_S6_B1_1_1680
IVDPVSN	7	743.393	1			P15924	DSP	20230121_TIMS01scp_MW_SA_eXII_10_100ul_tt_1_S6_B1_1_1680
IVDPVSNL	8	856.477	1			P15924	DSP	20230121_TIMS01scp_MW_SA_eXII_10_100ul_tt_1_S6_B1_1_1680
IWISKLPHF	9	570.832	2			Q8NHU6	TDRD7	20230121_TIMS01scp_MW_SA_eXII_10_100ul_tt_1_S6_B1_1_1680
IWISKLPHF	9	380.89	3	0.9707		Q8NHU6	TDRD7	20230121_TIMS01scp_MW_SA_eXII_10_100ul_tt_1_S6_B1_1_1680
IWPEKSFCL	9	621.288	2		8C(119.0041)	O94952	FBXO21	20230121_TIMS01scp_MW_SA_eXII_10_100ul_tt_1_S6_B1_1_1680
IYADVGEEF	9	1042.47	1	0.9881		Q16630	CPSF6	20230121_TIMS01scp_MW_SA_eXII_10_100ul_tt_1_S6_B1_1_1680
IYAIVKEKY	9	376.222	3	0.9926		Q9BY08	EBPL	20230121_TIMS01scp_MW_SA_eXII_10_100ul_tt_1_S6_B1_1_1680
IYAPKLQEF	9	554.805	2	0.9936		O96020	CCNE2	20230121_TIMS01scp_MW_SA_eXII_10_100ul_tt_1_S6_B1_1_1680
IYAPPLPSL	9	970.561	1	0.9173		Q92667	AKAP1	20230121_TIMS01scp_MW_SA_eXII_10_100ul_tt_1_S6_B1_1_1680
IYASVMEYF	9	1138.51	1	0.9958	6M(15.9949)	Q96BZ4	PLD4	20230121_TIMS01scp_MW_SA_eXII_10_100ul_tt_1_S6_B1_1_1680
IYASVMEYF	9	569.76	2	0.9629	6M(15.9949)	Q96BZ4	PLD4	20230121_TIMS01scp_MW_SA_eXII_10_100ul_tt_1_S6_B1_1_1680
IYATEAHVF	9	525.766	2	0.9573		Q9BTX1	NDC1	20230121_TIMS01scp_MW_SA_eXII_10_100ul_tt_1_S6_B1_1_1680
IYDIVRNSW	9	583.304	2	0.9978		Q9UL63	MKLN1	20230121_TIMS01scp_MW_SA_eXII_10_100ul_tt_1_S6_B1_1_1680
IYDPNLAFLRF	11	684.869	2	1		P16885	PLCG2	20230121_TIMS01scp_MW_SA_eXII_10_100ul_tt_1_S6_B1_1_1680
IYDTSTDRLLW	11	691.851	2	0.9999		Q96AZ6	ISG20	20230121_TIMS01scp_MW_SA_eXII_10_100ul_tt_1_S6_B1_1_1680
IYEMILHEF	9	605.794	2	0.9962	4M(15.9949)	P49754	VPS41	20230121_TIMS01scp_MW_SA_eXII_10_100ul_tt_1_S6_B1_1_1680
IYEPNFIFF	9	1189.59	1	0.9999		Q13435	SF3B2	20230121_TIMS01scp_MW_SA_eXII_10_100ul_tt_1_S6_B1_1_1680
IYFEYSHAF	9	588.772	2	0.9966		P20585	MSH3	20230121_TIMS01scp_MW_SA_eXII_10_100ul_tt_1_S6_B1_1_1680
IYGAPGVEF	9	952.477	1	0.9938		Q15334	LLGL1	20230121_TIMS01scp_MW_SA_eXII_10_100ul_tt_1_S6_B1_1_1680
IYGDVLYFL	9	1102.58	1	0.9867		Q15125	EBP	20230121_TIMS01scp_MW_SA_eXII_10_100ul_tt_1_S6_B1_1_1680
IYGEGFQTW	9	1100.5	1	0.9999		Q9H6U8	ALG9	20230121_TIMS01scp_MW_SA_eXII_10_100ul_tt_1_S6_B1_1_1680
IYGEKTYAF	9	546.274	2	0.9996		P48595	SERPINB10	20230121_TIMS01scp_MW_SA_eXII_10_100ul_tt_1_S6_B1_1_1680
IYGGDYERF	9	560.259	2	0.9178		Q8TE04	PANK1	20230121_TIMS01scp_MW_SA_eXII_10_100ul_tt_1_S6_B1_1_1680
IYGGTYML	8	933.439	1	0.9986	7M(15.9949)	P31150	GDI1	20230121_TIMS01scp_MW_SA_eXII_10_100ul_tt_1_S6_B1_1_1680
IYGPVFTL	8	909.508	1	0.9957		P33261	CYP2C19	20230121_TIMS01scp_MW_SA_eXII_10_100ul_tt_1_S6_B1_1_1680
IYGPVFTLY	9	1072.57	1	0.9808		P33261	CYP2C19	20230121_TIMS01scp_MW_SA_eXII_10_100ul_tt_1_S6_B1_1_1680
IYGYVAEQF	9	1089.53	1	0.9991		Q9Y6A9	SPCS1	20230121_TIMS01scp_MW_SA_eXII_10_100ul_tt_1_S6_B1_1_1680
IYGYVAEQF	9	545.266	2	0.8948		Q9Y6A9	SPCS1	20230121_TIMS01scp_MW_SA_eXII_10_100ul_tt_1_S6_B1_1_1680
IYGYVDATY	9	1064.49	1	0.9972		P28072	PSMB6	20230121_TIMS01scp_MW_SA_eXII_10_100ul_tt_1_S6_B1_1_1680
IYHDLEQSI	9	559.28	2	0.9492		Q9UNF0	PACSIN2	20230121_TIMS01scp_MW_SA_eXII_10_100ul_tt_1_S6_B1_1_1680
IYHNPTANSF	10	582.278	2	0.9997		P50552	VASP	20230121_TIMS01scp_MW_SA_eXII_10_100ul_tt_1_S6_B1_1_1680
IYHPDIQLL	9	556.311	2			Q709C8	VPS13C	20230121_TIMS01scp_MW_SA_eXII_10_100ul_tt_1_S6_B1_1_1680
IYHPNVDKL	9	549.801	2	0.9719		P61088	UBE2N	20230121_TIMS01scp_MW_SA_eXII_10_100ul_tt_1_S6_B1_1_1680
IYHPNVDKL	9	366.87	3	0.9461		P61088	UBE2N	20230121_TIMS01scp_MW_SA_eXII_10_100ul_tt_1_S6_B1_1_1680
IYHQVAVQF	9	552.795	2	0.9541		O00763	ACACB	20230121_TIMS01scp_MW_SA_eXII_10_100ul_tt_1_S6_B1_1_1680
IYIAATYTF	9	1062.55	1	0.9992		Q5THJ4	VPS13D	20230121_TIMS01scp_MW_SA_eXII_10_100ul_tt_1_S6_B1_1_1680
IYIAGHPAF	9	988.525	1	0.9973		P14866	HNRNPL	20230121_TIMS01scp_MW_SA_eXII_10_100ul_tt_1_S6_B1_1_1680
IYIAGHPAF	9	494.766	2	0.9994		P14866	HNRNPL	20230121_TIMS01scp_MW_SA_eXII_10_100ul_tt_1_S6_B1_1_1680
IYIDASCLTW	10	652.288	2	1	7C(119.0041)	P61970	NUTF2	20230121_TIMS01scp_MW_SA_eXII_10_100ul_tt_1_S6_B1_1_1680
IYIDRGVVF	9	541.306	2	0.9975		Q9UBB9	TFIP11	20230121_TIMS01scp_MW_SA_eXII_10_100ul_tt_1_S6_B1_1_1680
IYIGGQEHF	9	1063.52	1	0.9988		P47989	XDH	20230121_TIMS01scp_MW_SA_eXII_10_100ul_tt_1_S6_B1_1_1680
IYIGGQEHF	9	532.264	2	0.9978		P47989	XDH	20230121_TIMS01scp_MW_SA_eXII_10_100ul_tt_1_S6_B1_1_1680
IYIINVHSM	9	553.289	2	0.9994	9M(15.9949)	A2RUS2	DENND3	20230121_TIMS01scp_MW_SA_eXII_10_100ul_tt_1_S6_B1_1_1680
IYIKHPHLF	9	584.337	2	0.9991		Q9H147	DNTTIP1	20230121_TIMS01scp_MW_SA_eXII_10_100ul_tt_1_S6_B1_1_1680
IYIKHPHLF	9	389.894	3	0.9989		Q9H147	DNTTIP1	20230121_TIMS01scp_MW_SA_eXII_10_100ul_tt_1_S6_B1_1_1680
IYIKQIKTF	9	577.353	2	0.9996		Q08999	RBL2	20230121_TIMS01scp_MW_SA_eXII_10_100ul_tt_1_S6_B1_1_1680
IYIKQIKTF	9	385.238	3	0.9986		Q08999	RBL2	20230121_TIMS01scp_MW_SA_eXII_10_100ul_tt_1_S6_B1_1_1680
IYILDPELL	9	1088.62	1	0.9987		Q13574	DGKZ	20230121_TIMS01scp_MW_SA_eXII_10_100ul_tt_1_S6_B1_1_1680
IYILGGYSW	9	1071.55	1			Q8N4N3	KLHL36	20230121_TIMS01scp_MW_SA_eXII_10_100ul_tt_1_S6_B1_1_1680
IYIPPTNKF	9	546.808	2	0.9872		P19823	ITIH2	20230121_TIMS01scp_MW_SA_eXII_10_100ul_tt_1_S6_B1_1_1680
IYIPTAILW	9	1089.63	1			Q9Y548	YIPF1	20230121_TIMS01scp_MW_SA_eXII_10_100ul_tt_1_S6_B1_1_1680
IYITGSSII	9	966.551	1			Q99437	ATP6V0B	20230121_TIMS01scp_MW_SA_eXII_10_100ul_tt_1_S6_B1_1_1680
IYIWDLNNF	9	599.301	2	0.9996		O94979	SEC31A	20230121_TIMS01scp_MW_SA_eXII_10_100ul_tt_1_S6_B1_1_1680
IYKDSSTFL	9	537.279	2	0.9738		Q9HCE5	METTL14	20230121_TIMS01scp_MW_SA_eXII_10_100ul_tt_1_S6_B1_1_1680
IYKDTEERL	9	389.54	3			Q8NHV1	GIMAP7	20230121_TIMS01scp_MW_SA_eXII_10_100ul_tt_1_S6_B1_1_1680
IYKDYQYYF	9	651.806	2	0.9969		P22897	MRC1	20230121_TIMS01scp_MW_SA_eXII_10_100ul_tt_1_S6_B1_1_1680
IYKSIMEQF	9	587.794	2		6M(15.9949)	Q6UXY1	BAIAP2L2	20230121_TIMS01scp_MW_SA_eXII_10_100ul_tt_1_S6_B1_1_1680
IYKSMVQKF	9	381.879	3	0.9199		Q9UBC5	MYO1A	20230121_TIMS01scp_MW_SA_eXII_10_100ul_tt_1_S6_B1_1_1680
IYKSMVQKF	9	580.313	2		5M(15.9949)	Q9UBC5	MYO1A	20230121_TIMS01scp_MW_SA_eXII_10_100ul_tt_1_S6_B1_1_1680
IYKSMVQKF	9	387.211	3		5M(15.9949)	Q9UBC5	MYO1A	20230121_TIMS01scp_MW_SA_eXII_10_100ul_tt_1_S6_B1_1_1680
IYLEKLKTI	9	560.852	2	0.9996		Q15149	PLEC	20230121_TIMS01scp_MW_SA_eXII_10_100ul_tt_1_S6_B1_1_1680
IYLGQLECF	9	602.773	2	0.9309	8C(119.0041)	O60547	GMDS	20230121_TIMS01scp_MW_SA_eXII_10_100ul_tt_1_S6_B1_1_1680
IYLLIHNNF	9	573.819	2	0.9971		P19397	CD53	20230121_TIMS01scp_MW_SA_eXII_10_100ul_tt_1_S6_B1_1_1680
IYLPYLQNW	9	605.319	2	0.9987		Q8IX04	UEVLD	20230121_TIMS01scp_MW_SA_eXII_10_100ul_tt_1_S6_B1_1_1680
IYLSGLHSW	9	538.282	2	0.9932		P50416	CPT1A	20230121_TIMS01scp_MW_SA_eXII_10_100ul_tt_1_S6_B1_1_1680
IYLSKPTHW	9	572.811	2	0.9879		P30876	POLR2B	20230121_TIMS01scp_MW_SA_eXII_10_100ul_tt_1_S6_B1_1_1680
IYLSKPTHW	9	382.21	3	0.9991		P30876	POLR2B	20230121_TIMS01scp_MW_SA_eXII_10_100ul_tt_1_S6_B1_1_1680
IYLTFPVAM	9	1070.56	1	0.9983	9M(15.9949)	P0DJ07	PET100	20230121_TIMS01scp_MW_SA_eXII_10_100ul_tt_1_S6_B1_1_1680
IYLTFPVAMF	10	609.317	2		9M(15.9949)	P0DJ07	PET100	20230121_TIMS01scp_MW_SA_eXII_10_100ul_tt_1_S6_B1_1_1680
IYMDTLNIF	9	1145.55	1	0.9974	3M(15.9949)	Q9H3K2	GHITM	20230121_TIMS01scp_MW_SA_eXII_10_100ul_tt_1_S6_B1_1_1680
IYMDTLNIF	9	573.281	2	0.9829	3M(15.9949)	Q9H3K2	GHITM	20230121_TIMS01scp_MW_SA_eXII_10_100ul_tt_1_S6_B1_1_1680
IYNGDMEKI	9	549.76	2	0.9994	6M(15.9949)	Q12983	BNIP3	20230121_TIMS01scp_MW_SA_eXII_10_100ul_tt_1_S6_B1_1_1680
IYNGETLVF	9	1055.54	1	0.9895		Q9UHG3	PCYOX1	20230121_TIMS01scp_MW_SA_eXII_10_100ul_tt_1_S6_B1_1_1680
IYNHITTRV	9	372.877	3			P35611	ADD1	20230121_TIMS01scp_MW_SA_eXII_10_100ul_tt_1_S6_B1_1_1680
IYNKVTPTF	9	541.798	2			Q7Z699	SPRED1	20230121_TIMS01scp_MW_SA_eXII_10_100ul_tt_1_S6_B1_1_1680
IYNPTTGEF	9	1041.49	1	0.9944		P54709	ATP1B3	20230121_TIMS01scp_MW_SA_eXII_10_100ul_tt_1_S6_B1_1_1680
IYNQVNVVL	9	1061.6	1			Q9NUQ9	CYRIB	20230121_TIMS01scp_MW_SA_eXII_10_100ul_tt_1_S6_B1_1_1680
IYNRSQPVL	9	545.306	2	0.9972		Q9ULC5	ACSL5	20230121_TIMS01scp_MW_SA_eXII_10_100ul_tt_1_S6_B1_1_1680
IYPDSFTVL	9	1054.55	1	0.9977		Q9H446	RWDD1	20230121_TIMS01scp_MW_SA_eXII_10_100ul_tt_1_S6_B1_1_1680
IYPEAVTMF	9	1086.52	1	0.9992	8M(15.9949)	Q14738	PPP2R5D	20230121_TIMS01scp_MW_SA_eXII_10_100ul_tt_1_S6_B1_1_1680
IYPELQIERF	10	654.353	2	0.9999		Q7Z5R6	APBB1IP	20230121_TIMS01scp_MW_SA_eXII_10_100ul_tt_1_S6_B1_1_1680
IYPEVVHMF	9	575.784	2	0.9991	8M(15.9949)	Q13362	PPP2R5C	20230121_TIMS01scp_MW_SA_eXII_10_100ul_tt_1_S6_B1_1_1680
IYPLLGATL	9	960.576	1	0.9754		Q86W50	METTL16	20230121_TIMS01scp_MW_SA_eXII_10_100ul_tt_1_S6_B1_1_1680
IYPPKLHQF	9	381.55	3	0.9443		P24864	CCNE1	20230121_TIMS01scp_MW_SA_eXII_10_100ul_tt_1_S6_B1_1_1680
IYPQVLHSL	9	535.306	2			Q63HN8	RNF213	20230121_TIMS01scp_MW_SA_eXII_10_100ul_tt_1_S6_B1_1_1680
IYPRTQLPTW	10	637.848	2			Q6NYC1	JMJD6	20230121_TIMS01scp_MW_SA_eXII_10_100ul_tt_1_S6_B1_1_1680
IYPTTYVQF	9	1131.57	1	0.9969		Q96S97	MYADM	20230121_TIMS01scp_MW_SA_eXII_10_100ul_tt_1_S6_B1_1_1680
IYPVNAISF	9	1023.55	1	0.8933		O43684	BUB3	20230121_TIMS01scp_MW_SA_eXII_10_100ul_tt_1_S6_B1_1_1680
IYQDVTLKW	9	583.316	2	0.9982		Q3SYG4	BBS9	20230121_TIMS01scp_MW_SA_eXII_10_100ul_tt_1_S6_B1_1_1680
IYQEVWNLF	9	606.308	2	0.996		P42356	PI4KA	20230121_TIMS01scp_MW_SA_eXII_10_100ul_tt_1_S6_B1_1_1680
IYQFHSQFF	9	608.793	2	0.9993		Q7Z6J4	FGD2	20230121_TIMS01scp_MW_SA_eXII_10_100ul_tt_1_S6_B1_1_1680
IYQFIMDRF	9	624.808	2	0.9997	6M(15.9949)	Q12948	FOXC1	20230121_TIMS01scp_MW_SA_eXII_10_100ul_tt_1_S6_B1_1_1680
IYQGRLWAF	9	577.311	2	1		P59665	DEFA1	20230121_TIMS01scp_MW_SA_eXII_10_100ul_tt_1_S6_B1_1_1680
IYQKAFDLI	9	555.813	2	0.9936		O15131	KPNA5	20230121_TIMS01scp_MW_SA_eXII_10_100ul_tt_1_S6_B1_1_1680
IYQKAFEHL	9	574.808	2	0.9956		Q96RK4	BBS4	20230121_TIMS01scp_MW_SA_eXII_10_100ul_tt_1_S6_B1_1_1680
IYQKRWVRL	9	421.256	3			Q96P48	ARAP1	20230121_TIMS01scp_MW_SA_eXII_10_100ul_tt_1_S6_B1_1_1680
IYQKYIARF	9	601.34	2	0.9998		Q86V15	CASZ1	20230121_TIMS01scp_MW_SA_eXII_10_100ul_tt_1_S6_B1_1_1680
IYQKYIARF	9	401.229	3	0.9946		Q86V15	CASZ1	20230121_TIMS01scp_MW_SA_eXII_10_100ul_tt_1_S6_B1_1_1680
IYQRDPLKL	9	573.337	2	0.9996		P42226	STAT6	20230121_TIMS01scp_MW_SA_eXII_10_100ul_tt_1_S6_B1_1_1680
IYQRDPLKL	9	382.561	3	0.9826		P42226	STAT6	20230121_TIMS01scp_MW_SA_eXII_10_100ul_tt_1_S6_B1_1_1680
IYQREWQRF	9	442.563	3			Q9H981	ACTR8	20230121_TIMS01scp_MW_SA_eXII_10_100ul_tt_1_S6_B1_1_1680
IYQRHVYNL	9	603.325	2	0.9942		Q96SK2	TMEM209	20230121_TIMS01scp_MW_SA_eXII_10_100ul_tt_1_S6_B1_1_1680
IYQRHVYNL	9	402.552	3	0.995		Q96SK2	TMEM209	20230121_TIMS01scp_MW_SA_eXII_10_100ul_tt_1_S6_B1_1_1680
IYQWICDNF	9	660.773	2	0.9984	6C(119.0041)	Q9UPW0	FOXJ3	20230121_TIMS01scp_MW_SA_eXII_10_100ul_tt_1_S6_B1_1_1680
IYQYIQSRF	9	609.319	2	0.9985		Q13627	DYRK1A	20230121_TIMS01scp_MW_SA_eXII_10_100ul_tt_1_S6_B1_1_1680
IYRAQLELF	9	576.824	2			Q8IXS8	FAM126B	20230121_TIMS01scp_MW_SA_eXII_10_100ul_tt_1_S6_B1_1_1680
IYSEVATLI	9	1008.56	1	0.9384		Q15154	PCM1	20230121_TIMS01scp_MW_SA_eXII_10_100ul_tt_1_S6_B1_1_1680
IYSEVATLI	9	504.784	2	0.941		Q15154	PCM1	20230121_TIMS01scp_MW_SA_eXII_10_100ul_tt_1_S6_B1_1_1680
IYSIDFTRF	9	581.301	2	0.9881		A6NIH7	UNC119B	20230121_TIMS01scp_MW_SA_eXII_10_100ul_tt_1_S6_B1_1_1680
IYSQTYFRF	9	612.806	2	0.9969		P50591	TNFSF10	20230121_TIMS01scp_MW_SA_eXII_10_100ul_tt_1_S6_B1_1_1680
IYSRLFDWI	9	606.824	2			Q9UBC5	MYO1A	20230121_TIMS01scp_MW_SA_eXII_10_100ul_tt_1_S6_B1_1_1680
IYSTAFDYF	9	1126.51	1	0.9995		A4QPH2	PI4KAP2	20230121_TIMS01scp_MW_SA_eXII_10_100ul_tt_1_S6_B1_1_1680
IYSTKLYRF	9	595.832	2	0.9987		Q9BSF8	BTBD10	20230121_TIMS01scp_MW_SA_eXII_10_100ul_tt_1_S6_B1_1_1680
IYSTKLYRF	9	397.557	3	0.9977		Q9BSF8	BTBD10	20230121_TIMS01scp_MW_SA_eXII_10_100ul_tt_1_S6_B1_1_1680
IYSTPLPEKF	10	597.824	2	0.9986		P57682	KLF3	20230121_TIMS01scp_MW_SA_eXII_10_100ul_tt_1_S6_B1_1_1680
IYSVFRNAASF	11	637.83	2	0.9986		Q99541	PLIN2	20230121_TIMS01scp_MW_SA_eXII_10_100ul_tt_1_S6_B1_1_1680
IYSWILDHF	9	597.303	2			P32314	FOXN2	20230121_TIMS01scp_MW_SA_eXII_10_100ul_tt_1_S6_B1_1_1680
IYSYGFATI	9	1034.52	1	0.9613		O15269	SPTLC1	20230121_TIMS01scp_MW_SA_eXII_10_100ul_tt_1_S6_B1_1_1680
IYTFPHASF	9	541.769	2	0.9932		O00478	BTN3A3	20230121_TIMS01scp_MW_SA_eXII_10_100ul_tt_1_S6_B1_1_1680
IYTFPHASF	9	1082.53	1	0.9995		O00478	BTN3A3	20230121_TIMS01scp_MW_SA_eXII_10_100ul_tt_1_S6_B1_1_1680
IYTGNISSF	9	1001.49	1	0.9765		Q92820	GGH	20230121_TIMS01scp_MW_SA_eXII_10_100ul_tt_1_S6_B1_1_1680
IYTKIMDLI	9	563.315	2	0.9928	6M(15.9949)	Q2PZI1	DPY19L1	20230121_TIMS01scp_MW_SA_eXII_10_100ul_tt_1_S6_B1_1_1680
IYTLLTCQF	9	610.788	2	0.9953	7C(119.0041)	Q6UXE8	BTNL3	20230121_TIMS01scp_MW_SA_eXII_10_100ul_tt_1_S6_B1_1_1680
IYTNQNVVW	9	1136.57	1	0.9428		Q9NZK5	ADA2	20230121_TIMS01scp_MW_SA_eXII_10_100ul_tt_1_S6_B1_1_1680
IYTRLLPAL	9	530.332	2	0.9966		Q03154	ACY1	20230121_TIMS01scp_MW_SA_eXII_10_100ul_tt_1_S6_B1_1_1680
IYTSSVNRL	9	526.79	2	0.987		P35606	COPB2	20230121_TIMS01scp_MW_SA_eXII_10_100ul_tt_1_S6_B1_1_1680
IYTVLFERL	9	577.334	2			Q02978	SLC25A11	20230121_TIMS01scp_MW_SA_eXII_10_100ul_tt_1_S6_B1_1_1680
IYVHDLLTF	9	560.805	2	0.9945		Q96JC1	VPS39	20230121_TIMS01scp_MW_SA_eXII_10_100ul_tt_1_S6_B1_1_1680
IYVISAETF	9	1042.55	1	0.9983		P24539	ATP5PB	20230121_TIMS01scp_MW_SA_eXII_10_100ul_tt_1_S6_B1_1_1680
IYVPSSYHL	9	539.782	2	0.9971		Q8IX21	SLF2	20230121_TIMS01scp_MW_SA_eXII_10_100ul_tt_1_S6_B1_1_1680
IYVPVSLGF	9	994.561	1	0.9951		O14753	OVOL1	20230121_TIMS01scp_MW_SA_eXII_10_100ul_tt_1_S6_B1_1_1680
IYVQEMAKL	9	555.797	2		6M(15.9949)	O75367	MACROH2A1	20230121_TIMS01scp_MW_SA_eXII_10_100ul_tt_1_S6_B1_1_1680
IYVTGGHLF	9	503.771	2			Q96G42	KLHDC7B	20230121_TIMS01scp_MW_SA_eXII_10_100ul_tt_1_S6_B1_1_1680
IYWDGPLAL	9	1047.55	1			Q15306	IRF4	20230121_TIMS01scp_MW_SA_eXII_10_100ul_tt_1_S6_B1_1_1680
IYYDGLMSF	9	1124.5	1		7M(15.9949)	O43315	AQP9	20230121_TIMS01scp_MW_SA_eXII_10_100ul_tt_1_S6_B1_1_1680
IYYVDVQKF	9	587.811	2	0.9969		Q8TBC3	SHKBP1	20230121_TIMS01scp_MW_SA_eXII_10_100ul_tt_1_S6_B1_1_1680
KAAEAFSEL	9	483.25	2			Q12929	EPS8	20230121_TIMS01scp_MW_SA_eXII_10_100ul_tt_1_S6_B1_1_1680
KAFPFHIIF	9	560.321	2	0.9997		Q02153	GUCY1B1	20230121_TIMS01scp_MW_SA_eXII_10_100ul_tt_1_S6_B1_1_1680
KAFQKIVVL	9	523.342	2	0.9919		Q7L1Q6	BZW1	20230121_TIMS01scp_MW_SA_eXII_10_100ul_tt_1_S6_B1_1_1680
KAVGHPFVI	9	484.29	2			O14980	XPO1	20230121_TIMS01scp_MW_SA_eXII_10_100ul_tt_1_S6_B1_1_1680
KAYFDVKEY	9	581.793	2	0.9703		Q9UJX2	CDC23	20230121_TIMS01scp_MW_SA_eXII_10_100ul_tt_1_S6_B1_1_1680
KAYPTSVCF	9	567.751	2	0.9995	8C(119.0041)	Q96BP3	PPWD1	20230121_TIMS01scp_MW_SA_eXII_10_100ul_tt_1_S6_B1_1_1680
KEAIVTSEEL	10	559.801	2	0.962		Q13813	SPTAN1	20230121_TIMS01scp_MW_SA_eXII_10_100ul_tt_1_S6_B1_1_1680
KEEELQAAL	9	515.774	2	0.9956		P35579	MYH9	20230121_TIMS01scp_MW_SA_eXII_10_100ul_tt_1_S6_B1_1_1680
KEEHEVAVL	9	527.282	2			P13164	IFITM1	20230121_TIMS01scp_MW_SA_eXII_10_100ul_tt_1_S6_B1_1_1680
KEFDGKSLV	9	511.779	2	0.9301		P08238	HSP90AB1	20230121_TIMS01scp_MW_SA_eXII_10_100ul_tt_1_S6_B1_1_1680
KEFGTNIKL	9	525.303	2	0.9411		P14625	HSP90B1	20230121_TIMS01scp_MW_SA_eXII_10_100ul_tt_1_S6_B1_1_1680
KEIFLRELI	9	580.856	2	0.9676		P07900	HSP90AA1	20230121_TIMS01scp_MW_SA_eXII_10_100ul_tt_1_S6_B1_1_1680
KEIGELTQL	9	515.793	2			Q15404	RSU1	20230121_TIMS01scp_MW_SA_eXII_10_100ul_tt_1_S6_B1_1_1680
KELTIGSKL	9	494.805	2	0.9987		P06703	S100A6	20230121_TIMS01scp_MW_SA_eXII_10_100ul_tt_1_S6_B1_1_1680
KESSTVFEL	9	520.269	2			Q15370	ELOB	20230121_TIMS01scp_MW_SA_eXII_10_100ul_tt_1_S6_B1_1_1680
KESSTVFEL	9	1039.53	1	0.9817		Q15370	ELOB	20230121_TIMS01scp_MW_SA_eXII_10_100ul_tt_1_S6_B1_1_1680
KESTLHLVL	9	1039.61	1	0.9443		P0CG47	UBB	20230121_TIMS01scp_MW_SA_eXII_10_100ul_tt_1_S6_B1_1_1680
KESTLHLVL	9	520.311	2	0.9961		P0CG47	UBB	20230121_TIMS01scp_MW_SA_eXII_10_100ul_tt_1_S6_B1_1_1680
KETEVFYEL	9	579.29	2	0.9887		Q99814	EPAS1	20230121_TIMS01scp_MW_SA_eXII_10_100ul_tt_1_S6_B1_1_1680
KEVADAIRL	9	507.801	2	0.9494		Q9BRK5	SDF4	20230121_TIMS01scp_MW_SA_eXII_10_100ul_tt_1_S6_B1_1_1680
KEVAELTRL	9	529.814	2	0.9835		Q01082	SPTBN1	20230121_TIMS01scp_MW_SA_eXII_10_100ul_tt_1_S6_B1_1_1680
KEVQDGIEL	9	515.774	2	0.9774		O75534	CSDE1	20230121_TIMS01scp_MW_SA_eXII_10_100ul_tt_1_S6_B1_1_1680
KEWDREILL	9	601.332	2			Q9P291	ARMCX1	20230121_TIMS01scp_MW_SA_eXII_10_100ul_tt_1_S6_B1_1_1680
KFAEEFYSF	9	584.271	2	0.9948		Q96GN5	CDCA7L	20230121_TIMS01scp_MW_SA_eXII_10_100ul_tt_1_S6_B1_1_1680
KFEENTYCF	9	650.255	2	0.9979	8C(119.0041)	Q9H845	ACAD9	20230121_TIMS01scp_MW_SA_eXII_10_100ul_tt_1_S6_B1_1_1680
KFFEEVLLF	9	586.323	2			O75663	TIPRL	20230121_TIMS01scp_MW_SA_eXII_10_100ul_tt_1_S6_B1_1_1680
KFIDPIYQVW	10	654.853	2	0.9998		Q9NYV6	RRN3	20230121_TIMS01scp_MW_SA_eXII_10_100ul_tt_1_S6_B1_1_1680
KFIDTTSKF	9	1086.58	1	0.9944		P39023	RPL3	20230121_TIMS01scp_MW_SA_eXII_10_100ul_tt_1_S6_B1_1_1680
KFIDTTSKF	9	543.795	2	0.9998		P39023	RPL3	20230121_TIMS01scp_MW_SA_eXII_10_100ul_tt_1_S6_B1_1_1680
KFISTSLLL	9	511.318	2	0.9822		O43927	CXCL13	20230121_TIMS01scp_MW_SA_eXII_10_100ul_tt_1_S6_B1_1_1680
KFIWTNHKF	9	407.557	3	0.9867		Q9UI09	NDUFA12	20230121_TIMS01scp_MW_SA_eXII_10_100ul_tt_1_S6_B1_1_1680
KFMPVSSLI	9	519.289	2		3M(15.9949)	Q8IY81	FTSJ3	20230121_TIMS01scp_MW_SA_eXII_10_100ul_tt_1_S6_B1_1_1680
KFNPVSFTW	9	563.29	2	0.9996		Q9BQ90	KLHDC3	20230121_TIMS01scp_MW_SA_eXII_10_100ul_tt_1_S6_B1_1_1680
KFSNVTMLF	9	551.784	2	0.9982	7M(15.9949)	Q02108	GUCY1A1	20230121_TIMS01scp_MW_SA_eXII_10_100ul_tt_1_S6_B1_1_1680
KFSPVTPKF	9	525.803	2			Q15942	ZYX	20230121_TIMS01scp_MW_SA_eXII_10_100ul_tt_1_S6_B1_1_1680
KFTPVASKF	9	512.795	2	0.9995		Q15942	ZYX	20230121_TIMS01scp_MW_SA_eXII_10_100ul_tt_1_S6_B1_1_1680
KFVETHPEF	9	567.285	2	0.9999		Q9NZK5	ADA2	20230121_TIMS01scp_MW_SA_eXII_10_100ul_tt_1_S6_B1_1_1680
KFVNKSYLL	9	556.329	2	0.9994		Q6PI26	SHQ1	20230121_TIMS01scp_MW_SA_eXII_10_100ul_tt_1_S6_B1_1_1680
KFYTDPSYF	9	584.271	2	0.9954		Q9UPY6	WASF3	20230121_TIMS01scp_MW_SA_eXII_10_100ul_tt_1_S6_B1_1_1680
KGFPHVIYA	9	516.287	2	0.9369		Q13485	SMAD4	20230121_TIMS01scp_MW_SA_eXII_10_100ul_tt_1_S6_B1_1_1680
KIRPFFPQ	8	516.803	2	0.9944		P02675	FGB	20230121_TIMS01scp_MW_SA_eXII_10_100ul_tt_1_S6_B1_1_1680
KIRPFFPQQ	9	580.832	2	0.9994		P02675	FGB	20230121_TIMS01scp_MW_SA_eXII_10_100ul_tt_1_S6_B1_1_1680
KIRPFFPQQ	9	387.557	3			P02675	FGB	20230121_TIMS01scp_MW_SA_eXII_10_100ul_tt_1_S6_B1_1_1680
KLEQGENVF	9	532.274	2			P02746	C1QB	20230121_TIMS01scp_MW_SA_eXII_10_100ul_tt_1_S6_B1_1_1680
KLPAIFFLF	9	1095.66	1	0.9956		Q5H9U9	DDX60L	20230121_TIMS01scp_MW_SA_eXII_10_100ul_tt_1_S6_B1_1_1680
KLPAIFFLF	9	548.334	2	0.9985		Q5H9U9	DDX60L	20230121_TIMS01scp_MW_SA_eXII_10_100ul_tt_1_S6_B1_1_1680
KLPGKIHLF	9	351.559	3	0.9647		Q52LW3	ARHGAP29	20230121_TIMS01scp_MW_SA_eXII_10_100ul_tt_1_S6_B1_1_1680
KLPGKIHLF	9	526.834	2	0.9801		Q52LW3	ARHGAP29	20230121_TIMS01scp_MW_SA_eXII_10_100ul_tt_1_S6_B1_1_1680
KLVAASQAALGL	12	571.351	2	0.9986		P02768	ALB	20230121_TIMS01scp_MW_SA_eXII_10_100ul_tt_1_S6_B1_1_1680
KLVDFVIHF	9	559.324	2	0.9996		P59998	ARPC4	20230121_TIMS01scp_MW_SA_eXII_10_100ul_tt_1_S6_B1_1_1680
KMDPQTYSW	9	586.258	2	0.9992	2M(15.9949)	Q96JE7	SEC16B	20230121_TIMS01scp_MW_SA_eXII_10_100ul_tt_1_S6_B1_1_1680
KMLDNFYNF	9	604.276	2	0.9397	2M(15.9949)	Q53FT3	HIKESHI	20230121_TIMS01scp_MW_SA_eXII_10_100ul_tt_1_S6_B1_1_1680
KPRLLLF	7	443.797	2	0.972		P0C0L4	C4A	20230121_TIMS01scp_MW_SA_eXII_10_100ul_tt_1_S6_B1_1_1680
KQAEIVKRL	9	362.233	3	0.9906		Q04725	TLE2	20230121_TIMS01scp_MW_SA_eXII_10_100ul_tt_1_S6_B1_1_1680
KQALKYFNL	9	562.827	2	0.9976		Q9UBV2	SEL1L	20230121_TIMS01scp_MW_SA_eXII_10_100ul_tt_1_S6_B1_1_1680
KQFPEVIKY	9	576.327	2			Q9UIF9	BAZ2A	20230121_TIMS01scp_MW_SA_eXII_10_100ul_tt_1_S6_B1_1_1680
KQPEDYFYL	9	601.79	2	0.934		Q13459	MYO9B	20230121_TIMS01scp_MW_SA_eXII_10_100ul_tt_1_S6_B1_1_1680
KQQKLWHLF	9	409.905	3	0.9994		Q14CZ0	C16orf72	20230121_TIMS01scp_MW_SA_eXII_10_100ul_tt_1_S6_B1_1_1680
KQRFRHRNRKGYR	13	451.262	4	0.9999		P04004	VTN	20230121_TIMS01scp_MW_SA_eXII_10_100ul_tt_1_S6_B1_1_1680
KQRFRHRNRKGYR	13	361.211	5			P04004	VTN	20230121_TIMS01scp_MW_SA_eXII_10_100ul_tt_1_S6_B1_1_1680
KSAEIYPIM	9	534.276	2	0.988	9M(15.9949)	P29466	CASP1	20230121_TIMS01scp_MW_SA_eXII_10_100ul_tt_1_S6_B1_1_1680
KWFDFKLFF	9	639.339	2	0.9981		Q9UBM7	DHCR7	20230121_TIMS01scp_MW_SA_eXII_10_100ul_tt_1_S6_B1_1_1680
KWFDNSNMTF	10	653.282	2	0.9996	8M(15.9949)	Q8IX05	CD302	20230121_TIMS01scp_MW_SA_eXII_10_100ul_tt_1_S6_B1_1_1680
KWFFQKLRF	9	433.917	3	0.9996		P61353	RPL27	20230121_TIMS01scp_MW_SA_eXII_10_100ul_tt_1_S6_B1_1_1680
KWFTDTSIILF	11	685.871	2	0.9325		P04899	GNAI2	20230121_TIMS01scp_MW_SA_eXII_10_100ul_tt_1_S6_B1_1_1680
KWLTKSFHF	9	398.554	3	0.9987		Q9NQQ7	SLC35C2	20230121_TIMS01scp_MW_SA_eXII_10_100ul_tt_1_S6_B1_1_1680
KWNPTAGVAF	10	1090.57	1	0.999		P19387	POLR2C	20230121_TIMS01scp_MW_SA_eXII_10_100ul_tt_1_S6_B1_1_1680
KWNPTAGVAF	10	545.788	2	0.9891		P19387	POLR2C	20230121_TIMS01scp_MW_SA_eXII_10_100ul_tt_1_S6_B1_1_1680
KWTAPEAALF	10	567.303	2			P09769	FGR	20230121_TIMS01scp_MW_SA_eXII_10_100ul_tt_1_S6_B1_1_1680
KWTSVLLLI	9	536.842	2	0.9415		O75310	UGT2B11	20230121_TIMS01scp_MW_SA_eXII_10_100ul_tt_1_S6_B1_1_1680
KWVTFISLL	9	553.834	2	0.9685		P02768	ALB	20230121_TIMS01scp_MW_SA_eXII_10_100ul_tt_1_S6_B1_1_1680
KYADAVKNF	9	528.28	2	0.9956		Q14644	RASA3	20230121_TIMS01scp_MW_SA_eXII_10_100ul_tt_1_S6_B1_1_1680
KYADKIYSI	9	550.803	2	0.9904		Q04609	FOLH1	20230121_TIMS01scp_MW_SA_eXII_10_100ul_tt_1_S6_B1_1_1680
KYADLSHNRL	10	406.219	3	0.999		P54136	RARS1	20230121_TIMS01scp_MW_SA_eXII_10_100ul_tt_1_S6_B1_1_1680
KYAELKDRL	9	379.221	3	0.962		Q13751	LAMB3	20230121_TIMS01scp_MW_SA_eXII_10_100ul_tt_1_S6_B1_1_1680
KYAELRDTI	9	554.803	2			Q9UM54	MYO6	20230121_TIMS01scp_MW_SA_eXII_10_100ul_tt_1_S6_B1_1_1680
KYAHMINGF	9	548.766	2	0.9989	5M(15.9949)	P30520	ADSS2	20230121_TIMS01scp_MW_SA_eXII_10_100ul_tt_1_S6_B1_1_1680
KYAHMINGF	9	366.18	3	0.9798	5M(15.9949)	P30520	ADSS2	20230121_TIMS01scp_MW_SA_eXII_10_100ul_tt_1_S6_B1_1_1680
KYALLLQEL	9	545.829	2	0.9712		Q58EX7	PLEKHG4	20230121_TIMS01scp_MW_SA_eXII_10_100ul_tt_1_S6_B1_1_1680
KYAMMFAEL	9	568.262	2	0.9897	4M(15.9949)	Q7Z6Z7	HUWE1	20230121_TIMS01scp_MW_SA_eXII_10_100ul_tt_1_S6_B1_1_1680
KYAPRFNGF	9	550.288	2	0.9983		Q8NFA0	USP32	20230121_TIMS01scp_MW_SA_eXII_10_100ul_tt_1_S6_B1_1_1680
KYAPSGFYI	9	523.271	2	0.8933		O75083	WDR1	20230121_TIMS01scp_MW_SA_eXII_10_100ul_tt_1_S6_B1_1_1680
KYAQFCFSTF	10	680.789	2	0.9991	6C(119.0041)	Q9H227	GBA3	20230121_TIMS01scp_MW_SA_eXII_10_100ul_tt_1_S6_B1_1_1680
KYAQWEESL	9	577.28	2	0.9946		Q9BZJ0	CRNKL1	20230121_TIMS01scp_MW_SA_eXII_10_100ul_tt_1_S6_B1_1_1680
KYAWVLDKL	9	568.329	2	0.9845		P68104	EEF1A1	20230121_TIMS01scp_MW_SA_eXII_10_100ul_tt_1_S6_B1_1_1680
KYDAGKYIL	9	535.798	2	0.9997		Q8WZ42	TTN	20230121_TIMS01scp_MW_SA_eXII_10_100ul_tt_1_S6_B1_1_1680
KYDEIFYNL	9	602.798	2	0.9992		Q9NZN4	EHD2	20230121_TIMS01scp_MW_SA_eXII_10_100ul_tt_1_S6_B1_1_1680
KYDPNVYSI	9	549.777	2	0.9737		P06756	ITGAV	20230121_TIMS01scp_MW_SA_eXII_10_100ul_tt_1_S6_B1_1_1680
KYDVLFALF	9	558.31	2	0.9759		P06400	RB1	20230121_TIMS01scp_MW_SA_eXII_10_100ul_tt_1_S6_B1_1_1680
KYEELFPAF	9	572.29	2	0.9965		P54920	NAPA	20230121_TIMS01scp_MW_SA_eXII_10_100ul_tt_1_S6_B1_1_1680
KYEELQIT	8	512.271	2			P04259	KRT6B	20230121_TIMS01scp_MW_SA_eXII_10_100ul_tt_1_S6_B1_1_1680
KYELDFSHF	9	593.282	2	1		O60603	TLR2	20230121_TIMS01scp_MW_SA_eXII_10_100ul_tt_1_S6_B1_1_1680
KYFAKHPRL	9	387.229	3	0.9959		P46939	UTRN	20230121_TIMS01scp_MW_SA_eXII_10_100ul_tt_1_S6_B1_1_1680
KYFALPHKI	9	372.89	3	0.9991		Q5VYS8	TUT7	20230121_TIMS01scp_MW_SA_eXII_10_100ul_tt_1_S6_B1_1_1680
KYFAQALKL	9	541.324	2	0.9996		Q15006	EMC2	20230121_TIMS01scp_MW_SA_eXII_10_100ul_tt_1_S6_B1_1_1680
KYFDKVVTL	9	556.821	2			Q2M1P5	KIF7	20230121_TIMS01scp_MW_SA_eXII_10_100ul_tt_1_S6_B1_1_1680
KYFEKQFEL	9	616.322	2	0.9994		Q6P1N9	TATDN1	20230121_TIMS01scp_MW_SA_eXII_10_100ul_tt_1_S6_B1_1_1680
KYFEKQFEL	9	411.217	3	0.9933		Q6P1N9	TATDN1	20230121_TIMS01scp_MW_SA_eXII_10_100ul_tt_1_S6_B1_1_1680
KYFEVPSVL	9	1081.59	1	0.9454		Q9NZ32	ACTR10	20230121_TIMS01scp_MW_SA_eXII_10_100ul_tt_1_S6_B1_1_1680
KYFHPPAHL	9	555.298	2	1		Q5VZF2	MBNL2	20230121_TIMS01scp_MW_SA_eXII_10_100ul_tt_1_S6_B1_1_1680
KYFHPPAHL	9	370.534	3	0.9999		Q5VZF2	MBNL2	20230121_TIMS01scp_MW_SA_eXII_10_100ul_tt_1_S6_B1_1_1680
KYFLKPEVL	9	568.839	2	0.9951		Q6PIU2	NCEH1	20230121_TIMS01scp_MW_SA_eXII_10_100ul_tt_1_S6_B1_1_1680
KYFLWEEKF	9	645.332	2	1		Q13588	GRAP	20230121_TIMS01scp_MW_SA_eXII_10_100ul_tt_1_S6_B1_1_1680
KYFLWEEKF	9	430.557	3	0.9994		Q13588	GRAP	20230121_TIMS01scp_MW_SA_eXII_10_100ul_tt_1_S6_B1_1_1680
KYFLWVVKF	9	615.358	2	0.9998		P62993	GRB2	20230121_TIMS01scp_MW_SA_eXII_10_100ul_tt_1_S6_B1_1_1680
KYFLWVVKF	9	410.574	3	0.9998		P62993	GRB2	20230121_TIMS01scp_MW_SA_eXII_10_100ul_tt_1_S6_B1_1_1680
KYFPEPELF	9	585.297	2	0.9965		Q9NYL5	CYP39A1	20230121_TIMS01scp_MW_SA_eXII_10_100ul_tt_1_S6_B1_1_1680
KYFRFIGRF	9	411.901	3	0.9204		Q96J02	ITCH	20230121_TIMS01scp_MW_SA_eXII_10_100ul_tt_1_S6_B1_1_1680
KYFSFPVFF	9	591.305	2	0.9988		Q6XUX3	DSTYK	20230121_TIMS01scp_MW_SA_eXII_10_100ul_tt_1_S6_B1_1_1680
KYFSSMAEF	9	563.25	2	0.9955	6M(15.9949)	Q8WWY3	PRPF31	20230121_TIMS01scp_MW_SA_eXII_10_100ul_tt_1_S6_B1_1_1680
KYGALVNNF	9	513.274	2			Q96CB9	NSUN4	20230121_TIMS01scp_MW_SA_eXII_10_100ul_tt_1_S6_B1_1_1680
KYGCVDYW	8	1152.45	1	0.9447	4C(119.0041)	Q9H3M7	TXNIP	20230121_TIMS01scp_MW_SA_eXII_10_100ul_tt_1_S6_B1_1_1680
KYGCVDYW	8	576.728	2	0.9997	4C(119.0041)	Q9H3M7	TXNIP	20230121_TIMS01scp_MW_SA_eXII_10_100ul_tt_1_S6_B1_1_1680
KYGFGYQL	8	975.493	1	0.9509		Q496M5	PLK5	20230121_TIMS01scp_MW_SA_eXII_10_100ul_tt_1_S6_B1_1_1680
KYGFTLRA	8	478.272	2	0.9075		Q6P0Q8	MAST2	20230121_TIMS01scp_MW_SA_eXII_10_100ul_tt_1_S6_B1_1_1680
KYGFYTHVF	9	581.29	2	0.9994		P00734	F2	20230121_TIMS01scp_MW_SA_eXII_10_100ul_tt_1_S6_B1_1_1680
KYGIQMPAF	9	535.77	2	0.9967	6M(15.9949)	P46940	IQGAP1	20230121_TIMS01scp_MW_SA_eXII_10_100ul_tt_1_S6_B1_1_1680
KYGIVQEFF	9	1130.59	1			O94964	SOGA1	20230121_TIMS01scp_MW_SA_eXII_10_100ul_tt_1_S6_B1_1_1680
KYGIVQEFF	9	565.798	2	0.9995		O94964	SOGA1	20230121_TIMS01scp_MW_SA_eXII_10_100ul_tt_1_S6_B1_1_1680
KYGKVWGF	8	984.53	1	0.994		P08684	CYP3A4	20230121_TIMS01scp_MW_SA_eXII_10_100ul_tt_1_S6_B1_1_1680
KYGKVWGF	8	492.769	2	0.9997		P08684	CYP3A4	20230121_TIMS01scp_MW_SA_eXII_10_100ul_tt_1_S6_B1_1_1680
KYGLFQHI	8	503.279	2	0.9958		Q15392	DHCR24	20230121_TIMS01scp_MW_SA_eXII_10_100ul_tt_1_S6_B1_1_1680
KYGNANVW	8	476.238	2	0.9989		P62714	PPP2CB	20230121_TIMS01scp_MW_SA_eXII_10_100ul_tt_1_S6_B1_1_1680
KYGNFIDKL	9	549.303	2	0.9999		A4D1E9	GTPBP10	20230121_TIMS01scp_MW_SA_eXII_10_100ul_tt_1_S6_B1_1_1680
KYGNLSNFL	9	1055.55	1	0.983		P35916	FLT4	20230121_TIMS01scp_MW_SA_eXII_10_100ul_tt_1_S6_B1_1_1680
KYGNLSNFL	9	528.28	2	0.9981		P35916	FLT4	20230121_TIMS01scp_MW_SA_eXII_10_100ul_tt_1_S6_B1_1_1680
KYGNLSNYL	9	536.277	2	0.9986		P17948	FLT1	20230121_TIMS01scp_MW_SA_eXII_10_100ul_tt_1_S6_B1_1_1680
KYGNLSNYL	9	1071.55	1	0.9504		P17948	FLT1	20230121_TIMS01scp_MW_SA_eXII_10_100ul_tt_1_S6_B1_1_1680
KYGPIFTVF	9	536.297	2			Q9NYL5	CYP39A1	20230121_TIMS01scp_MW_SA_eXII_10_100ul_tt_1_S6_B1_1_1680
KYGPIRQI	8	487.793	2	0.9949		Q9Y3B4	SF3B6	20230121_TIMS01scp_MW_SA_eXII_10_100ul_tt_1_S6_B1_1_1680
KYGPVFSF	8	944.488	1	0.9987		Q16850	CYP51A1	20230121_TIMS01scp_MW_SA_eXII_10_100ul_tt_1_S6_B1_1_1680
KYGPVFSF	8	472.747	2	0.9967		Q16850	CYP51A1	20230121_TIMS01scp_MW_SA_eXII_10_100ul_tt_1_S6_B1_1_1680
KYGQGFYLI	9	1088.58	1	0.9371		Q6P1M3	LLGL2	20230121_TIMS01scp_MW_SA_eXII_10_100ul_tt_1_S6_B1_1_1680
KYGQGFYLI	9	544.792	2			Q6P1M3	LLGL2	20230121_TIMS01scp_MW_SA_eXII_10_100ul_tt_1_S6_B1_1_1680
KYGRDFQAI	9	549.29	2			Q9UKL0	RCOR1	20230121_TIMS01scp_MW_SA_eXII_10_100ul_tt_1_S6_B1_1_1680
KYGRIVEVL	9	538.827	2	0.9998		O75526	RBMXL2	20230121_TIMS01scp_MW_SA_eXII_10_100ul_tt_1_S6_B1_1_1680
KYGSVIQLL	9	510.808	2	0.9824		Q14573	ITPR3	20230121_TIMS01scp_MW_SA_eXII_10_100ul_tt_1_S6_B1_1_1680
KYGSVTVW	8	470.25	2			P60510	PPP4C	20230121_TIMS01scp_MW_SA_eXII_10_100ul_tt_1_S6_B1_1_1680
KYGTKIEHF	9	374.87	3	0.9865		P22307	SCP2	20230121_TIMS01scp_MW_SA_eXII_10_100ul_tt_1_S6_B1_1_1680
KYGVFEESL	9	1071.54	1	0.9909		Q9BYJ4	TRIM34	20230121_TIMS01scp_MW_SA_eXII_10_100ul_tt_1_S6_B1_1_1680
KYGVFEESL	9	536.271	2	0.9602		Q9BYJ4	TRIM34	20230121_TIMS01scp_MW_SA_eXII_10_100ul_tt_1_S6_B1_1_1680
KYGVHEAIF	9	532.282	2	0.9996		Q03181	PPARD	20230121_TIMS01scp_MW_SA_eXII_10_100ul_tt_1_S6_B1_1_1680
KYGVYEAIF	9	545.284	2	0.9895		Q07869	PPARA	20230121_TIMS01scp_MW_SA_eXII_10_100ul_tt_1_S6_B1_1_1680
KYHGYPYSF	9	581.272	2	0.9815		Q9H0U3	MAGT1	20230121_TIMS01scp_MW_SA_eXII_10_100ul_tt_1_S6_B1_1_1680
KYHIVKQIF	9	588.35	2	0.9957		Q15034	HERC3	20230121_TIMS01scp_MW_SA_eXII_10_100ul_tt_1_S6_B1_1_1680
KYHIVKQIF	9	392.569	3	0.9974		Q15034	HERC3	20230121_TIMS01scp_MW_SA_eXII_10_100ul_tt_1_S6_B1_1_1680
KYHQVDVRF	9	397.88	3			Q96LQ0	PPP1R36	20230121_TIMS01scp_MW_SA_eXII_10_100ul_tt_1_S6_B1_1_1680
KYHTHLLQF	9	593.822	2	0.993		P33897	ABCD1	20230121_TIMS01scp_MW_SA_eXII_10_100ul_tt_1_S6_B1_1_1680
KYHTHLLQF	9	396.217	3	0.9839		P33897	ABCD1	20230121_TIMS01scp_MW_SA_eXII_10_100ul_tt_1_S6_B1_1_1680
KYIDFDHVF	9	592.293	2	0.9999		Q96RY5	CRAMP1	20230121_TIMS01scp_MW_SA_eXII_10_100ul_tt_1_S6_B1_1_1680
KYIDQKFVL	9	577.334	2	0.9998		Q13362	PPP2R5C	20230121_TIMS01scp_MW_SA_eXII_10_100ul_tt_1_S6_B1_1_1680
KYIDYLMTW	9	624.802	2	0.9672	7M(15.9949)	Q7L9L4	MOB1B	20230121_TIMS01scp_MW_SA_eXII_10_100ul_tt_1_S6_B1_1_1680
KYIEGVSDF	9	1057.52	1			Q9Y573	IPP	20230121_TIMS01scp_MW_SA_eXII_10_100ul_tt_1_S6_B1_1_1680
KYIEGVSDF	9	529.264	2	0.9945		Q9Y573	IPP	20230121_TIMS01scp_MW_SA_eXII_10_100ul_tt_1_S6_B1_1_1680
KYIENLDNITF	11	685.354	2	0.9938		Q7Z3T8	ZFYVE16	20230121_TIMS01scp_MW_SA_eXII_10_100ul_tt_1_S6_B1_1_1680
KYIESPVLF	9	548.308	2	0.9956		Q14166	TTLL12	20230121_TIMS01scp_MW_SA_eXII_10_100ul_tt_1_S6_B1_1_1680
KYIHSANVL	9	522.795	2	0.9998		P27361	MAPK3	20230121_TIMS01scp_MW_SA_eXII_10_100ul_tt_1_S6_B1_1_1680
KYIHSANVL	9	348.866	3	0.9836		P27361	MAPK3	20230121_TIMS01scp_MW_SA_eXII_10_100ul_tt_1_S6_B1_1_1680
KYIIELNHM	9	588.808	2	1	9M(15.9949)	P61236	YPEL3	20230121_TIMS01scp_MW_SA_eXII_10_100ul_tt_1_S6_B1_1_1680
KYIKDDFRF	9	411.221	3	0.9999		O14730	RIOK3	20230121_TIMS01scp_MW_SA_eXII_10_100ul_tt_1_S6_B1_1_1680
KYIKEAVRL	9	373.901	3	0.9977		Q96NE9	FRMD6	20230121_TIMS01scp_MW_SA_eXII_10_100ul_tt_1_S6_B1_1_1680
KYINTDAKF	9	550.293	2	1		Q8TEL6	TRPC4AP	20230121_TIMS01scp_MW_SA_eXII_10_100ul_tt_1_S6_B1_1_1680
KYIPAFCEL	9	601.783	2	0.9996	7C(119.0041)	P41235	HNF4A	20230121_TIMS01scp_MW_SA_eXII_10_100ul_tt_1_S6_B1_1_1680
KYIPICPVF	9	540.302	2	0.991		Q9UHI7	SLC23A1	20230121_TIMS01scp_MW_SA_eXII_10_100ul_tt_1_S6_B1_1_1680
KYIQEAEML	9	570.784	2	0.9978	8M(15.9949)	Q05048	CSTF1	20230121_TIMS01scp_MW_SA_eXII_10_100ul_tt_1_S6_B1_1_1680
KYIQRQETI	9	589.83	2	0.9081		P20591	MX1	20230121_TIMS01scp_MW_SA_eXII_10_100ul_tt_1_S6_B1_1_1680
KYIQRQETI	9	393.556	3			P20591	MX1	20230121_TIMS01scp_MW_SA_eXII_10_100ul_tt_1_S6_B1_1_1680
KYISGPHEL	9	522.28	2	0.9997		P49454	CENPF	20230121_TIMS01scp_MW_SA_eXII_10_100ul_tt_1_S6_B1_1_1680
KYISKPENL	9	546.308	2	0.9997		Q9H9S4	CAB39L	20230121_TIMS01scp_MW_SA_eXII_10_100ul_tt_1_S6_B1_1_1680
KYISKPENL	9	364.541	3			Q9H9S4	CAB39L	20230121_TIMS01scp_MW_SA_eXII_10_100ul_tt_1_S6_B1_1_1680
KYISKPENLKL	11	444.934	3	0.9992		Q9H9S4	CAB39L	20230121_TIMS01scp_MW_SA_eXII_10_100ul_tt_1_S6_B1_1_1680
KYITDVVKL	9	539.829	2	0.9999		O75691	UTP20	20230121_TIMS01scp_MW_SA_eXII_10_100ul_tt_1_S6_B1_1_1680
KYITDWQNVF	10	657.33	2	0.9995		O75340	PDCD6	20230121_TIMS01scp_MW_SA_eXII_10_100ul_tt_1_S6_B1_1_1680
KYITEVSRW	9	591.319	2	0.9974		Q66GS9	CEP135	20230121_TIMS01scp_MW_SA_eXII_10_100ul_tt_1_S6_B1_1_1680
KYITKSFNF	9	574.311	2			O95453	PARN	20230121_TIMS01scp_MW_SA_eXII_10_100ul_tt_1_S6_B1_1_1680
KYITQGQLL	9	532.311	2	0.9951		Q9NYP7	ELOVL5	20230121_TIMS01scp_MW_SA_eXII_10_100ul_tt_1_S6_B1_1_1680
KYITQGQLLQF	11	669.874	2	0.9995		Q9NYP7	ELOVL5	20230121_TIMS01scp_MW_SA_eXII_10_100ul_tt_1_S6_B1_1_1680
KYKDAANLL	9	518.295	2	0.9964		Q07866	KLC1	20230121_TIMS01scp_MW_SA_eXII_10_100ul_tt_1_S6_B1_1_1680
KYKDIQDKL	9	384.22	3	0.9951		Q96SB8	SMC6	20230121_TIMS01scp_MW_SA_eXII_10_100ul_tt_1_S6_B1_1_1680
KYKEAAHLL	9	536.811	2	0.9996		Q9H0B6	KLC2	20230121_TIMS01scp_MW_SA_eXII_10_100ul_tt_1_S6_B1_1_1680
KYKEAAHLL	9	358.21	3	0.991		Q9H0B6	KLC2	20230121_TIMS01scp_MW_SA_eXII_10_100ul_tt_1_S6_B1_1_1680
KYKGIFNGF	9	537.293	2	0.9999		Q00325	SLC25A3	20230121_TIMS01scp_MW_SA_eXII_10_100ul_tt_1_S6_B1_1_1680
KYLADLPTL	9	517.3	2	0.9971		Q5SZL2	CEP85L	20230121_TIMS01scp_MW_SA_eXII_10_100ul_tt_1_S6_B1_1_1680
KYLAHWLSM	9	582.797	2	0.9401	9M(15.9949)	P35558	PCK1	20230121_TIMS01scp_MW_SA_eXII_10_100ul_tt_1_S6_B1_1_1680
KYLATLETL	9	1051.6	1	0.9836		P23458	JAK1	20230121_TIMS01scp_MW_SA_eXII_10_100ul_tt_1_S6_B1_1_1680
KYLATLETL	9	526.305	2	0.9988		P23458	JAK1	20230121_TIMS01scp_MW_SA_eXII_10_100ul_tt_1_S6_B1_1_1680
KYLDEDTIYHL	11	705.351	2	0.9994		P31153	MAT2A	20230121_TIMS01scp_MW_SA_eXII_10_100ul_tt_1_S6_B1_1_1680
KYLDELGFTVF	11	666.348	2	0.9999		P37059	HSD17B2	20230121_TIMS01scp_MW_SA_eXII_10_100ul_tt_1_S6_B1_1_1680
KYLDIPKML	9	568.823	2	0.999	8M(15.9949)	O43707	ACTN4	20230121_TIMS01scp_MW_SA_eXII_10_100ul_tt_1_S6_B1_1_1680
KYLDNPNAL	9	1047.55	1	0.9846		Q63ZY3	KANK2	20230121_TIMS01scp_MW_SA_eXII_10_100ul_tt_1_S6_B1_1_1680
KYLDNPNAL	9	524.277	2	0.9971		Q63ZY3	KANK2	20230121_TIMS01scp_MW_SA_eXII_10_100ul_tt_1_S6_B1_1_1680
KYLEDMKTYF	10	669.326	2	0.9998		P48595	SERPINB10	20230121_TIMS01scp_MW_SA_eXII_10_100ul_tt_1_S6_B1_1_1680
KYLEDMKTYF	10	677.323	2	1	6M(15.9949)	P48595	SERPINB10	20230121_TIMS01scp_MW_SA_eXII_10_100ul_tt_1_S6_B1_1_1680
KYLEERAMRQF	11	490.922	3	0.9753		Q9Y2J4	AMOTL2	20230121_TIMS01scp_MW_SA_eXII_10_100ul_tt_1_S6_B1_1_1680
KYLEERAMRQF	11	496.254	3	0.9999	8M(15.9949)	Q9Y2J4	AMOTL2	20230121_TIMS01scp_MW_SA_eXII_10_100ul_tt_1_S6_B1_1_1680
KYLEESTIRHF	11	474.917	3	1		Q8IY63	AMOTL1	20230121_TIMS01scp_MW_SA_eXII_10_100ul_tt_1_S6_B1_1_1680
KYLEETNSL	9	548.78	2	0.9989		Q96JM7	L3MBTL3	20230121_TIMS01scp_MW_SA_eXII_10_100ul_tt_1_S6_B1_1_1680
KYLEHPLLL	9	563.337	2	0.999		Q8NG68	TTL	20230121_TIMS01scp_MW_SA_eXII_10_100ul_tt_1_S6_B1_1_1680
KYLEMIYSM	9	605.28	2	0.9992	5M(15.9949)	O95373	IPO7	20230121_TIMS01scp_MW_SA_eXII_10_100ul_tt_1_S6_B1_1_1680
KYLESVKPF	9	555.813	2	0.9997		Q9UKG9	CROT	20230121_TIMS01scp_MW_SA_eXII_10_100ul_tt_1_S6_B1_1_1680
KYLGLLENL	9	1062.62	1			O00159	MYO1C	20230121_TIMS01scp_MW_SA_eXII_10_100ul_tt_1_S6_B1_1_1680
KYLGLLENL	9	531.813	2	0.9989		O00159	MYO1C	20230121_TIMS01scp_MW_SA_eXII_10_100ul_tt_1_S6_B1_1_1680
KYLGQLHYL	9	567.819	2	1		Q9H3S7	PTPN23	20230121_TIMS01scp_MW_SA_eXII_10_100ul_tt_1_S6_B1_1_1680
KYLGQLHYL	9	378.882	3	0.9915		Q9H3S7	PTPN23	20230121_TIMS01scp_MW_SA_eXII_10_100ul_tt_1_S6_B1_1_1680
KYLGSAYTW	9	544.774	2			Q8IUN9	CLEC10A	20230121_TIMS01scp_MW_SA_eXII_10_100ul_tt_1_S6_B1_1_1680
KYLHPPPHL	9	367.878	3			Q9NR56	MBNL1	20230121_TIMS01scp_MW_SA_eXII_10_100ul_tt_1_S6_B1_1_1680
KYLHPPTHL	9	369.21	3	0.896		Q5VZF2	MBNL2	20230121_TIMS01scp_MW_SA_eXII_10_100ul_tt_1_S6_B1_1_1680
KYLINLETL	9	553.826	2	0.9961		O60674	JAK2	20230121_TIMS01scp_MW_SA_eXII_10_100ul_tt_1_S6_B1_1_1680
KYLKAVEEL	9	546.819	2	0.9921		Q8WXH0	SYNE2	20230121_TIMS01scp_MW_SA_eXII_10_100ul_tt_1_S6_B1_1_1680
KYLKVFYKF	9	412.578	3	0.9897		A6NNF4	ZNF726	20230121_TIMS01scp_MW_SA_eXII_10_100ul_tt_1_S6_B1_1_1680
KYLKYPQCL	9	637.817	2	0.9912	8C(119.0041)	Q9Y3C7	MED31	20230121_TIMS01scp_MW_SA_eXII_10_100ul_tt_1_S6_B1_1_1680
KYLLDSPSL	9	518.29	2	0.989		Q96A29	SLC35C1	20230121_TIMS01scp_MW_SA_eXII_10_100ul_tt_1_S6_B1_1_1680
KYLLHSLVF	9	560.332	2	0.9587		O15254	ACOX3	20230121_TIMS01scp_MW_SA_eXII_10_100ul_tt_1_S6_B1_1_1680
KYLLTPVNF	9	547.816	2	0.9958		Q9H816	DCLRE1B	20230121_TIMS01scp_MW_SA_eXII_10_100ul_tt_1_S6_B1_1_1680
KYLNWDAVF	9	578.295	2	0.9699		Q13315	ATM	20230121_TIMS01scp_MW_SA_eXII_10_100ul_tt_1_S6_B1_1_1680
KYLPEWSAW	9	590.295	2	0.9997		P49810	PSEN2	20230121_TIMS01scp_MW_SA_eXII_10_100ul_tt_1_S6_B1_1_1680
KYLPEWTAW	9	597.303	2	0.999		P49768	PSEN1	20230121_TIMS01scp_MW_SA_eXII_10_100ul_tt_1_S6_B1_1_1680
KYLQCPLEF	9	630.293	2	0.9697	5C(119.0041)	O75762	TRPA1	20230121_TIMS01scp_MW_SA_eXII_10_100ul_tt_1_S6_B1_1_1680
KYLQSTISF	9	543.795	2	0.9914		O95985	TOP3B	20230121_TIMS01scp_MW_SA_eXII_10_100ul_tt_1_S6_B1_1_1680
KYLSDNVHL	9	544.79	2	0.9999		Q16543	CDC37	20230121_TIMS01scp_MW_SA_eXII_10_100ul_tt_1_S6_B1_1_1680
KYLSDNVHL	9	363.529	3	0.99		Q16543	CDC37	20230121_TIMS01scp_MW_SA_eXII_10_100ul_tt_1_S6_B1_1_1680
KYLSGIAHF	9	518.285	2	0.9998		Q10713	PMPCA	20230121_TIMS01scp_MW_SA_eXII_10_100ul_tt_1_S6_B1_1_1680
KYLSGIAHF	9	345.859	3			Q10713	PMPCA	20230121_TIMS01scp_MW_SA_eXII_10_100ul_tt_1_S6_B1_1_1680
KYLSIPAVF	9	519.305	2	0.9935		P22310	UGT1A4	20230121_TIMS01scp_MW_SA_eXII_10_100ul_tt_1_S6_B1_1_1680
KYLSIPAVFF	10	592.839	2	0.9644		P22310	UGT1A4	20230121_TIMS01scp_MW_SA_eXII_10_100ul_tt_1_S6_B1_1_1680
KYLSIPTVF	9	534.31	2	0.998		P35503	UGT1A3	20230121_TIMS01scp_MW_SA_eXII_10_100ul_tt_1_S6_B1_1_1680
KYLSVQGQLF	10	591.83	2	0.9978		Q9NZJ7	MTCH1	20230121_TIMS01scp_MW_SA_eXII_10_100ul_tt_1_S6_B1_1_1680
KYLTAASYL	9	515.284	2	0.9983		Q15916	ZBTB6	20230121_TIMS01scp_MW_SA_eXII_10_100ul_tt_1_S6_B1_1_1680
KYLTAEAFGF	10	573.795	2	0.9995		Q16658	FSCN1	20230121_TIMS01scp_MW_SA_eXII_10_100ul_tt_1_S6_B1_1_1680
KYLVIGDLLF	10	590.852	2	0.9968		A8MWL6		20230121_TIMS01scp_MW_SA_eXII_10_100ul_tt_1_S6_B1_1_1680
KYLVLANML	9	540.81	2	0.9998	8M(15.9949)	P61201	COPS2	20230121_TIMS01scp_MW_SA_eXII_10_100ul_tt_1_S6_B1_1_1680
KYLYVDKNF	9	595.316	2	0.9999		P35579	MYH9	20230121_TIMS01scp_MW_SA_eXII_10_100ul_tt_1_S6_B1_1_1680
KYMAEALLL	9	534.294	2	0.9957	3M(15.9949)	O94826	TOMM70	20230121_TIMS01scp_MW_SA_eXII_10_100ul_tt_1_S6_B1_1_1680
KYMATVTSI	9	515.268	2	0.9923	3M(15.9949)	P23467	PTPRB	20230121_TIMS01scp_MW_SA_eXII_10_100ul_tt_1_S6_B1_1_1680
KYMDIEFDF	9	612.268	2	0.9995	3M(15.9949)	O43795	MYO1B	20230121_TIMS01scp_MW_SA_eXII_10_100ul_tt_1_S6_B1_1_1680
KYMDIEFDF	9	604.271	2	0.9982		O43795	MYO1B	20230121_TIMS01scp_MW_SA_eXII_10_100ul_tt_1_S6_B1_1_1680
KYMDINFDF	9	1208.53	1	0.9867	3M(15.9949)	B0I1T2	MYO1G	20230121_TIMS01scp_MW_SA_eXII_10_100ul_tt_1_S6_B1_1_1680
KYMDINFDF	9	604.768	2	0.9994	3M(15.9949)	B0I1T2	MYO1G	20230121_TIMS01scp_MW_SA_eXII_10_100ul_tt_1_S6_B1_1_1680
KYMDINFDF	9	596.771	2	0.9942		B0I1T2	MYO1G	20230121_TIMS01scp_MW_SA_eXII_10_100ul_tt_1_S6_B1_1_1680
KYMDVQFD	8	531.234	2	0.9702	3M(15.9949)	O00159	MYO1C	20230121_TIMS01scp_MW_SA_eXII_10_100ul_tt_1_S6_B1_1_1680
KYMDVQFDF	9	1208.53	1	0.9996	3M(15.9949)	O00159	MYO1C	20230121_TIMS01scp_MW_SA_eXII_10_100ul_tt_1_S6_B1_1_1680
KYMDVQFDF	9	604.768	2	0.9996	3M(15.9949)	O00159	MYO1C	20230121_TIMS01scp_MW_SA_eXII_10_100ul_tt_1_S6_B1_1_1680
KYMDVQFDF	9	596.771	2	0.9984		O00159	MYO1C	20230121_TIMS01scp_MW_SA_eXII_10_100ul_tt_1_S6_B1_1_1680
KYMDVVKERI	10	432.904	3	0.9976	3M(15.9949)	Q9GZR7	DDX24	20230121_TIMS01scp_MW_SA_eXII_10_100ul_tt_1_S6_B1_1_1680
KYMEDVTQI	9	571.774	2	0.9296	3M(15.9949)	O15297	PPM1D	20230121_TIMS01scp_MW_SA_eXII_10_100ul_tt_1_S6_B1_1_1680
KYMEDYHQF	9	638.769	2	1	3M(15.9949)	O60437	PPL	20230121_TIMS01scp_MW_SA_eXII_10_100ul_tt_1_S6_B1_1_1680
KYMEDYHQF	9	426.182	3	0.9995	3M(15.9949)	O60437	PPL	20230121_TIMS01scp_MW_SA_eXII_10_100ul_tt_1_S6_B1_1_1680
KYMEDYHQF	9	630.771	2	0.9756		O60437	PPL	20230121_TIMS01scp_MW_SA_eXII_10_100ul_tt_1_S6_B1_1_1680
KYMETIEKL	9	585.807	2	0.9991	3M(15.9949)	Q6ZMI0	PPP1R21	20230121_TIMS01scp_MW_SA_eXII_10_100ul_tt_1_S6_B1_1_1680
KYMETIEKL	9	390.874	3		3M(15.9949)	Q6ZMI0	PPP1R21	20230121_TIMS01scp_MW_SA_eXII_10_100ul_tt_1_S6_B1_1_1680
KYMETIEKL	9	577.81	2	0.9997		Q6ZMI0	PPP1R21	20230121_TIMS01scp_MW_SA_eXII_10_100ul_tt_1_S6_B1_1_1680
KYMEVHEKASF	11	462.224	3		3M(15.9949)	Q9H3S7	PTPN23	20230121_TIMS01scp_MW_SA_eXII_10_100ul_tt_1_S6_B1_1_1680
KYMKAIPTI	9	540.81	2	0.9649	3M(15.9949)	P13866	SLC5A1	20230121_TIMS01scp_MW_SA_eXII_10_100ul_tt_1_S6_B1_1_1680
KYMLKANLI	9	555.323	2		3M(15.9949)	Q9BXJ9	NAA15	20230121_TIMS01scp_MW_SA_eXII_10_100ul_tt_1_S6_B1_1_1680
KYMPNVKVAVF	11	656.36	2	0.9992	3M(15.9949)	Q13838	DDX39B	20230121_TIMS01scp_MW_SA_eXII_10_100ul_tt_1_S6_B1_1_1680
KYMPNVKVAVF	11	437.909	3		3M(15.9949)	Q13838	DDX39B	20230121_TIMS01scp_MW_SA_eXII_10_100ul_tt_1_S6_B1_1_1680
KYMSNVDSW	9	573.25	2		3M(15.9949)	O75962	TRIO	20230121_TIMS01scp_MW_SA_eXII_10_100ul_tt_1_S6_B1_1_1680
KYMSVIAEL	9	1069.56	1	0.9743	3M(15.9949)	Q5TC12	ATPAF1	20230121_TIMS01scp_MW_SA_eXII_10_100ul_tt_1_S6_B1_1_1680
KYMSVIAEL	9	535.284	2	0.9953	3M(15.9949)	Q5TC12	ATPAF1	20230121_TIMS01scp_MW_SA_eXII_10_100ul_tt_1_S6_B1_1_1680
KYMTAVVKL	9	534.81	2	0.9998	3M(15.9949)	P13498	CYBA	20230121_TIMS01scp_MW_SA_eXII_10_100ul_tt_1_S6_B1_1_1680
KYMTAVVKL	9	356.875	3	0.9978	3M(15.9949)	P13498	CYBA	20230121_TIMS01scp_MW_SA_eXII_10_100ul_tt_1_S6_B1_1_1680
KYMTAVVKL	9	526.812	2	0.9999		P13498	CYBA	20230121_TIMS01scp_MW_SA_eXII_10_100ul_tt_1_S6_B1_1_1680
KYMVYPQTF	9	596.789	2		3M(15.9949)	Q9NP92	MRPS30	20230121_TIMS01scp_MW_SA_eXII_10_100ul_tt_1_S6_B1_1_1680
KYMYFTVVM	9	607.285	2		3M(15.9949)	Q8WV24	PHLDA1	20230121_TIMS01scp_MW_SA_eXII_10_100ul_tt_1_S6_B1_1_1680
KYNANFVTF	9	1103.55	1	0.996		Q9Y2K7	KDM2A	20230121_TIMS01scp_MW_SA_eXII_10_100ul_tt_1_S6_B1_1_1680
KYNANFVTF	9	552.28	2	0.9987		Q9Y2K7	KDM2A	20230121_TIMS01scp_MW_SA_eXII_10_100ul_tt_1_S6_B1_1_1680
KYNDNFFGL	9	559.269	2			Q8N806	UBR7	20230121_TIMS01scp_MW_SA_eXII_10_100ul_tt_1_S6_B1_1_1680
KYNDTFWKEF	10	689.327	2	0.9998		P14625	HSP90B1	20230121_TIMS01scp_MW_SA_eXII_10_100ul_tt_1_S6_B1_1_1680
KYNIFRSTF	9	588.314	2	0.9731		Q2M3W8	ZNF181	20230121_TIMS01scp_MW_SA_eXII_10_100ul_tt_1_S6_B1_1_1680
KYNLINEYF	9	602.306	2	0.9989		Q7LGA3	HS2ST1	20230121_TIMS01scp_MW_SA_eXII_10_100ul_tt_1_S6_B1_1_1680
KYNLVTHIL	9	550.827	2	0.9992		Q8N1W2	ZNF710	20230121_TIMS01scp_MW_SA_eXII_10_100ul_tt_1_S6_B1_1_1680
KYNMVSYLL	9	573.797	2	0.9805	4M(15.9949)	Q53EU6	GPAT3	20230121_TIMS01scp_MW_SA_eXII_10_100ul_tt_1_S6_B1_1_1680
KYNPTWHCI	9	640.781	2	1	8C(119.0041)	P63167	DYNLL1	20230121_TIMS01scp_MW_SA_eXII_10_100ul_tt_1_S6_B1_1_1680
KYNPTWHCI	9	427.523	3	1	8C(119.0041)	P63167	DYNLL1	20230121_TIMS01scp_MW_SA_eXII_10_100ul_tt_1_S6_B1_1_1680
KYNPVVIDF	9	547.798	2			P07357	C8A	20230121_TIMS01scp_MW_SA_eXII_10_100ul_tt_1_S6_B1_1_1680
KYNQATPTF	9	535.269	2	0.999		Q9UI08	EVL	20230121_TIMS01scp_MW_SA_eXII_10_100ul_tt_1_S6_B1_1_1680
KYPDIISRI	9	552.824	2			P18858	LIG1	20230121_TIMS01scp_MW_SA_eXII_10_100ul_tt_1_S6_B1_1_1680
KYPDLANFW	9	577.287	2			Q8IVF7	FMNL3	20230121_TIMS01scp_MW_SA_eXII_10_100ul_tt_1_S6_B1_1_1680
KYPDRVPVI	9	543.819	2	0.9995		O95166	GABARAP	20230121_TIMS01scp_MW_SA_eXII_10_100ul_tt_1_S6_B1_1_1680
KYPEIEEKL	9	574.813	2	0.996		P05181	CYP2E1	20230121_TIMS01scp_MW_SA_eXII_10_100ul_tt_1_S6_B1_1_1680
KYPEIKSLM	9	562.805	2	0.9768	9M(15.9949)	O15121	DEGS1	20230121_TIMS01scp_MW_SA_eXII_10_100ul_tt_1_S6_B1_1_1680
KYPENFFLL	9	1170.62	1	0.9965		P36873	PPP1CC	20230121_TIMS01scp_MW_SA_eXII_10_100ul_tt_1_S6_B1_1_1680
KYPENFFLL	9	585.813	2	0.9968		P36873	PPP1CC	20230121_TIMS01scp_MW_SA_eXII_10_100ul_tt_1_S6_B1_1_1680
KYPGHLAAITL	11	395.233	3	0.9866		Q9H9F9	ACTR5	20230121_TIMS01scp_MW_SA_eXII_10_100ul_tt_1_S6_B1_1_1680
KYPHVQKW	8	362.534	3			Q96SQ9	CYP2S1	20230121_TIMS01scp_MW_SA_eXII_10_100ul_tt_1_S6_B1_1_1680
KYPHYFPLL	9	589.324	2	0.9726		P52888	THOP1	20230121_TIMS01scp_MW_SA_eXII_10_100ul_tt_1_S6_B1_1_1680
KYPHYFPVM	9	599.292	2	0.9505	9M(15.9949)	Q9BYT8	NLN	20230121_TIMS01scp_MW_SA_eXII_10_100ul_tt_1_S6_B1_1_1680
KYPKVWEGF	9	577.306	2	0.9984		Q92797	SYMPK	20230121_TIMS01scp_MW_SA_eXII_10_100ul_tt_1_S6_B1_1_1680
KYPLLISRI	9	551.853	2	0.993		Q92974	ARHGEF2	20230121_TIMS01scp_MW_SA_eXII_10_100ul_tt_1_S6_B1_1_1680
KYPLLISRI	9	368.238	3	0.999		Q92974	ARHGEF2	20230121_TIMS01scp_MW_SA_eXII_10_100ul_tt_1_S6_B1_1_1680
KYPLLLQSI	9	537.832	2	0.9897		Q92888	ARHGEF1	20230121_TIMS01scp_MW_SA_eXII_10_100ul_tt_1_S6_B1_1_1680
KYPLNLYLL	9	568.839	2	0.9758		Q9HC24	TMBIM4	20230121_TIMS01scp_MW_SA_eXII_10_100ul_tt_1_S6_B1_1_1680
KYPNMFKKI	9	390.223	3			Q96HN2	AHCYL2	20230121_TIMS01scp_MW_SA_eXII_10_100ul_tt_1_S6_B1_1_1680
KYPNMFKKI	9	395.555	3	0.9782	5M(15.9949)	Q96HN2	AHCYL2	20230121_TIMS01scp_MW_SA_eXII_10_100ul_tt_1_S6_B1_1_1680
KYPNVDARL	9	538.298	2	0.9986		Q16739	UGCG	20230121_TIMS01scp_MW_SA_eXII_10_100ul_tt_1_S6_B1_1_1680
KYPNVFKKI	9	568.845	2			O43865	AHCYL1	20230121_TIMS01scp_MW_SA_eXII_10_100ul_tt_1_S6_B1_1_1680
KYPNVFKKI	9	379.566	3	0.9992		O43865	AHCYL1	20230121_TIMS01scp_MW_SA_eXII_10_100ul_tt_1_S6_B1_1_1680
KYPSDLPYM	9	557.268	2	0.9923		P11308	ERG	20230121_TIMS01scp_MW_SA_eXII_10_100ul_tt_1_S6_B1_1_1680
KYPSDLPYM	9	1129.52	1	0.9975	9M(15.9949)	P11308	ERG	20230121_TIMS01scp_MW_SA_eXII_10_100ul_tt_1_S6_B1_1_1680
KYPSDLPYM	9	565.265	2	0.9998	9M(15.9949)	P11308	ERG	20230121_TIMS01scp_MW_SA_eXII_10_100ul_tt_1_S6_B1_1_1680
KYPSPFFVF	9	1131.59	1	0.9995		Q08211	DHX9	20230121_TIMS01scp_MW_SA_eXII_10_100ul_tt_1_S6_B1_1_1680
KYPSPFFVF	9	566.297	2	0.9972		Q08211	DHX9	20230121_TIMS01scp_MW_SA_eXII_10_100ul_tt_1_S6_B1_1_1680
KYPVEWAKF	9	389.878	3	0.9983		Q96GY0	ZC2HC1A	20230121_TIMS01scp_MW_SA_eXII_10_100ul_tt_1_S6_B1_1_1680
KYPVEWAKF	9	584.313	2	0.9995		Q96GY0	ZC2HC1A	20230121_TIMS01scp_MW_SA_eXII_10_100ul_tt_1_S6_B1_1_1680
KYPVLFQRI	9	582.35	2	0.9982		Q12802	AKAP13	20230121_TIMS01scp_MW_SA_eXII_10_100ul_tt_1_S6_B1_1_1680
KYPVLVERI	9	558.842	2	0.9842		Q6ZSZ5	ARHGEF18	20230121_TIMS01scp_MW_SA_eXII_10_100ul_tt_1_S6_B1_1_1680
KYQAVTATL	9	994.557	1	0.9931		P40429	RPL13A	20230121_TIMS01scp_MW_SA_eXII_10_100ul_tt_1_S6_B1_1_1680
KYQAVTATL	9	497.782	2	0.9966		P40429	RPL13A	20230121_TIMS01scp_MW_SA_eXII_10_100ul_tt_1_S6_B1_1_1680
KYQDILNEI	9	568.303	2	0.9884		Q13576	IQGAP2	20230121_TIMS01scp_MW_SA_eXII_10_100ul_tt_1_S6_B1_1_1680
KYQDSLQSI	9	541.28	2	0.923		Q8NF91	SYNE1	20230121_TIMS01scp_MW_SA_eXII_10_100ul_tt_1_S6_B1_1_1680
KYQEEFEHF	9	628.783	2	0.9998		P49257	LMAN1	20230121_TIMS01scp_MW_SA_eXII_10_100ul_tt_1_S6_B1_1_1680
KYQEEFEHF	9	419.524	3	0.9992		P49257	LMAN1	20230121_TIMS01scp_MW_SA_eXII_10_100ul_tt_1_S6_B1_1_1680
KYQELQVLF	9	584.324	2	0.9915		Q9H9H4	VPS37B	20230121_TIMS01scp_MW_SA_eXII_10_100ul_tt_1_S6_B1_1_1680
KYQEMTGQVW	10	643.298	2	0.9983	5M(15.9949)	Q92748	THRSP	20230121_TIMS01scp_MW_SA_eXII_10_100ul_tt_1_S6_B1_1_1680
KYQEVTNNL	9	1108.56	1	0.9543		Q14444	CAPRIN1	20230121_TIMS01scp_MW_SA_eXII_10_100ul_tt_1_S6_B1_1_1680
KYQEVTNNL	9	554.785	2	0.9981		Q14444	CAPRIN1	20230121_TIMS01scp_MW_SA_eXII_10_100ul_tt_1_S6_B1_1_1680
KYQEVTNNLEF	11	692.841	2	0.999		Q14444	CAPRIN1	20230121_TIMS01scp_MW_SA_eXII_10_100ul_tt_1_S6_B1_1_1680
KYQEYTNEL	9	594.283	2			Q9UHD2	TBK1	20230121_TIMS01scp_MW_SA_eXII_10_100ul_tt_1_S6_B1_1_1680
KYQIINEEF	9	592.303	2	0.9984		Q969F9	HPS3	20230121_TIMS01scp_MW_SA_eXII_10_100ul_tt_1_S6_B1_1_1680
KYQKGFSLW	9	578.811	2	0.9997		Q15629	TRAM1	20230121_TIMS01scp_MW_SA_eXII_10_100ul_tt_1_S6_B1_1_1680
KYQKGFSLW	9	386.21	3	0.9631		Q15629	TRAM1	20230121_TIMS01scp_MW_SA_eXII_10_100ul_tt_1_S6_B1_1_1680
KYQPRIAVF	9	561.327	2	0.999		Q13569	TDG	20230121_TIMS01scp_MW_SA_eXII_10_100ul_tt_1_S6_B1_1_1680
KYQPRVHVI	9	380.561	3	0.9744		O95935	TBX18	20230121_TIMS01scp_MW_SA_eXII_10_100ul_tt_1_S6_B1_1_1680
KYQRILERL	9	406.915	3	0.9646		O60313	OPA1	20230121_TIMS01scp_MW_SA_eXII_10_100ul_tt_1_S6_B1_1_1680
KYREMYEEF	9	437.529	3	0.9661	5M(15.9949)	P42285	MTREX	20230121_TIMS01scp_MW_SA_eXII_10_100ul_tt_1_S6_B1_1_1680
KYRQQFEEL	9	414.216	3	0.9872		Q5SRE5	NUP188	20230121_TIMS01scp_MW_SA_eXII_10_100ul_tt_1_S6_B1_1_1680
KYRRYHPLF	9	427.24	3	0.9923		Q96P48	ARAP1	20230121_TIMS01scp_MW_SA_eXII_10_100ul_tt_1_S6_B1_1_1680
KYSDITIMF	9	567.281	2	0.995	8M(15.9949)	Q14353	GAMT	20230121_TIMS01scp_MW_SA_eXII_10_100ul_tt_1_S6_B1_1_1680
KYSEVFEAI	9	1085.55	1	0.9152		P19784	CSNK2A2	20230121_TIMS01scp_MW_SA_eXII_10_100ul_tt_1_S6_B1_1_1680
KYSEVFEAI	9	543.279	2	0.994		P19784	CSNK2A2	20230121_TIMS01scp_MW_SA_eXII_10_100ul_tt_1_S6_B1_1_1680
KYSLIKGNF	9	1069.6	1	0.9955		P05109	S100A8	20230121_TIMS01scp_MW_SA_eXII_10_100ul_tt_1_S6_B1_1_1680
KYSLIKGNF	9	535.306	2	0.9999		P05109	S100A8	20230121_TIMS01scp_MW_SA_eXII_10_100ul_tt_1_S6_B1_1_1680
KYSLVKNKI	9	364.897	3	0.9966		Q96FQ6	S100A16	20230121_TIMS01scp_MW_SA_eXII_10_100ul_tt_1_S6_B1_1_1680
KYSNMEQSLF	10	631.79	2	0.9584	5M(15.9949)	O60306	AQR	20230121_TIMS01scp_MW_SA_eXII_10_100ul_tt_1_S6_B1_1_1680
KYSPFVVSF	9	537.287	2	0.9731		Q96DU7	ITPKC	20230121_TIMS01scp_MW_SA_eXII_10_100ul_tt_1_S6_B1_1_1680
KYSPFVVSF	9	1073.57	1	0.9801		Q96DU7	ITPKC	20230121_TIMS01scp_MW_SA_eXII_10_100ul_tt_1_S6_B1_1_1680
KYSSGFRNI	9	536.283	2	0.999		Q13315	ATM	20230121_TIMS01scp_MW_SA_eXII_10_100ul_tt_1_S6_B1_1_1680
KYTEGVQSL	9	512.769	2			Q9Y5B9	SUPT16H	20230121_TIMS01scp_MW_SA_eXII_10_100ul_tt_1_S6_B1_1_1680
KYTEITATYF	10	618.811	2	0.9953		P35573	AGL	20230121_TIMS01scp_MW_SA_eXII_10_100ul_tt_1_S6_B1_1_1680
KYTFPAEHRF	10	432.556	3	0.9984		Q9Y2T3	GDA	20230121_TIMS01scp_MW_SA_eXII_10_100ul_tt_1_S6_B1_1_1680
KYTHFIQSF	9	585.801	2	0.9941		Q8N5D6	GBGT1	20230121_TIMS01scp_MW_SA_eXII_10_100ul_tt_1_S6_B1_1_1680
KYTKIFNDF	9	588.308	2	0.9999		Q15326	ZMYND11	20230121_TIMS01scp_MW_SA_eXII_10_100ul_tt_1_S6_B1_1_1680
KYTKNIVSW	9	569.816	2			Q52LW3	ARHGAP29	20230121_TIMS01scp_MW_SA_eXII_10_100ul_tt_1_S6_B1_1_1680
KYTNLVTGW	9	541.287	2			Q9BXB4	OSBPL11	20230121_TIMS01scp_MW_SA_eXII_10_100ul_tt_1_S6_B1_1_1680
KYTNWKAFL	9	585.819	2			Q05BQ5	MBTD1	20230121_TIMS01scp_MW_SA_eXII_10_100ul_tt_1_S6_B1_1_1680
KYTPPPHHI	9	363.866	3	0.9915		O43920	NDUFS5	20230121_TIMS01scp_MW_SA_eXII_10_100ul_tt_1_S6_B1_1_1680
KYTTLIAKL	9	525.832	2	0.9997		Q9UGI8	TES	20230121_TIMS01scp_MW_SA_eXII_10_100ul_tt_1_S6_B1_1_1680
KYVAEFLEW	9	592.803	2	0.9967		Q9Y5S2	CDC42BPB	20230121_TIMS01scp_MW_SA_eXII_10_100ul_tt_1_S6_B1_1_1680
KYVENFGLI	9	1082.59	1	0.9953		Q15005	SPCS2	20230121_TIMS01scp_MW_SA_eXII_10_100ul_tt_1_S6_B1_1_1680
KYVENFGLI	9	541.798	2	0.9854		Q15005	SPCS2	20230121_TIMS01scp_MW_SA_eXII_10_100ul_tt_1_S6_B1_1_1680
KYVERIHYI	9	407.564	3	0.9974		P30519	HMOX2	20230121_TIMS01scp_MW_SA_eXII_10_100ul_tt_1_S6_B1_1_1680
KYVESFRRF	9	411.224	3			P50135	HNMT	20230121_TIMS01scp_MW_SA_eXII_10_100ul_tt_1_S6_B1_1_1680
KYVGAVQML	9	512.778	2	0.9975	8M(15.9949)	Q8TEQ0	SNX29	20230121_TIMS01scp_MW_SA_eXII_10_100ul_tt_1_S6_B1_1_1680
KYVHLFPKL	9	382.234	3	0.9878		O75643	SNRNP200	20230121_TIMS01scp_MW_SA_eXII_10_100ul_tt_1_S6_B1_1_1680
KYVKGLISI	9	510.826	2	0.9676		Q9P2L0	WDR35	20230121_TIMS01scp_MW_SA_eXII_10_100ul_tt_1_S6_B1_1_1680
KYVKIFDNF	9	587.319	2	0.9971		O14628	ZNF195	20230121_TIMS01scp_MW_SA_eXII_10_100ul_tt_1_S6_B1_1_1680
KYVKILYDF	9	594.837	2	0.999		Q9H6S3	EPS8L2	20230121_TIMS01scp_MW_SA_eXII_10_100ul_tt_1_S6_B1_1_1680
KYVKIVEKW	9	398.241	3	0.9961		Q9Y3V2	RWDD3	20230121_TIMS01scp_MW_SA_eXII_10_100ul_tt_1_S6_B1_1_1680
KYVKVFDKF	9	391.894	3	0.998		Q9UII5	ZNF107	20230121_TIMS01scp_MW_SA_eXII_10_100ul_tt_1_S6_B1_1_1680
KYVKVFHQF	9	399.226	3	0.9978		Q96H40	ZNF486	20230121_TIMS01scp_MW_SA_eXII_10_100ul_tt_1_S6_B1_1_1680
KYVKVFNKF	9	391.566	3	0.998		Q8TD23	ZNF675	20230121_TIMS01scp_MW_SA_eXII_10_100ul_tt_1_S6_B1_1_1680
KYVKVKVNF	9	375.566	3	0.9325		Q96AC1	FERMT2	20230121_TIMS01scp_MW_SA_eXII_10_100ul_tt_1_S6_B1_1_1680
KYVPAIAHL	9	506.303	2	0.9999		Q9H3G5	CPVL	20230121_TIMS01scp_MW_SA_eXII_10_100ul_tt_1_S6_B1_1_1680
KYVSGEFRF	9	566.793	2	0.9995		Q9BRS2	RIOK1	20230121_TIMS01scp_MW_SA_eXII_10_100ul_tt_1_S6_B1_1_1680
KYVSSVLSF	9	515.284	2	0.9652		O94822	LTN1	20230121_TIMS01scp_MW_SA_eXII_10_100ul_tt_1_S6_B1_1_1680
KYVTSAYQW	9	573.285	2	0.9814		A2RRP1	NBAS	20230121_TIMS01scp_MW_SA_eXII_10_100ul_tt_1_S6_B1_1_1680
KYVTVYNLI	9	556.821	2	0.9943		P40818	USP8	20230121_TIMS01scp_MW_SA_eXII_10_100ul_tt_1_S6_B1_1_1680
KYVYVVTEL	9	557.313	2	0.9632		P51812	RPS6KA3	20230121_TIMS01scp_MW_SA_eXII_10_100ul_tt_1_S6_B1_1_1680
KYWDVPPPGF	10	603.303	2	0.9999		P26368	U2AF2	20230121_TIMS01scp_MW_SA_eXII_10_100ul_tt_1_S6_B1_1_1680
KYWPLFVLF	9	606.844	2	0.9931		O95214	LEPROTL1	20230121_TIMS01scp_MW_SA_eXII_10_100ul_tt_1_S6_B1_1_1680
KYWTEPEEF	9	614.78	2	0.995		P20815	CYP3A5	20230121_TIMS01scp_MW_SA_eXII_10_100ul_tt_1_S6_B1_1_1680
KYWTEPEKF	9	614.306	2	1		P08684	CYP3A4	20230121_TIMS01scp_MW_SA_eXII_10_100ul_tt_1_S6_B1_1_1680
KYWTEPEKF	9	409.873	3	0.9477		P08684	CYP3A4	20230121_TIMS01scp_MW_SA_eXII_10_100ul_tt_1_S6_B1_1_1680
KYYDAIACL	9	589.765	2		8C(119.0041)	O00170	AIP	20230121_TIMS01scp_MW_SA_eXII_10_100ul_tt_1_S6_B1_1_1680
KYYDKKYQVF	10	461.243	3	0.9909		Q96C11	FGGY	20230121_TIMS01scp_MW_SA_eXII_10_100ul_tt_1_S6_B1_1_1680
KYYRQTLLF	9	616.345	2			Q68CQ4	UTP25	20230121_TIMS01scp_MW_SA_eXII_10_100ul_tt_1_S6_B1_1_1680
LADPENRQL	9	528.278	2	0.9318		Q13884	SNTB1	20230121_TIMS01scp_MW_SA_eXII_10_100ul_tt_1_S6_B1_1_1680
LANGEVRIY	9	517.785	2	0.9744		Q8NFJ9	BBS1	20230121_TIMS01scp_MW_SA_eXII_10_100ul_tt_1_S6_B1_1_1680
LAVEGGQSL	9	873.468	1	0.935		O00124	UBXN8	20230121_TIMS01scp_MW_SA_eXII_10_100ul_tt_1_S6_B1_1_1680
LAVHPSGVAL	10	482.285	2			P05161	ISG15	20230121_TIMS01scp_MW_SA_eXII_10_100ul_tt_1_S6_B1_1_1680
LAVPFCVNF	9	564.764	2		6C(119.0041)	Q9Y266	NUDC	20230121_TIMS01scp_MW_SA_eXII_10_100ul_tt_1_S6_B1_1_1680
LAVPFVLTL	9	972.613	1	0.9005		Q6UWM9	UGT2A3	20230121_TIMS01scp_MW_SA_eXII_10_100ul_tt_1_S6_B1_1_1680
LDDYVNTQGASL	12	648.309	2	0.9997		P00747	PLG	20230121_TIMS01scp_MW_SA_eXII_10_100ul_tt_1_S6_B1_1_1680
LEAQAATGF	9	907.452	1			P15924	DSP	20230121_TIMS01scp_MW_SA_eXII_10_100ul_tt_1_S6_B1_1_1680
LEGGQEDFESS	11	1197.49	1	0.9954		P35527	KRT9	20230121_TIMS01scp_MW_SA_eXII_10_100ul_tt_1_S6_B1_1_1680
LEILDISR	8	479.782	2	0.9412		O60602	TLR5	20230121_TIMS01scp_MW_SA_eXII_10_100ul_tt_1_S6_B1_1_1680
LEKALKI	7	407.774	2			Q93009	USP7	20230121_TIMS01scp_MW_SA_eXII_10_100ul_tt_1_S6_B1_1_1680
LESFYKF	7	933.472	1	0.9093		P61421	ATP6V0D1	20230121_TIMS01scp_MW_SA_eXII_10_100ul_tt_1_S6_B1_1_1680
LEVPEGRTNFDND	13	753.347	2	0.9567		P09871	C1S	20230121_TIMS01scp_MW_SA_eXII_10_100ul_tt_1_S6_B1_1_1680
LFIATSQKF	9	527.8	2	0.9486		Q6IBW4	NCAPH2	20230121_TIMS01scp_MW_SA_eXII_10_100ul_tt_1_S6_B1_1_1680
LGDIATDY	8	867.409	1			P31151	S100A7	20230121_TIMS01scp_MW_SA_eXII_10_100ul_tt_1_S6_B1_1_1680
LGHPDTLNQGEFKEL	15	566.621	3	0.9963		P06702	S100A9	20230121_TIMS01scp_MW_SA_eXII_10_100ul_tt_1_S6_B1_1_1680
LGNQEPGGQTALK	13	656.846	2	0.9993		P08697	SERPINF2	20230121_TIMS01scp_MW_SA_eXII_10_100ul_tt_1_S6_B1_1_1680
LGRQLTSGP	9	464.764	2	0.991		P08697	SERPINF2	20230121_TIMS01scp_MW_SA_eXII_10_100ul_tt_1_S6_B1_1_1680
LGSPSGEVSHPRKT	14	363.695	4	0.9329		P02765	AHSG	20230121_TIMS01scp_MW_SA_eXII_10_100ul_tt_1_S6_B1_1_1680
LIANTLCNSR	10	552.795	2	0.9975		Q14520	HABP2	20230121_TIMS01scp_MW_SA_eXII_10_100ul_tt_1_S6_B1_1_1680
LLFPDMEA	8	951.449	1	0.9993	6M(15.9949)	P02746	C1QB	20230121_TIMS01scp_MW_SA_eXII_10_100ul_tt_1_S6_B1_1_1680
LLGKGGF	7	691.414	1	0.932		Q9H4B4	PLK3	20230121_TIMS01scp_MW_SA_eXII_10_100ul_tt_1_S6_B1_1_1680
LLPGKTYSF	9	513.287	2			Q9Y2H6	FNDC3A	20230121_TIMS01scp_MW_SA_eXII_10_100ul_tt_1_S6_B1_1_1680
LLPNHSYVF	9	545.29	2	0.981		P16144	ITGB4	20230121_TIMS01scp_MW_SA_eXII_10_100ul_tt_1_S6_B1_1_1680
LMLGATGPTETQIKR	15	544.631	3		2M(15.9949)	Q9UK55	SERPINA10	20230121_TIMS01scp_MW_SA_eXII_10_100ul_tt_1_S6_B1_1_1680
LNHWNHF	7	484.23	2	0.9827		Q9H479	FN3K	20230121_TIMS01scp_MW_SA_eXII_10_100ul_tt_1_S6_B1_1_1680
LNNMRSQYEQL	11	706.335	2	0.986	4M(15.9949)	P13645	KRT10	20230121_TIMS01scp_MW_SA_eXII_10_100ul_tt_1_S6_B1_1_1680
LPGITNDL	8	842.462	1			C4AMC7	WASH3P	20230121_TIMS01scp_MW_SA_eXII_10_100ul_tt_1_S6_B1_1_1680
LPKLKPD	7	405.758	2	0.9588		P02769	ALB	20230121_TIMS01scp_MW_SA_eXII_10_100ul_tt_1_S6_B1_1_1680
LPKLKPD	7	270.841	3	0.9049		P02769	ALB	20230121_TIMS01scp_MW_SA_eXII_10_100ul_tt_1_S6_B1_1_1680
LPLAHMF	7	844.438	1	0.9636	6M(15.9949)	P33121	ACSL1	20230121_TIMS01scp_MW_SA_eXII_10_100ul_tt_1_S6_B1_1_1680
LPNINKI	7	811.504	1			O94844	RHOBTB1	20230121_TIMS01scp_MW_SA_eXII_10_100ul_tt_1_S6_B1_1_1680
LQIDNARLA	9	507.291	2	0.9962		P02533	KRT14	20230121_TIMS01scp_MW_SA_eXII_10_100ul_tt_1_S6_B1_1_1680
LQIDNARLAADD	12	657.836	2			P02533	KRT14	20230121_TIMS01scp_MW_SA_eXII_10_100ul_tt_1_S6_B1_1_1680
LQIDNARLAADDF	13	731.37	2	1		P02533	KRT14	20230121_TIMS01scp_MW_SA_eXII_10_100ul_tt_1_S6_B1_1_1680
LQKVPPEWK	9	562.827	2	0.999		P02671	FGA	20230121_TIMS01scp_MW_SA_eXII_10_100ul_tt_1_S6_B1_1_1680
LQPERYELW	9	617.317	2	0.9633		O94953	KDM4B	20230121_TIMS01scp_MW_SA_eXII_10_100ul_tt_1_S6_B1_1_1680
LQPLGGV	7	683.409	1	0.9292		Q5HYC2	KIAA2026	20230121_TIMS01scp_MW_SA_eXII_10_100ul_tt_1_S6_B1_1_1680
LRLLVKL	7	427.813	2	0.9418		P42224	STAT1	20230121_TIMS01scp_MW_SA_eXII_10_100ul_tt_1_S6_B1_1_1680
LRVAPEEHPVL	11	420.575	3			A5A3E0	POTEF	20230121_TIMS01scp_MW_SA_eXII_10_100ul_tt_1_S6_B1_1_1680
LSALEEYTKKLNTQ	14	546.63	3	0.9999		P02647	APOA1	20230121_TIMS01scp_MW_SA_eXII_10_100ul_tt_1_S6_B1_1_1680
LSGIAHF	7	744.404	1			Q10713	PMPCA	20230121_TIMS01scp_MW_SA_eXII_10_100ul_tt_1_S6_B1_1_1680
LTVGTNGGLK	10	480.28	2	0.9121		Q9NT68	TENM2	20230121_TIMS01scp_MW_SA_eXII_10_100ul_tt_1_S6_B1_1_1680
LVAASQAALGL	11	1013.6	1	0.9607		P02768	ALB	20230121_TIMS01scp_MW_SA_eXII_10_100ul_tt_1_S6_B1_1_1680
LVCISYIFI	9	595.303	2		3C(119.0041)	Q8NGT1	OR2K2	20230121_TIMS01scp_MW_SA_eXII_10_100ul_tt_1_S6_B1_1_1680
LVKYSSDY	8	487.745	2	0.9999		Q08380	LGALS3BP	20230121_TIMS01scp_MW_SA_eXII_10_100ul_tt_1_S6_B1_1_1680
LVNLGGSK	8	394.237	2			P04264	KRT1	20230121_TIMS01scp_MW_SA_eXII_10_100ul_tt_1_S6_B1_1_1680
LVNLGGSKSISIS	13	637.869	2			P04264	KRT1	20230121_TIMS01scp_MW_SA_eXII_10_100ul_tt_1_S6_B1_1_1680
LVRPGTAL	8	413.761	2			P15924	DSP	20230121_TIMS01scp_MW_SA_eXII_10_100ul_tt_1_S6_B1_1_1680
LVRPGTALEL	10	534.824	2			P15924	DSP	20230121_TIMS01scp_MW_SA_eXII_10_100ul_tt_1_S6_B1_1_1680
LVTSKGDKELR	11	415.91	3	0.999		P02671	FGA	20230121_TIMS01scp_MW_SA_eXII_10_100ul_tt_1_S6_B1_1_1680
LVTSKGDKELR	11	312.185	4	0.9942		P02671	FGA	20230121_TIMS01scp_MW_SA_eXII_10_100ul_tt_1_S6_B1_1_1680
LVTSKGDKELRTGK	14	383.726	4	0.895		P02671	FGA	20230121_TIMS01scp_MW_SA_eXII_10_100ul_tt_1_S6_B1_1_1680
LYADVGGKQF	10	1097.56	1	0.9609		P51571	SSR4	20230121_TIMS01scp_MW_SA_eXII_10_100ul_tt_1_S6_B1_1_1680
LYADVGGKQF	10	549.285	2	0.9984		P51571	SSR4	20230121_TIMS01scp_MW_SA_eXII_10_100ul_tt_1_S6_B1_1_1680
LYAKIAEAF	9	513.287	2	0.9884		Q8TF64	GIPC3	20230121_TIMS01scp_MW_SA_eXII_10_100ul_tt_1_S6_B1_1_1680
LYANMFERL	9	586.792	2	0.9975	5M(15.9949)	Q02790	FKBP4	20230121_TIMS01scp_MW_SA_eXII_10_100ul_tt_1_S6_B1_1_1680
LYARLFDFL	9	579.321	2			O00160	MYO1F	20230121_TIMS01scp_MW_SA_eXII_10_100ul_tt_1_S6_B1_1_1680
LYDIILKNF	9	569.829	2	0.9997		Q06323	PSME1	20230121_TIMS01scp_MW_SA_eXII_10_100ul_tt_1_S6_B1_1_1680
LYEGNTYEF	9	1135.49	1	0.9997		Q8WZ42	TTN	20230121_TIMS01scp_MW_SA_eXII_10_100ul_tt_1_S6_B1_1_1680
LYEGNTYEF	9	568.251	2	0.9855		Q8WZ42	TTN	20230121_TIMS01scp_MW_SA_eXII_10_100ul_tt_1_S6_B1_1_1680
LYEKDIQLF	9	584.816	2			Q9H8T0	AKTIP	20230121_TIMS01scp_MW_SA_eXII_10_100ul_tt_1_S6_B1_1_1680
LYFENAMRF	9	603.784	2		7M(15.9949)	P42892	ECE1	20230121_TIMS01scp_MW_SA_eXII_10_100ul_tt_1_S6_B1_1_1680
LYGKIAEAF	9	506.279	2	0.9991		O14908	GIPC1	20230121_TIMS01scp_MW_SA_eXII_10_100ul_tt_1_S6_B1_1_1680
LYGKVQEL	8	475.271	2	0.9621		O60547	GMDS	20230121_TIMS01scp_MW_SA_eXII_10_100ul_tt_1_S6_B1_1_1680
LYGPSSVSF	9	956.472	1			P50454	SERPINH1	20230121_TIMS01scp_MW_SA_eXII_10_100ul_tt_1_S6_B1_1_1680
LYGRHFNYL	9	591.806	2			Q8NDF8	TENT4B	20230121_TIMS01scp_MW_SA_eXII_10_100ul_tt_1_S6_B1_1_1680
LYGRHFNYL	9	394.873	3	0.9136		Q8NDF8	TENT4B	20230121_TIMS01scp_MW_SA_eXII_10_100ul_tt_1_S6_B1_1_1680
LYGRLQELF	9	569.816	2	0.9949		Q2LD37	KIAA1109	20230121_TIMS01scp_MW_SA_eXII_10_100ul_tt_1_S6_B1_1_1680
LYIPIFSTF	9	1100.6	1	0.9951		Q9C0I1	MTMR12	20230121_TIMS01scp_MW_SA_eXII_10_100ul_tt_1_S6_B1_1_1680
LYIVEPLKF	9	561.334	2	0.9976		Q9UBS9	SUCO	20230121_TIMS01scp_MW_SA_eXII_10_100ul_tt_1_S6_B1_1_1680
LYIVHPTMF	9	568.794	2	0.9991	8M(15.9949)	Q07960	ARHGAP1	20230121_TIMS01scp_MW_SA_eXII_10_100ul_tt_1_S6_B1_1_1680
LYLDEAHSI	9	1060.53	1	0.9892		O15270	SPTLC2	20230121_TIMS01scp_MW_SA_eXII_10_100ul_tt_1_S6_B1_1_1680
LYLDEAHSI	9	530.769	2	0.9964		O15270	SPTLC2	20230121_TIMS01scp_MW_SA_eXII_10_100ul_tt_1_S6_B1_1_1680
LYLEFLQKF	9	600.837	2	0.9997		P15313	ATP6V1B1	20230121_TIMS01scp_MW_SA_eXII_10_100ul_tt_1_S6_B1_1_1680
LYLGLFNRL	9	554.829	2	0.9985		Q9H4L7	SMARCAD1	20230121_TIMS01scp_MW_SA_eXII_10_100ul_tt_1_S6_B1_1_1680
LYLKEVTKF	9	380.894	3	0.9878		Q9HB90	RRAGC	20230121_TIMS01scp_MW_SA_eXII_10_100ul_tt_1_S6_B1_1_1680
LYLKFLVVW	9	590.86	2	0.9578		Q8N5G2	MACO1	20230121_TIMS01scp_MW_SA_eXII_10_100ul_tt_1_S6_B1_1_1680
LYLPSFFTY	9	1150.58	1			Q9NZJ7	MTCH1	20230121_TIMS01scp_MW_SA_eXII_10_100ul_tt_1_S6_B1_1_1680
LYMRIRDNW	9	428.217	3	0.9895	3M(15.9949)	O15270	SPTLC2	20230121_TIMS01scp_MW_SA_eXII_10_100ul_tt_1_S6_B1_1_1680
LYPDHFHLL	9	577.803	2	0.9159		P53041	PPP5C	20230121_TIMS01scp_MW_SA_eXII_10_100ul_tt_1_S6_B1_1_1680
LYPDHFHLL	9	385.538	3	0.9914		P53041	PPP5C	20230121_TIMS01scp_MW_SA_eXII_10_100ul_tt_1_S6_B1_1_1680
LYPEGLAQL	9	1003.55	1	0.9966		P61421	ATP6V0D1	20230121_TIMS01scp_MW_SA_eXII_10_100ul_tt_1_S6_B1_1_1680
LYPEGLAQL	9	502.277	2	0.9744		P61421	ATP6V0D1	20230121_TIMS01scp_MW_SA_eXII_10_100ul_tt_1_S6_B1_1_1680
LYPKTLFLL	9	554.344	2			Q08209	PPP3CA	20230121_TIMS01scp_MW_SA_eXII_10_100ul_tt_1_S6_B1_1_1680
LYPPRQPTF	9	559.803	2			Q9BZZ2	SIGLEC1	20230121_TIMS01scp_MW_SA_eXII_10_100ul_tt_1_S6_B1_1_1680
LYPQFMFHL	9	606.299	2	0.9987	6M(15.9949)	Q15436	SEC23A	20230121_TIMS01scp_MW_SA_eXII_10_100ul_tt_1_S6_B1_1_1680
LYQDGVFKF	9	1116.57	1	0.9927		Q9H8T0	AKTIP	20230121_TIMS01scp_MW_SA_eXII_10_100ul_tt_1_S6_B1_1_1680
LYQDGVFKF	9	558.79	2	0.9976		Q9H8T0	AKTIP	20230121_TIMS01scp_MW_SA_eXII_10_100ul_tt_1_S6_B1_1_1680
LYQEIIHYF	9	613.316	2	0.9994		Q14185	DOCK1	20230121_TIMS01scp_MW_SA_eXII_10_100ul_tt_1_S6_B1_1_1680
LYQHEINLF	9	588.806	2			Q03701	CEBPZ	20230121_TIMS01scp_MW_SA_eXII_10_100ul_tt_1_S6_B1_1_1680
LYQKDFLRI	9	399.233	3			Q96NE9	FRMD6	20230121_TIMS01scp_MW_SA_eXII_10_100ul_tt_1_S6_B1_1_1680
LYQRAFQHL	9	588.32	2	0.9988		P78527	PRKDC	20230121_TIMS01scp_MW_SA_eXII_10_100ul_tt_1_S6_B1_1_1680
LYRATENQLT	10	604.817	2			Q86SQ0	PHLDB2	20230121_TIMS01scp_MW_SA_eXII_10_100ul_tt_1_S6_B1_1_1680
LYRLQFNEF	9	615.319	2	0.9987		P40617	ARL4A	20230121_TIMS01scp_MW_SA_eXII_10_100ul_tt_1_S6_B1_1_1680
LYSGVFVAF	9	1002.53	1	0.9854		Q99437	ATP6V0B	20230121_TIMS01scp_MW_SA_eXII_10_100ul_tt_1_S6_B1_1_1680
LYSHLVDYF	9	578.787	2	0.9906		P29992	GNA11	20230121_TIMS01scp_MW_SA_eXII_10_100ul_tt_1_S6_B1_1_1680
LYSRVQATF	9	542.793	2	0.998		Q5XUX0	FBXO31	20230121_TIMS01scp_MW_SA_eXII_10_100ul_tt_1_S6_B1_1_1680
LYSSKLYRF	9	392.885	3	0.997		Q7Z5Y7	KCTD20	20230121_TIMS01scp_MW_SA_eXII_10_100ul_tt_1_S6_B1_1_1680
LYTEKFEEF	9	603.29	2	0.9992		P40222	TXLNA	20230121_TIMS01scp_MW_SA_eXII_10_100ul_tt_1_S6_B1_1_1680
LYTGTVSSF	9	974.483	1	0.9924		Q9NPR2	SEMA4B	20230121_TIMS01scp_MW_SA_eXII_10_100ul_tt_1_S6_B1_1_1680
LYWSHPRKF	9	411.889	3	0.9993		P62273	RPS29	20230121_TIMS01scp_MW_SA_eXII_10_100ul_tt_1_S6_B1_1_1680
LYYDAIWHF	9	614.295	2	0.9997		Q92482	AQP3	20230121_TIMS01scp_MW_SA_eXII_10_100ul_tt_1_S6_B1_1_1680
MAHGREGFLKGEDG	14	507.237	3		1M(15.9949)	P31944	CASP14	20230121_TIMS01scp_MW_SA_eXII_10_100ul_tt_1_S6_B1_1_1680
MASTAFNLQVA	11	576.789	2			Q8NB37	GATD1	20230121_TIMS01scp_MW_SA_eXII_10_100ul_tt_1_S6_B1_1_1680
MDWYEKF	7	1034.43	1	0.9871	1M(15.9949)	O75643	SNRNP200	20230121_TIMS01scp_MW_SA_eXII_10_100ul_tt_1_S6_B1_1_1680
MELERPGGNEITR	13	501.252	3	1		P02671	FGA	20230121_TIMS01scp_MW_SA_eXII_10_100ul_tt_1_S6_B1_1_1680
MELERPGGNEITR	13	506.584	3	1	1M(15.9949)	P02671	FGA	20230121_TIMS01scp_MW_SA_eXII_10_100ul_tt_1_S6_B1_1_1680
MEPLGRQLTSGP	12	651.33	2	1	1M(15.9949)	P08697	SERPINF2	20230121_TIMS01scp_MW_SA_eXII_10_100ul_tt_1_S6_B1_1_1680
MGHFDLL	7	848.397	1	0.9961	1M(15.9949)	Q9BWJ5	SF3B5	20230121_TIMS01scp_MW_SA_eXII_10_100ul_tt_1_S6_B1_1_1680
MKATIILLL	9	516.33	2	0.9942	1M(15.9949)	P07585	DCN	20230121_TIMS01scp_MW_SA_eXII_10_100ul_tt_1_S6_B1_1_1680
MKPVPDLVPGNFK	13	721.397	2	1		P02671	FGA	20230121_TIMS01scp_MW_SA_eXII_10_100ul_tt_1_S6_B1_1_1680
MKPVPDLVPGNFK	13	481.267	3	0.9999		P02671	FGA	20230121_TIMS01scp_MW_SA_eXII_10_100ul_tt_1_S6_B1_1_1680
MKPVPDLVPGNFK	13	729.395	2	1	1M(15.9949)	P02671	FGA	20230121_TIMS01scp_MW_SA_eXII_10_100ul_tt_1_S6_B1_1_1680
MKPVPDLVPGNFK	13	486.599	3	1	1M(15.9949)	P02671	FGA	20230121_TIMS01scp_MW_SA_eXII_10_100ul_tt_1_S6_B1_1_1680
MKRPPGFSPFR	11	445.904	3	0.9998	1M(15.9949)	P01042	KNG1	20230121_TIMS01scp_MW_SA_eXII_10_100ul_tt_1_S6_B1_1_1680
MLAPLES	7	776.386	1		1M(15.9949)	P06727	APOA4	20230121_TIMS01scp_MW_SA_eXII_10_100ul_tt_1_S6_B1_1_1680
MNVKLAL	7	402.736	2		1M(15.9949)	P02538	KRT6A	20230121_TIMS01scp_MW_SA_eXII_10_100ul_tt_1_S6_B1_1_1680
MRDVVLFEK	9	384.874	3	0.999	1M(15.9949)	P00747	PLG	20230121_TIMS01scp_MW_SA_eXII_10_100ul_tt_1_S6_B1_1_1680
MRDVVLFEK	9	576.808	2	0.9954	1M(15.9949)	P00747	PLG	20230121_TIMS01scp_MW_SA_eXII_10_100ul_tt_1_S6_B1_1_1680
MRDVVLFEKK	10	427.572	3	0.9995	1M(15.9949)	P00747	PLG	20230121_TIMS01scp_MW_SA_eXII_10_100ul_tt_1_S6_B1_1_1680
MVFKLAQAY	9	543.786	2		1M(15.9949)	P20930	FLG	20230121_TIMS01scp_MW_SA_eXII_10_100ul_tt_1_S6_B1_1_1680
MVKDVIGSY	9	514.26	2	0.9921	1M(15.9949)	Q99608	NDN	20230121_TIMS01scp_MW_SA_eXII_10_100ul_tt_1_S6_B1_1_1680
MYAKEFDLL	9	573.281	2	0.9936	1M(15.9949)	P49326	FMO5	20230121_TIMS01scp_MW_SA_eXII_10_100ul_tt_1_S6_B1_1_1680
MYGKIIFVL	9	550.315	2	0.997	1M(15.9949)	P02724	GYPA	20230121_TIMS01scp_MW_SA_eXII_10_100ul_tt_1_S6_B1_1_1680
MYIRYIHKL	9	418.234	3	0.9435	1M(15.9949)	Q8IZD9	DOCK3	20230121_TIMS01scp_MW_SA_eXII_10_100ul_tt_1_S6_B1_1_1680
MYIRYLYKL	9	639.849	2	0.9948	1M(15.9949)	Q14185	DOCK1	20230121_TIMS01scp_MW_SA_eXII_10_100ul_tt_1_S6_B1_1_1680
MYLKTVDKF	9	580.805	2	0.9899	1M(15.9949)	P0DI81	TRAPPC2	20230121_TIMS01scp_MW_SA_eXII_10_100ul_tt_1_S6_B1_1_1680
MYPYIFHVL	9	599.802	2	0.9783	1M(15.9949)	Q9NZB2	FAM120A	20230121_TIMS01scp_MW_SA_eXII_10_100ul_tt_1_S6_B1_1_1680
NAAPGVDL	8	756.389	1	0.979		P13645	KRT10	20230121_TIMS01scp_MW_SA_eXII_10_100ul_tt_1_S6_B1_1_1680
NAAPGVDLTQL	11	1098.58	1	0.9918		P13645	KRT10	20230121_TIMS01scp_MW_SA_eXII_10_100ul_tt_1_S6_B1_1_1680
NAAPGVDLTQL	11	549.793	2			P13645	KRT10	20230121_TIMS01scp_MW_SA_eXII_10_100ul_tt_1_S6_B1_1_1680
NAENEFVTIK	10	582.798	2			P04264	KRT1	20230121_TIMS01scp_MW_SA_eXII_10_100ul_tt_1_S6_B1_1_1680
NAFASVILF	9	981.54	1			P26641	EEF1G	20230121_TIMS01scp_MW_SA_eXII_10_100ul_tt_1_S6_B1_1_1680
NAFSGVMML	9	501.225	2	0.9997	7M(15.9949)	Q9NTX5	ECHDC1	20230121_TIMS01scp_MW_SA_eXII_10_100ul_tt_1_S6_B1_1_1680
NAFSGVMML	9	1001.44	1	0.992	7M(15.9949)	Q9NTX5	ECHDC1	20230121_TIMS01scp_MW_SA_eXII_10_100ul_tt_1_S6_B1_1_1680
NAIEHVIIP	9	503.29	2			Q9Y5K8	ATP6V1D	20230121_TIMS01scp_MW_SA_eXII_10_100ul_tt_1_S6_B1_1_1680
NARLAADDF	9	496.743	2			O77727	KRT15	20230121_TIMS01scp_MW_SA_eXII_10_100ul_tt_1_S6_B1_1_1680
NASPVISSV	9	873.468	1			Q96T58	SPEN	20230121_TIMS01scp_MW_SA_eXII_10_100ul_tt_1_S6_B1_1_1680
NATDLLKVL	9	493.798	2	0.9993		Q9BYB0	SHANK3	20230121_TIMS01scp_MW_SA_eXII_10_100ul_tt_1_S6_B1_1_1680
NDNEEGFFSAR	11	643.276	2	0.9945		P02675	FGB	20230121_TIMS01scp_MW_SA_eXII_10_100ul_tt_1_S6_B1_1_1680
NDRLASYLDKVRAL	14	545.306	3	1		P02533	KRT14	20230121_TIMS01scp_MW_SA_eXII_10_100ul_tt_1_S6_B1_1_1680
NEFPEPIKL	9	543.795	2	0.9993		P51149	RAB7A	20230121_TIMS01scp_MW_SA_eXII_10_100ul_tt_1_S6_B1_1_1680
NEFVTLK	7	425.737	2	0.9845		P02538	KRT6A	20230121_TIMS01scp_MW_SA_eXII_10_100ul_tt_1_S6_B1_1_1680
NFLSRSFYW	9	610.298	2	0.9962		Q9NVT9	ARMC1	20230121_TIMS01scp_MW_SA_eXII_10_100ul_tt_1_S6_B1_1_1680
NFTNVAATF	9	984.479	1	0.9892		P53396	ACLY	20230121_TIMS01scp_MW_SA_eXII_10_100ul_tt_1_S6_B1_1_1680
NFTNVAATF	9	492.743	2	0.9874		P53396	ACLY	20230121_TIMS01scp_MW_SA_eXII_10_100ul_tt_1_S6_B1_1_1680
NGFKSHALQLNNR	13	500.267	3	1		P0C0L4	C4A	20230121_TIMS01scp_MW_SA_eXII_10_100ul_tt_1_S6_B1_1_1680
NHDTGEYVL	9	524.241	2	0.9006		Q96JC9	EAF1	20230121_TIMS01scp_MW_SA_eXII_10_100ul_tt_1_S6_B1_1_1680
NHHLQETSF	9	556.76	2	0.9959		P13693	TPT1	20230121_TIMS01scp_MW_SA_eXII_10_100ul_tt_1_S6_B1_1_1680
NHMAVAFVL	9	509.263	2	0.9538	3M(15.9949)	P09669	COX6C	20230121_TIMS01scp_MW_SA_eXII_10_100ul_tt_1_S6_B1_1_1680
NHVASDISL	9	478.246	2	0.9967		Q9UBV2	SEL1L	20230121_TIMS01scp_MW_SA_eXII_10_100ul_tt_1_S6_B1_1_1680
NHYTQKSLSLSPG	13	477.912	3			P01857	IGHG1	20230121_TIMS01scp_MW_SA_eXII_10_100ul_tt_1_S6_B1_1_1680
NIFRNVEV	8	495.772	2	0.9945		Q5VZM2	RRAGB	20230121_TIMS01scp_MW_SA_eXII_10_100ul_tt_1_S6_B1_1_1680
NLGGSKRISIS	11	566.328	2			P13647	KRT5	20230121_TIMS01scp_MW_SA_eXII_10_100ul_tt_1_S6_B1_1_1680
NLNDRLAS	8	451.738	2			O77727	KRT15	20230121_TIMS01scp_MW_SA_eXII_10_100ul_tt_1_S6_B1_1_1680
NLNDRLASY	9	533.27	2	0.9988		O77727	KRT15	20230121_TIMS01scp_MW_SA_eXII_10_100ul_tt_1_S6_B1_1_1680
NLNDRLASYLDKVR	14	559.641	3	1		P02533	KRT14	20230121_TIMS01scp_MW_SA_eXII_10_100ul_tt_1_S6_B1_1_1680
NLNDRLASYLDKVRA	15	583.32	3	1		P02533	KRT14	20230121_TIMS01scp_MW_SA_eXII_10_100ul_tt_1_S6_B1_1_1680
NLNDRLASYLDKVRA	15	437.742	4			P02533	KRT14	20230121_TIMS01scp_MW_SA_eXII_10_100ul_tt_1_S6_B1_1_1680
NNKFASF	7	414.206	2			O95678	KRT75	20230121_TIMS01scp_MW_SA_eXII_10_100ul_tt_1_S6_B1_1_1680
NNKFASFIDKVRF	13	529.288	3	0.9944		O95678	KRT75	20230121_TIMS01scp_MW_SA_eXII_10_100ul_tt_1_S6_B1_1_1680
NNKFASFIDKVRFL	14	849.97	2	0.9903		O95678	KRT75	20230121_TIMS01scp_MW_SA_eXII_10_100ul_tt_1_S6_B1_1_1680
NNKFASFIDKVRFL	14	566.982	3	1		O95678	KRT75	20230121_TIMS01scp_MW_SA_eXII_10_100ul_tt_1_S6_B1_1_1680
NNQFASFIDKVRFL	14	849.952	2	1		P04264	KRT1	20230121_TIMS01scp_MW_SA_eXII_10_100ul_tt_1_S6_B1_1_1680
NNQFASFIDKVRFL	14	566.97	3	1		P04264	KRT1	20230121_TIMS01scp_MW_SA_eXII_10_100ul_tt_1_S6_B1_1_1680
NNRSLDL	7	416.22	2			P04264	KRT1	20230121_TIMS01scp_MW_SA_eXII_10_100ul_tt_1_S6_B1_1_1680
NQEQVSPLTL	10	1128.59	1	0.9982		P08697	SERPINF2	20230121_TIMS01scp_MW_SA_eXII_10_100ul_tt_1_S6_B1_1_1680
NQEQVSPLTL	10	564.798	2	0.9988		P08697	SERPINF2	20230121_TIMS01scp_MW_SA_eXII_10_100ul_tt_1_S6_B1_1_1680
NQEQVSPLTLLK	12	685.388	2	1		P08697	SERPINF2	20230121_TIMS01scp_MW_SA_eXII_10_100ul_tt_1_S6_B1_1_1680
NRAPNTAEL	9	493.257	2	0.9909		Q04206	RELA	20230121_TIMS01scp_MW_SA_eXII_10_100ul_tt_1_S6_B1_1_1680
NRDGRHFVL	9	371.869	3	0.9728		P16885	PLCG2	20230121_TIMS01scp_MW_SA_eXII_10_100ul_tt_1_S6_B1_1_1680
NSEYYHF	7	959.389	1	0.9506		Q13308	PTK7	20230121_TIMS01scp_MW_SA_eXII_10_100ul_tt_1_S6_B1_1_1680
NSGDVNVEIN	10	1060.49	1	0.9879		P35527	KRT9	20230121_TIMS01scp_MW_SA_eXII_10_100ul_tt_1_S6_B1_1_1680
NSGDVNVEIN	10	530.749	2			P35527	KRT9	20230121_TIMS01scp_MW_SA_eXII_10_100ul_tt_1_S6_B1_1_1680
NSKLGLSDMNL	11	604.303	2		9M(15.9949)	Q13867	BLMH	20230121_TIMS01scp_MW_SA_eXII_10_100ul_tt_1_S6_B1_1_1680
NVEIDPEIQ	9	1056.52	1	0.9948		P04264	KRT1	20230121_TIMS01scp_MW_SA_eXII_10_100ul_tt_1_S6_B1_1_1680
NVEIDPEIQ	9	528.764	2	0.9944		P04264	KRT1	20230121_TIMS01scp_MW_SA_eXII_10_100ul_tt_1_S6_B1_1_1680
NVILSMDNNRSLDL	14	810.406	2	0.9983	6M(15.9949)	P04264	KRT1	20230121_TIMS01scp_MW_SA_eXII_10_100ul_tt_1_S6_B1_1_1680
NVKVDPEIQ	9	521.282	2	0.98		P35908	KRT2	20230121_TIMS01scp_MW_SA_eXII_10_100ul_tt_1_S6_B1_1_1680
NYAAALETF	9	999.478	1	0.9886		Q9Y2Z0	SUGT1	20230121_TIMS01scp_MW_SA_eXII_10_100ul_tt_1_S6_B1_1_1680
NYADQISRL	9	540.278	2	0.9984		O60271	SPAG9	20230121_TIMS01scp_MW_SA_eXII_10_100ul_tt_1_S6_B1_1_1680
NYAEAKDVF	9	528.753	2			P02768	ALB	20230121_TIMS01scp_MW_SA_eXII_10_100ul_tt_1_S6_B1_1_1680
NYAQVFNKL	9	548.793	2	0.9986		Q9Y6E2	BZW2	20230121_TIMS01scp_MW_SA_eXII_10_100ul_tt_1_S6_B1_1_1680
NYAQVLDKF	9	1097.56	1	0.9988		Q9ULH1	ASAP1	20230121_TIMS01scp_MW_SA_eXII_10_100ul_tt_1_S6_B1_1_1680
NYAQVLDKF	9	549.285	2	0.9999		Q9ULH1	ASAP1	20230121_TIMS01scp_MW_SA_eXII_10_100ul_tt_1_S6_B1_1_1680
NYARGHYTI	9	547.773	2	0.9969		P0DPH7	TUBA3C	20230121_TIMS01scp_MW_SA_eXII_10_100ul_tt_1_S6_B1_1_1680
NYASTFTWW	9	1175.52	1	0.9997		Q15800	MSMO1	20230121_TIMS01scp_MW_SA_eXII_10_100ul_tt_1_S6_B1_1_1680
NYASTFTWW	9	588.261	2	0.9754		Q15800	MSMO1	20230121_TIMS01scp_MW_SA_eXII_10_100ul_tt_1_S6_B1_1_1680
NYATAISSF	9	973.462	1	0.9967		P09848	LCT	20230121_TIMS01scp_MW_SA_eXII_10_100ul_tt_1_S6_B1_1_1680
NYAWVYYHL	9	614.793	2	0.9996		O14879	IFIT3	20230121_TIMS01scp_MW_SA_eXII_10_100ul_tt_1_S6_B1_1_1680
NYFHLAVAF	9	541.277	2	0.9981		Q14185	DOCK1	20230121_TIMS01scp_MW_SA_eXII_10_100ul_tt_1_S6_B1_1_1680
NYFLWTEKF	9	624.308	2	0.9998		O75791	GRAP2	20230121_TIMS01scp_MW_SA_eXII_10_100ul_tt_1_S6_B1_1_1680
NYGDIELLF	9	1083.54	1	0.9965		Q9Y4A5	TRRAP	20230121_TIMS01scp_MW_SA_eXII_10_100ul_tt_1_S6_B1_1_1680
NYGDIELLF	9	542.271	2			Q9Y4A5	TRRAP	20230121_TIMS01scp_MW_SA_eXII_10_100ul_tt_1_S6_B1_1_1680
NYGDQVQHF	9	554.246	2	0.9996		Q13588	GRAP	20230121_TIMS01scp_MW_SA_eXII_10_100ul_tt_1_S6_B1_1_1680
NYGDYFNVF	9	1138.48	1	0.9992		Q7Z333	SETX	20230121_TIMS01scp_MW_SA_eXII_10_100ul_tt_1_S6_B1_1_1680
NYGHVYAVF	9	535.259	2			P51553	IDH3G	20230121_TIMS01scp_MW_SA_eXII_10_100ul_tt_1_S6_B1_1_1680
NYGQYFTLW	9	596.277	2	0.9983		O75845	SC5D	20230121_TIMS01scp_MW_SA_eXII_10_100ul_tt_1_S6_B1_1_1680
NYGQYFTLW	9	1191.55	1	0.9997		O75845	SC5D	20230121_TIMS01scp_MW_SA_eXII_10_100ul_tt_1_S6_B1_1_1680
NYGRVFSEW	9	579.272	2	1		O95219	SNX4	20230121_TIMS01scp_MW_SA_eXII_10_100ul_tt_1_S6_B1_1_1680
NYIDKVRFL	9	584.33	2	0.9982		P08670	VIM	20230121_TIMS01scp_MW_SA_eXII_10_100ul_tt_1_S6_B1_1_1680
NYIDKVRFL	9	389.889	3	0.9843		P08670	VIM	20230121_TIMS01scp_MW_SA_eXII_10_100ul_tt_1_S6_B1_1_1680
NYIEGTKLF	9	542.787	2	0.9814		Q96KN2	CNDP1	20230121_TIMS01scp_MW_SA_eXII_10_100ul_tt_1_S6_B1_1_1680
NYIGLINRI	9	538.317	2	0.9993		P19525	EIF2AK2	20230121_TIMS01scp_MW_SA_eXII_10_100ul_tt_1_S6_B1_1_1680
NYIKDLNIL	9	553.316	2	0.9766		Q05D32	CTDSPL2	20230121_TIMS01scp_MW_SA_eXII_10_100ul_tt_1_S6_B1_1_1680
NYIKRNWRI	9	421.575	3	0.9974		P55060	CSE1L	20230121_TIMS01scp_MW_SA_eXII_10_100ul_tt_1_S6_B1_1_1680
NYIKSLSSF	9	529.779	2	0.9926		Q96Q15	SMG1	20230121_TIMS01scp_MW_SA_eXII_10_100ul_tt_1_S6_B1_1_1680
NYIMKIHNF	9	399.202	3	0.9317	4M(15.9949)	Q9H2P0	ADNP	20230121_TIMS01scp_MW_SA_eXII_10_100ul_tt_1_S6_B1_1_1680
NYINQGVSHALTW	13	751.873	2	0.9999		O95373	IPO7	20230121_TIMS01scp_MW_SA_eXII_10_100ul_tt_1_S6_B1_1_1680
NYIPRFWTF	9	622.317	2	0.9989		Q02809	PLOD1	20230121_TIMS01scp_MW_SA_eXII_10_100ul_tt_1_S6_B1_1_1680
NYISEFEIF	9	1161.55	1			A2A2Y4	FRMD3	20230121_TIMS01scp_MW_SA_eXII_10_100ul_tt_1_S6_B1_1_1680
NYISGIQTI	9	1008.54	1	0.9884		Q15393	SF3B3	20230121_TIMS01scp_MW_SA_eXII_10_100ul_tt_1_S6_B1_1_1680
NYISGIQTI	9	504.772	2	0.9944		Q15393	SF3B3	20230121_TIMS01scp_MW_SA_eXII_10_100ul_tt_1_S6_B1_1_1680
NYKKFYEQF	9	633.811	2	0.9981		P07900	HSP90AA1	20230121_TIMS01scp_MW_SA_eXII_10_100ul_tt_1_S6_B1_1_1680
NYLDRFLSL	9	570.806	2	0.9986		P24385	CCND1	20230121_TIMS01scp_MW_SA_eXII_10_100ul_tt_1_S6_B1_1_1680
NYLNHWNHF	9	622.783	2	0.9992		Q9H479	FN3K	20230121_TIMS01scp_MW_SA_eXII_10_100ul_tt_1_S6_B1_1_1680
NYLNHWNHF	9	415.525	3	0.9994		Q9H479	FN3K	20230121_TIMS01scp_MW_SA_eXII_10_100ul_tt_1_S6_B1_1_1680
NYLRAFHAL	9	552.801	2	0.9995		Q6UXY1	BAIAP2L2	20230121_TIMS01scp_MW_SA_eXII_10_100ul_tt_1_S6_B1_1_1680
NYLSHHLTI	9	549.29	2			Q9H074	PAIP1	20230121_TIMS01scp_MW_SA_eXII_10_100ul_tt_1_S6_B1_1_1680
NYLSIFRKF	9	594.332	2	0.9975		P07384	CAPN1	20230121_TIMS01scp_MW_SA_eXII_10_100ul_tt_1_S6_B1_1_1680
NYLSIFRKF	9	396.557	3	0.9386		P07384	CAPN1	20230121_TIMS01scp_MW_SA_eXII_10_100ul_tt_1_S6_B1_1_1680
NYLVLPNRI	9	551.324	2	0.9991		A0FGR8	ESYT2	20230121_TIMS01scp_MW_SA_eXII_10_100ul_tt_1_S6_B1_1_1680
NYPETLGRLLI	11	644.867	2	0.9985		O43304	SEC14L5	20230121_TIMS01scp_MW_SA_eXII_10_100ul_tt_1_S6_B1_1_1680
NYPPYFPEL	9	1139.54	1			P14410	SI	20230121_TIMS01scp_MW_SA_eXII_10_100ul_tt_1_S6_B1_1_1680
NYQKRFQNL	9	605.82	2	0.9994		Q9NZT2	OGFR	20230121_TIMS01scp_MW_SA_eXII_10_100ul_tt_1_S6_B1_1_1680
NYQNVVHKL	9	557.804	2	0.9972		Q5VZL5	ZMYM4	20230121_TIMS01scp_MW_SA_eXII_10_100ul_tt_1_S6_B1_1_1680
NYQNVVHKL	9	372.205	3	0.9852		Q5VZL5	ZMYM4	20230121_TIMS01scp_MW_SA_eXII_10_100ul_tt_1_S6_B1_1_1680
NYSDKLYKL	9	572.306	2	0.9713		P20929	NEB	20230121_TIMS01scp_MW_SA_eXII_10_100ul_tt_1_S6_B1_1_1680
NYSDKLYKL	9	381.873	3	0.9913		P20929	NEB	20230121_TIMS01scp_MW_SA_eXII_10_100ul_tt_1_S6_B1_1_1680
NYSEKLYKL	9	579.314	2			P20929	NEB	20230121_TIMS01scp_MW_SA_eXII_10_100ul_tt_1_S6_B1_1_1680
NYSNIRFQF	9	594.793	2	0.9998		Q9Y217	MTMR6	20230121_TIMS01scp_MW_SA_eXII_10_100ul_tt_1_S6_B1_1_1680
NYSPYVNYF	9	1166.52	1	0.9925		Q7Z388	DPY19L4	20230121_TIMS01scp_MW_SA_eXII_10_100ul_tt_1_S6_B1_1_1680
NYSPYVNYF	9	583.761	2	0.9983		Q7Z388	DPY19L4	20230121_TIMS01scp_MW_SA_eXII_10_100ul_tt_1_S6_B1_1_1680
NYSRNFSSF	9	561.254	2	0.9844		O15018	PDZD2	20230121_TIMS01scp_MW_SA_eXII_10_100ul_tt_1_S6_B1_1_1680
NYSYLHCEW	9	667.253	2	0.9992	7C(119.0041)	Q3L8U1	CHD9	20230121_TIMS01scp_MW_SA_eXII_10_100ul_tt_1_S6_B1_1_1680
NYSYLHCEW	9	445.171	3	0.9677	7C(119.0041)	Q3L8U1	CHD9	20230121_TIMS01scp_MW_SA_eXII_10_100ul_tt_1_S6_B1_1_1680
NYTARFSRF	9	387.865	3	0.9628		O15514	POLR2D	20230121_TIMS01scp_MW_SA_eXII_10_100ul_tt_1_S6_B1_1_1680
NYTDIKDYL	9	572.78	2	0.9983		Q9BQG2	NUDT12	20230121_TIMS01scp_MW_SA_eXII_10_100ul_tt_1_S6_B1_1_1680
NYTIVSDNF	9	1072.49	1	0.9997		Q8WZ42	TTN	20230121_TIMS01scp_MW_SA_eXII_10_100ul_tt_1_S6_B1_1_1680
NYTIVSDNF	9	536.751	2	0.9986		Q8WZ42	TTN	20230121_TIMS01scp_MW_SA_eXII_10_100ul_tt_1_S6_B1_1_1680
NYTKAMRLF	9	381.871	3	0.9723		Q9BV57	ADI1	20230121_TIMS01scp_MW_SA_eXII_10_100ul_tt_1_S6_B1_1_1680
NYTKAMRLF	9	580.3	2	0.9831	6M(15.9949)	Q9BV57	ADI1	20230121_TIMS01scp_MW_SA_eXII_10_100ul_tt_1_S6_B1_1_1680
NYTKAMRLF	9	387.202	3	0.9181	6M(15.9949)	Q9BV57	ADI1	20230121_TIMS01scp_MW_SA_eXII_10_100ul_tt_1_S6_B1_1_1680
NYVANTNVF	9	1041.5	1			Q8TCU6	PREX1	20230121_TIMS01scp_MW_SA_eXII_10_100ul_tt_1_S6_B1_1_1680
NYVANTNVF	9	521.254	2	0.9974		Q8TCU6	PREX1	20230121_TIMS01scp_MW_SA_eXII_10_100ul_tt_1_S6_B1_1_1680
NYVEVTRKW	9	597.817	2	0.9993		Q13505	MTX1	20230121_TIMS01scp_MW_SA_eXII_10_100ul_tt_1_S6_B1_1_1680
NYVKDLSRL	9	554.311	2	0.9989		O15194	CTDSPL	20230121_TIMS01scp_MW_SA_eXII_10_100ul_tt_1_S6_B1_1_1680
NYVKKFQSF	9	580.808	2	0.9953		Q14331	FRG1	20230121_TIMS01scp_MW_SA_eXII_10_100ul_tt_1_S6_B1_1_1680
NYVQAVEEF	9	1098.51	1	0.9994		P49321	NASP	20230121_TIMS01scp_MW_SA_eXII_10_100ul_tt_1_S6_B1_1_1680
PDGIRHI	7	404.227	2	0.9336		Q15393	SF3B3	20230121_TIMS01scp_MW_SA_eXII_10_100ul_tt_1_S6_B1_1_1680
PDKGYSF	7	813.378	1			P31483	TIA1	20230121_TIMS01scp_MW_SA_eXII_10_100ul_tt_1_S6_B1_1_1680
PDRFRPDGLPK	11	325.181	4	0.9837		P35542	SAA4	20230121_TIMS01scp_MW_SA_eXII_10_100ul_tt_1_S6_B1_1_1680
PDRFRPDGLPKKY	13	397.97	4	0.9952		P35542	SAA4	20230121_TIMS01scp_MW_SA_eXII_10_100ul_tt_1_S6_B1_1_1680
PEKGYSF	7	827.393	1			Q01085	TIAL1	20230121_TIMS01scp_MW_SA_eXII_10_100ul_tt_1_S6_B1_1_1680
PEKLATKF	8	467.274	2	0.994		Q5VYK3	ECPAS	20230121_TIMS01scp_MW_SA_eXII_10_100ul_tt_1_S6_B1_1_1680
PEVRPTSAVAA	11	549.301	2	0.9986		P02656	APOC3	20230121_TIMS01scp_MW_SA_eXII_10_100ul_tt_1_S6_B1_1_1680
PEVVHMF	7	874.413	1	0.9492	6M(15.9949)	Q13362	PPP2R5C	20230121_TIMS01scp_MW_SA_eXII_10_100ul_tt_1_S6_B1_1_1680
PFHPPLQLFF	10	621.837	2	0.9829		O60303	KATNIP	20230121_TIMS01scp_MW_SA_eXII_10_100ul_tt_1_S6_B1_1_1680
PFLPASNLFF	10	576.808	2			Q5T4D3	TMTC4	20230121_TIMS01scp_MW_SA_eXII_10_100ul_tt_1_S6_B1_1_1680
PFVDHVFTF	9	554.777	2	0.9997		Q8TDN6	BRIX1	20230121_TIMS01scp_MW_SA_eXII_10_100ul_tt_1_S6_B1_1_1680
PGKTYSF	7	799.399	1	0.896		Q9Y2H6	FNDC3A	20230121_TIMS01scp_MW_SA_eXII_10_100ul_tt_1_S6_B1_1_1680
PGLARQAPKPRKQ	13	362.472	4	0.9982		P81605	DCD	20230121_TIMS01scp_MW_SA_eXII_10_100ul_tt_1_S6_B1_1_1680
PHNLMTF	7	875.408	1	0.9285	5M(15.9949)	Q15629	TRAM1	20230121_TIMS01scp_MW_SA_eXII_10_100ul_tt_1_S6_B1_1_1680
PKLVVSTQTALA	12	614.369	2			P02769	ALB	20230121_TIMS01scp_MW_SA_eXII_10_100ul_tt_1_S6_B1_1_1680
PLMKEYF	7	943.459	1	0.991	3M(15.9949)	Q9UBB9	TFIP11	20230121_TIMS01scp_MW_SA_eXII_10_100ul_tt_1_S6_B1_1_1680
PLPKETWKF	9	382.55	3			P28039	AOAH	20230121_TIMS01scp_MW_SA_eXII_10_100ul_tt_1_S6_B1_1_1680
PLWKVTF	7	890.513	1	0.9794		P00491	PNP	20230121_TIMS01scp_MW_SA_eXII_10_100ul_tt_1_S6_B1_1_1680
PNLAFLRF	8	977.557	1	0.9533		P16885	PLCG2	20230121_TIMS01scp_MW_SA_eXII_10_100ul_tt_1_S6_B1_1_1680
PNLAFLRF	8	489.282	2	0.9953		P16885	PLCG2	20230121_TIMS01scp_MW_SA_eXII_10_100ul_tt_1_S6_B1_1_1680
PPGFSPFR	8	904.467	1	0.9274		P01042	KNG1	20230121_TIMS01scp_MW_SA_eXII_10_100ul_tt_1_S6_B1_1_1680
PPGNVSQVVF	10	522.28	2			Q86VW1	SLC22A16	20230121_TIMS01scp_MW_SA_eXII_10_100ul_tt_1_S6_B1_1_1680
PPMEEDYPQFGSPK	14	819.361	2	0.9979	3M(15.9949)	P08697	SERPINF2	20230121_TIMS01scp_MW_SA_eXII_10_100ul_tt_1_S6_B1_1_1680
PQLEGFKF	8	965.509	1			Q6ZS81	WDFY4	20230121_TIMS01scp_MW_SA_eXII_10_100ul_tt_1_S6_B1_1_1680
PQPDVFPLF	9	1059.55	1	0.9989		Q9NY61	AATF	20230121_TIMS01scp_MW_SA_eXII_10_100ul_tt_1_S6_B1_1_1680
PQPDVFPLF	9	530.279	2	0.999		Q9NY61	AATF	20230121_TIMS01scp_MW_SA_eXII_10_100ul_tt_1_S6_B1_1_1680
PRGDKLFGPDLK	12	448.254	3			P08697	SERPINF2	20230121_TIMS01scp_MW_SA_eXII_10_100ul_tt_1_S6_B1_1_1680
PSKYHFL	7	446.24	2	0.9054		Q9HAY2	MAGEF1	20230121_TIMS01scp_MW_SA_eXII_10_100ul_tt_1_S6_B1_1_1680
PSLFYHL	7	876.461	1	0.9852		O95382	MAP3K6	20230121_TIMS01scp_MW_SA_eXII_10_100ul_tt_1_S6_B1_1_1680
PSPFFVF	7	840.429	1	0.9179		Q08211	DHX9	20230121_TIMS01scp_MW_SA_eXII_10_100ul_tt_1_S6_B1_1_1680
PSSEDEIAL	9	960.452	1			P41182	BCL6	20230121_TIMS01scp_MW_SA_eXII_10_100ul_tt_1_S6_B1_1_1680
PTALTRW	7	422.737	2			Q7Z6Z7	HUWE1	20230121_TIMS01scp_MW_SA_eXII_10_100ul_tt_1_S6_B1_1_1680
PVEEAYKRGLVG	12	439.91	3			P15924	DSP	20230121_TIMS01scp_MW_SA_eXII_10_100ul_tt_1_S6_B1_1_1680
PVLKNPDDPDTVD	13	712.849	2			Q5D862	FLG2	20230121_TIMS01scp_MW_SA_eXII_10_100ul_tt_1_S6_B1_1_1680
PWFAGNKITF	10	590.811	2	0.9992		P09488	GSTM1	20230121_TIMS01scp_MW_SA_eXII_10_100ul_tt_1_S6_B1_1_1680
PWFQNSSVILF	11	669.348	2			P29992	GNA11	20230121_TIMS01scp_MW_SA_eXII_10_100ul_tt_1_S6_B1_1_1680
PYADQVFRI	9	554.793	2			P42694	HELZ	20230121_TIMS01scp_MW_SA_eXII_10_100ul_tt_1_S6_B1_1_1680
PYAERVYFL	9	579.303	2	0.9934		Q15762	CD226	20230121_TIMS01scp_MW_SA_eXII_10_100ul_tt_1_S6_B1_1_1680
PYEGGFFLF	9	1076.51	1	0.9998		Q9H832	UBE2Z	20230121_TIMS01scp_MW_SA_eXII_10_100ul_tt_1_S6_B1_1_1680
PYFNAPVYL	9	1083.55	1	0.9996		Q9NY12	GAR1	20230121_TIMS01scp_MW_SA_eXII_10_100ul_tt_1_S6_B1_1_1680
PYFNAPVYL	9	542.279	2			Q9NY12	GAR1	20230121_TIMS01scp_MW_SA_eXII_10_100ul_tt_1_S6_B1_1_1680
PYFSGSSTF	9	992.436	1	0.9998		Q7Z4S6	KIF21A	20230121_TIMS01scp_MW_SA_eXII_10_100ul_tt_1_S6_B1_1_1680
PYFTQPKLL	9	553.816	2	0.9995		P51857	AKR1D1	20230121_TIMS01scp_MW_SA_eXII_10_100ul_tt_1_S6_B1_1_1680
PYFTQPKLLKF	11	461.267	3	0.9963		P51857	AKR1D1	20230121_TIMS01scp_MW_SA_eXII_10_100ul_tt_1_S6_B1_1_1680
PYFYAPELL	9	1112.57	1	0.9999		P02768	ALB	20230121_TIMS01scp_MW_SA_eXII_10_100ul_tt_1_S6_B1_1_1680
PYFYAPELLF	10	630.321	2	0.9991		P02768	ALB	20230121_TIMS01scp_MW_SA_eXII_10_100ul_tt_1_S6_B1_1_1680
PYFYAPELLFF	11	703.855	2	1		P02768	ALB	20230121_TIMS01scp_MW_SA_eXII_10_100ul_tt_1_S6_B1_1_1680
PYHPHPHVF	9	377.522	3	0.9931		O00409	FOXN3	20230121_TIMS01scp_MW_SA_eXII_10_100ul_tt_1_S6_B1_1_1680
PYIIHTVLY	9	559.816	2	0.9957		Q5T4S7	UBR4	20230121_TIMS01scp_MW_SA_eXII_10_100ul_tt_1_S6_B1_1_1680
PYKVTQDEL	9	546.782	2	0.9963		P19338	NCL	20230121_TIMS01scp_MW_SA_eXII_10_100ul_tt_1_S6_B1_1_1680
PYLFHVVTF	9	561.803	2	0.9994		P21359	NF1	20230121_TIMS01scp_MW_SA_eXII_10_100ul_tt_1_S6_B1_1_1680
PYLLDLHLF	9	565.816	2	0.9662		Q8TDD1	DDX54	20230121_TIMS01scp_MW_SA_eXII_10_100ul_tt_1_S6_B1_1_1680
PYLVLLHTL	9	534.826	2	0.997		Q6P9F7	LRRC8B	20230121_TIMS01scp_MW_SA_eXII_10_100ul_tt_1_S6_B1_1_1680
PYMAKFVVF	9	559.291	2	1	3M(15.9949)	Q01484	ANK2	20230121_TIMS01scp_MW_SA_eXII_10_100ul_tt_1_S6_B1_1_1680
PYMDSPQSIGF	11	629.276	2	0.9998	3M(15.9949)	P22061	PCMT1	20230121_TIMS01scp_MW_SA_eXII_10_100ul_tt_1_S6_B1_1_1680
PYNDYFEYF	9	629.259	2	0.9907		Q13547	HDAC1	20230121_TIMS01scp_MW_SA_eXII_10_100ul_tt_1_S6_B1_1_1680
PYNHQHEYF	9	412.181	3	0.967		O95864	FADS2	20230121_TIMS01scp_MW_SA_eXII_10_100ul_tt_1_S6_B1_1_1680
PYNQQHLYF	9	605.288	2	0.9995		Q9Y5Q0	FADS3	20230121_TIMS01scp_MW_SA_eXII_10_100ul_tt_1_S6_B1_1_1680
PYPPPPPEF	9	1040.51	1	0.9439		Q969T9	WBP2	20230121_TIMS01scp_MW_SA_eXII_10_100ul_tt_1_S6_B1_1_1680
PYPPPPPEF	9	520.758	2	0.9932		Q969T9	WBP2	20230121_TIMS01scp_MW_SA_eXII_10_100ul_tt_1_S6_B1_1_1680
PYQSQIAVF	9	1052.54	1	0.9863		O75943	RAD17	20230121_TIMS01scp_MW_SA_eXII_10_100ul_tt_1_S6_B1_1_1680
PYTKVEESF	9	550.269	2	0.9997		Q9BV10	ALG12	20230121_TIMS01scp_MW_SA_eXII_10_100ul_tt_1_S6_B1_1_1680
PYVDNSYKW	9	586.274	2	0.9927		P83111	LACTB	20230121_TIMS01scp_MW_SA_eXII_10_100ul_tt_1_S6_B1_1_1680
PYVGGLEEF	9	1010.48	1	0.9358		Q99973	TEP1	20230121_TIMS01scp_MW_SA_eXII_10_100ul_tt_1_S6_B1_1_1680
PYYSKFILI	9	572.326	2	0.9636		O43913	ORC5	20230121_TIMS01scp_MW_SA_eXII_10_100ul_tt_1_S6_B1_1_1680
QAEDVIR	7	813.41	1	0.8952	1Q(-17.0265)	Q6E0U4	DMKN	20230121_TIMS01scp_MW_SA_eXII_10_100ul_tt_1_S6_B1_1_1680
QAKLDNL	7	401.227	2			P04264	KRT1	20230121_TIMS01scp_MW_SA_eXII_10_100ul_tt_1_S6_B1_1_1680
QAYSGIQQY	9	529.251	2			O95319	CELF2	20230121_TIMS01scp_MW_SA_eXII_10_100ul_tt_1_S6_B1_1_1680
QDGSVDFGRKWDPYK	15	599.957	3	0.9234		P02675	FGB	20230121_TIMS01scp_MW_SA_eXII_10_100ul_tt_1_S6_B1_1_1680
QDGSVDFGRKWDPYK	15	450.219	4	0.997		P02675	FGB	20230121_TIMS01scp_MW_SA_eXII_10_100ul_tt_1_S6_B1_1_1680
QDMVEDY	7	898.313	1		1Q(-17.0265)	P04264	KRT1	20230121_TIMS01scp_MW_SA_eXII_10_100ul_tt_1_S6_B1_1_1680
QEDERIVL	8	984.5	1		1Q(-17.0265)	P01591	JCHAIN	20230121_TIMS01scp_MW_SA_eXII_10_100ul_tt_1_S6_B1_1_1680
QEVAQKF	7	849.447	1	0.9446		O15527	OGG1	20230121_TIMS01scp_MW_SA_eXII_10_100ul_tt_1_S6_B1_1_1680
QFTGIKKY	8	484.266	2		1Q(-17.0265)	Q96IX5	ATP5MK	20230121_TIMS01scp_MW_SA_eXII_10_100ul_tt_1_S6_B1_1_1680
QGFPNRVVF	9	532.288	2	0.999		P35579	MYH9	20230121_TIMS01scp_MW_SA_eXII_10_100ul_tt_1_S6_B1_1_1680
QGVNDNEEGF	10	1091.43	1	0.9211	1Q(-17.0265)	P02675	FGB	20230121_TIMS01scp_MW_SA_eXII_10_100ul_tt_1_S6_B1_1_1680
QGVNDNEEGF	10	546.217	2		1Q(-17.0265)	P02675	FGB	20230121_TIMS01scp_MW_SA_eXII_10_100ul_tt_1_S6_B1_1_1680
QGVNDNEEGFF	11	1238.5	1	0.9958	1Q(-17.0265)	P02675	FGB	20230121_TIMS01scp_MW_SA_eXII_10_100ul_tt_1_S6_B1_1_1680
QGVNDNEEGFF	11	619.752	2	0.9493	1Q(-17.0265)	P02675	FGB	20230121_TIMS01scp_MW_SA_eXII_10_100ul_tt_1_S6_B1_1_1680
QGVNDNEEGFFS	12	663.268	2	0.9944	1Q(-17.0265)	P02675	FGB	20230121_TIMS01scp_MW_SA_eXII_10_100ul_tt_1_S6_B1_1_1680
QGVNDNEEGFFSA	13	698.786	2	0.9888	1Q(-17.0265)	P02675	FGB	20230121_TIMS01scp_MW_SA_eXII_10_100ul_tt_1_S6_B1_1_1680
QGVNDNEEGFFSAR	14	776.837	2	1	1Q(-17.0265)	P02675	FGB	20230121_TIMS01scp_MW_SA_eXII_10_100ul_tt_1_S6_B1_1_1680
QHFDSVMQL	9	560.758	2	0.9995	7M(15.9949)	Q9H8S9	MOB1A	20230121_TIMS01scp_MW_SA_eXII_10_100ul_tt_1_S6_B1_1_1680
QHSIIPLAL	9	496.3	2	0.9731		Q9HBL0	TNS1	20230121_TIMS01scp_MW_SA_eXII_10_100ul_tt_1_S6_B1_1_1680
QIDNARLAADDF	12	674.828	2	0.9986		P02533	KRT14	20230121_TIMS01scp_MW_SA_eXII_10_100ul_tt_1_S6_B1_1_1680
QKGFSLW	7	865.457	1			Q15629	TRAM1	20230121_TIMS01scp_MW_SA_eXII_10_100ul_tt_1_S6_B1_1_1680
QKVWNLF	7	934.514	1			Q9H0J9	PARP12	20230121_TIMS01scp_MW_SA_eXII_10_100ul_tt_1_S6_B1_1_1680
QLLDAKVK	8	449.274	2	0.9869	1Q(-17.0265)	Q14520	HABP2	20230121_TIMS01scp_MW_SA_eXII_10_100ul_tt_1_S6_B1_1_1680
QLLDAKVK	8	457.787	2	0.9881		Q14520	HABP2	20230121_TIMS01scp_MW_SA_eXII_10_100ul_tt_1_S6_B1_1_1680
QLMAHNKVMVEMV	13	772.867	2		12M(15.9949)	Q9P2D8	UNC79	20230121_TIMS01scp_MW_SA_eXII_10_100ul_tt_1_S6_B1_1_1680
QLYDHMIDD	9	583.245	2		6M(15.9949)	Q14520	HABP2	20230121_TIMS01scp_MW_SA_eXII_10_100ul_tt_1_S6_B1_1_1680
QNGKHFKF	8	503.267	2			P07148	FABP1	20230121_TIMS01scp_MW_SA_eXII_10_100ul_tt_1_S6_B1_1_1680
QPPFAVEVDNF	11	623.293	2		1Q(-17.0265)	P41229	KDM5C	20230121_TIMS01scp_MW_SA_eXII_10_100ul_tt_1_S6_B1_1_1680
QPVPEQPLYPQPY	13	778.393	2	0.9684		P02808	STATH	20230121_TIMS01scp_MW_SA_eXII_10_100ul_tt_1_S6_B1_1_1680
QPVPEQPLYPQPY	13	769.88	2	0.9508	1Q(-17.0265)	P02808	STATH	20230121_TIMS01scp_MW_SA_eXII_10_100ul_tt_1_S6_B1_1_1680
QRDPLKL	7	435.264	2			P42226	STAT6	20230121_TIMS01scp_MW_SA_eXII_10_100ul_tt_1_S6_B1_1_1680
QREQEIAL	8	493.767	2			Q6Y7W6	GIGYF2	20230121_TIMS01scp_MW_SA_eXII_10_100ul_tt_1_S6_B1_1_1680
QRFRHRNRKGYR	12	335.592	5	0.9169		P04004	VTN	20230121_TIMS01scp_MW_SA_eXII_10_100ul_tt_1_S6_B1_1_1680
QTALSLEE	8	873.42	1		1Q(-17.0265)	Q14494	NFE2L1	20230121_TIMS01scp_MW_SA_eXII_10_100ul_tt_1_S6_B1_1_1680
QTVSVSVS	8	789.399	1		1Q(-17.0265)	O43614	HCRTR2	20230121_TIMS01scp_MW_SA_eXII_10_100ul_tt_1_S6_B1_1_1680
QWPELLLRF	9	601.34	2	0.9987		Q9BZ67	FRMD8	20230121_TIMS01scp_MW_SA_eXII_10_100ul_tt_1_S6_B1_1_1680
QYAGKYVLF	9	1088.58	1			P22352	GPX3	20230121_TIMS01scp_MW_SA_eXII_10_100ul_tt_1_S6_B1_1_1680
QYAGKYVLF	9	544.792	2			P22352	GPX3	20230121_TIMS01scp_MW_SA_eXII_10_100ul_tt_1_S6_B1_1_1680
QYAIISEAW	9	1080.54	1			Q9Y2S2	CRYL1	20230121_TIMS01scp_MW_SA_eXII_10_100ul_tt_1_S6_B1_1_1680
QYAIISEAW	9	540.772	2			Q9Y2S2	CRYL1	20230121_TIMS01scp_MW_SA_eXII_10_100ul_tt_1_S6_B1_1_1680
QYAPLLAVF	9	1021.57	1	0.9983		Q9Y6E2	BZW2	20230121_TIMS01scp_MW_SA_eXII_10_100ul_tt_1_S6_B1_1_1680
QYAPSTAQF	9	1012.47	1	0.9881		Q8NF64	ZMIZ2	20230121_TIMS01scp_MW_SA_eXII_10_100ul_tt_1_S6_B1_1_1680
QYAPSTAQF	9	506.74	2	0.9497		Q8NF64	ZMIZ2	20230121_TIMS01scp_MW_SA_eXII_10_100ul_tt_1_S6_B1_1_1680
QYASAFHFL	9	542.266	2	0.9992		Q96RK4	BBS4	20230121_TIMS01scp_MW_SA_eXII_10_100ul_tt_1_S6_B1_1_1680
QYAVLLNRF	9	562.317	2	0.9992		Q9H649	NSUN3	20230121_TIMS01scp_MW_SA_eXII_10_100ul_tt_1_S6_B1_1_1680
QYDTWKQSTQRL	12	518.595	3	0.9994		P01344	IGF2	20230121_TIMS01scp_MW_SA_eXII_10_100ul_tt_1_S6_B1_1_1680
QYEDDPHWWFHYL	13	909.881	2	0.9606	1Q(-17.0265)	Q06828	FMOD	20230121_TIMS01scp_MW_SA_eXII_10_100ul_tt_1_S6_B1_1_1680
QYEKLFHKW	9	426.892	3			Q13416	ORC2	20230121_TIMS01scp_MW_SA_eXII_10_100ul_tt_1_S6_B1_1_1680
QYEKLFHKW	9	421.217	3	0.986	1Q(-17.0265)	Q13416	ORC2	20230121_TIMS01scp_MW_SA_eXII_10_100ul_tt_1_S6_B1_1_1680
QYEPLFHML	9	597.287	2	0.999	8M(15.9949)	O00329	PIK3CD	20230121_TIMS01scp_MW_SA_eXII_10_100ul_tt_1_S6_B1_1_1680
QYESKVFYL	9	588.8	2	0.9994		P61981	YWHAG	20230121_TIMS01scp_MW_SA_eXII_10_100ul_tt_1_S6_B1_1_1680
QYFPKAPEF	9	563.782	2	0.9942		Q86UV5	USP48	20230121_TIMS01scp_MW_SA_eXII_10_100ul_tt_1_S6_B1_1_1680
QYGEVANLL	9	1006.52	1	0.9624		Q5VIR6	VPS53	20230121_TIMS01scp_MW_SA_eXII_10_100ul_tt_1_S6_B1_1_1680
QYGKNFFRI	9	391.545	3			Q9P2R6	RERE	20230121_TIMS01scp_MW_SA_eXII_10_100ul_tt_1_S6_B1_1_1680
QYGTFCEKF	9	612.739	2	0.9952	1Q(-17.0265)	P51688	SGSH	20230121_TIMS01scp_MW_SA_eXII_10_100ul_tt_1_S6_B1_1_1680
QYGTFCEKF	9	621.252	2	0.9996	6C(119.0041)	P51688	SGSH	20230121_TIMS01scp_MW_SA_eXII_10_100ul_tt_1_S6_B1_1_1680
QYGTFCEKF	9	414.504	3	0.9978	6C(119.0041)	P51688	SGSH	20230121_TIMS01scp_MW_SA_eXII_10_100ul_tt_1_S6_B1_1_1680
QYILFPLRF	9	598.845	2	0.9982		O43156	TTI1	20230121_TIMS01scp_MW_SA_eXII_10_100ul_tt_1_S6_B1_1_1680
QYLGEPETF	9	1083.5	1	0.9901		O60502	OGA	20230121_TIMS01scp_MW_SA_eXII_10_100ul_tt_1_S6_B1_1_1680
QYLLDTSTW	9	1126.54	1	0.9924		P30408	TM4SF1	20230121_TIMS01scp_MW_SA_eXII_10_100ul_tt_1_S6_B1_1_1680
QYLPHVARL	9	366.214	3	0.9734		O15260	SURF4	20230121_TIMS01scp_MW_SA_eXII_10_100ul_tt_1_S6_B1_1_1680
QYLQDAYSF	9	567.759	2			Q15021	NCAPD2	20230121_TIMS01scp_MW_SA_eXII_10_100ul_tt_1_S6_B1_1_1680
QYMELFNKI	9	601.3	2	0.9787	3M(15.9949)	Q9H944	MED20	20230121_TIMS01scp_MW_SA_eXII_10_100ul_tt_1_S6_B1_1_1680
QYMKIISSF	9	566.789	2	0.9981	3M(15.9949)	P34932	HSPA4	20230121_TIMS01scp_MW_SA_eXII_10_100ul_tt_1_S6_B1_1_1680
QYNPHVHQL	9	379.193	3	0.9873		Q8TDM6	DLG5	20230121_TIMS01scp_MW_SA_eXII_10_100ul_tt_1_S6_B1_1_1680
QYPFPLPVF	9	1107.59	1	0.9972		Q96HR8	NAF1	20230121_TIMS01scp_MW_SA_eXII_10_100ul_tt_1_S6_B1_1_1680
QYPGRSLVF	9	533.788	2	0.9463		Q9GZR7	DDX24	20230121_TIMS01scp_MW_SA_eXII_10_100ul_tt_1_S6_B1_1_1680
QYPVIIHLI	9	548.332	2	0.9987		Q9BW60	ELOVL1	20230121_TIMS01scp_MW_SA_eXII_10_100ul_tt_1_S6_B1_1_1680
QYQNYYAQW	9	632.275	2	0.9905		Q9NX07	TRNAU1AP	20230121_TIMS01scp_MW_SA_eXII_10_100ul_tt_1_S6_B1_1_1680
QYSDINNRW	9	598.278	2	0.9596		O15020	SPTBN2	20230121_TIMS01scp_MW_SA_eXII_10_100ul_tt_1_S6_B1_1_1680
QYSDVNNRW	9	591.27	2	0.9936		Q01082	SPTBN1	20230121_TIMS01scp_MW_SA_eXII_10_100ul_tt_1_S6_B1_1_1680
QYSIISNVF	9	1070.55	1	0.9855		Q9Y5Y0	FLVCR1	20230121_TIMS01scp_MW_SA_eXII_10_100ul_tt_1_S6_B1_1_1680
QYSIISNVF	9	535.779	2			Q9Y5Y0	FLVCR1	20230121_TIMS01scp_MW_SA_eXII_10_100ul_tt_1_S6_B1_1_1680
QYSNAFDVF	9	1090.48	1	0.9235		P50616	TOB1	20230121_TIMS01scp_MW_SA_eXII_10_100ul_tt_1_S6_B1_1_1680
QYSPLLAAF	9	1009.54	1	0.9945		Q7L1Q6	BZW1	20230121_TIMS01scp_MW_SA_eXII_10_100ul_tt_1_S6_B1_1_1680
QYSQHISLF	9	561.783	2	0.9931		Q8IVI9	NOSTRIN	20230121_TIMS01scp_MW_SA_eXII_10_100ul_tt_1_S6_B1_1_1680
QYTHKIYHL	9	395.873	3	0.9977	1Q(-17.0265)	P48739	PITPNB	20230121_TIMS01scp_MW_SA_eXII_10_100ul_tt_1_S6_B1_1_1680
QYTHKIYHL	9	401.549	3			P48739	PITPNB	20230121_TIMS01scp_MW_SA_eXII_10_100ul_tt_1_S6_B1_1_1680
QYTQALEKF	9	564.29	2	0.999		O43150	ASAP2	20230121_TIMS01scp_MW_SA_eXII_10_100ul_tt_1_S6_B1_1_1680
QYVTQINRL	9	567.817	2	0.9968		Q8TCU6	PREX1	20230121_TIMS01scp_MW_SA_eXII_10_100ul_tt_1_S6_B1_1_1680
QYVVDLTSF	9	1071.54	1	0.9986		Q9BSD7	NTPCR	20230121_TIMS01scp_MW_SA_eXII_10_100ul_tt_1_S6_B1_1_1680
RAFGIPIRV	9	514.822	2	0.9999		P06493	CDK1	20230121_TIMS01scp_MW_SA_eXII_10_100ul_tt_1_S6_B1_1_1680
RASSIYSKL	9	512.793	2	0.9943		O95267	RASGRP1	20230121_TIMS01scp_MW_SA_eXII_10_100ul_tt_1_S6_B1_1_1680
RAVESITSL	9	488.277	2	0.9877		Q8WXH0	SYNE2	20230121_TIMS01scp_MW_SA_eXII_10_100ul_tt_1_S6_B1_1_1680
RAYALCVLY	9	595.788	2	0.9467	6C(119.0041)	Q92835	INPP5D	20230121_TIMS01scp_MW_SA_eXII_10_100ul_tt_1_S6_B1_1_1680
RAYPAAITI	9	488.285	2	0.991		O95071	UBR5	20230121_TIMS01scp_MW_SA_eXII_10_100ul_tt_1_S6_B1_1_1680
REFLENNAEL	10	617.807	2	0.9977		P35558	PCK1	20230121_TIMS01scp_MW_SA_eXII_10_100ul_tt_1_S6_B1_1_1680
REIQTAVRL	9	543.325	2	0.9807		O60814	H2BC12	20230121_TIMS01scp_MW_SA_eXII_10_100ul_tt_1_S6_B1_1_1680
REKLQEEML	9	596.306	2	0.9729	8M(15.9949)	P08670	VIM	20230121_TIMS01scp_MW_SA_eXII_10_100ul_tt_1_S6_B1_1_1680
REKVTEVAL	9	522.806	2	0.9225		Q02952	AKAP12	20230121_TIMS01scp_MW_SA_eXII_10_100ul_tt_1_S6_B1_1_1680
RENLEKTRL	9	386.891	3	0.9859		Q6NZI2	CAVIN1	20230121_TIMS01scp_MW_SA_eXII_10_100ul_tt_1_S6_B1_1_1680
RESATITCL	9	556.757	2	0.947	8C(119.0041)	P01871	IGHM	20230121_TIMS01scp_MW_SA_eXII_10_100ul_tt_1_S6_B1_1_1680
REVATNSEL	9	509.762	2	0.9969		P02533	KRT14	20230121_TIMS01scp_MW_SA_eXII_10_100ul_tt_1_S6_B1_1_1680
REVTVDTTL	9	517.28	2	0.953		P51589	CYP2J2	20230121_TIMS01scp_MW_SA_eXII_10_100ul_tt_1_S6_B1_1_1680
REVVETPLL	9	528.308	2			P35998	PSMC2	20230121_TIMS01scp_MW_SA_eXII_10_100ul_tt_1_S6_B1_1_1680
RFEEAHFTF	9	592.28	2	0.9993		Q9Y6X2	PIAS3	20230121_TIMS01scp_MW_SA_eXII_10_100ul_tt_1_S6_B1_1_1680
RFEEKHAYF	9	409.537	3	0.9983		Q9BZJ0	CRNKL1	20230121_TIMS01scp_MW_SA_eXII_10_100ul_tt_1_S6_B1_1_1680
RFFPYTSSQMF	11	713.827	2	0.9935	10M(15.9949)	O75925	PIAS1	20230121_TIMS01scp_MW_SA_eXII_10_100ul_tt_1_S6_B1_1_1680
RFIGATANF	9	498.767	2	0.999		Q8TDP1	RNASEH2C	20230121_TIMS01scp_MW_SA_eXII_10_100ul_tt_1_S6_B1_1_1680
RFILNLPTF	9	560.829	2	0.9984		P49721	PSMB2	20230121_TIMS01scp_MW_SA_eXII_10_100ul_tt_1_S6_B1_1_1680
RFIPYTEEF	9	601.298	2	0.9996		Q9Y6Y8	SEC23IP	20230121_TIMS01scp_MW_SA_eXII_10_100ul_tt_1_S6_B1_1_1680
RFISFALYL	9	565.324	2	0.9523		Q92903	CDS1	20230121_TIMS01scp_MW_SA_eXII_10_100ul_tt_1_S6_B1_1_1680
RFKEANNFL	9	569.804	2	0.9868		P18124	RPL7	20230121_TIMS01scp_MW_SA_eXII_10_100ul_tt_1_S6_B1_1_1680
RFKNKAYLL	9	384.901	3			Q9UPY3	DICER1	20230121_TIMS01scp_MW_SA_eXII_10_100ul_tt_1_S6_B1_1_1680
RFKTQPVTF	9	562.317	2	0.9983		Q7Z7L8	C11orf96	20230121_TIMS01scp_MW_SA_eXII_10_100ul_tt_1_S6_B1_1_1680
RFLAATFLL	9	526.319	2			P61916	NPC2	20230121_TIMS01scp_MW_SA_eXII_10_100ul_tt_1_S6_B1_1_1680
RFLDDLGLKF	10	612.343	2			Q14126	DSG2	20230121_TIMS01scp_MW_SA_eXII_10_100ul_tt_1_S6_B1_1_1680
RFLMKSYSF	9	597.802	2	0.9991	4M(15.9949)	O75908	SOAT2	20230121_TIMS01scp_MW_SA_eXII_10_100ul_tt_1_S6_B1_1_1680
RFLNDPGHLLW	11	684.365	2	0.998		Q9H633	RPP21	20230121_TIMS01scp_MW_SA_eXII_10_100ul_tt_1_S6_B1_1_1680
RFLVKSHYI	9	388.229	3	0.901		Q2KHR2	RFX7	20230121_TIMS01scp_MW_SA_eXII_10_100ul_tt_1_S6_B1_1_1680
RFQEKFFIF	9	631.34	2	0.9732		O75928	PIAS2	20230121_TIMS01scp_MW_SA_eXII_10_100ul_tt_1_S6_B1_1_1680
RFSIYTALF	9	559.306	2	0.9943		Q8IZF2	ADGRF5	20230121_TIMS01scp_MW_SA_eXII_10_100ul_tt_1_S6_B1_1_1680
RFVNVVPTF	9	539.806	2	0.9997		P62861	FAU	20230121_TIMS01scp_MW_SA_eXII_10_100ul_tt_1_S6_B1_1_1680
RGPLVKYS	8	460.272	2	0.995		Q08380	LGALS3BP	20230121_TIMS01scp_MW_SA_eXII_10_100ul_tt_1_S6_B1_1_1680
RGPLVKYSSD	10	561.301	2	0.9961		Q08380	LGALS3BP	20230121_TIMS01scp_MW_SA_eXII_10_100ul_tt_1_S6_B1_1_1680
RGPLVKYSSD	10	374.536	3	0.9856		Q08380	LGALS3BP	20230121_TIMS01scp_MW_SA_eXII_10_100ul_tt_1_S6_B1_1_1680
RGPLVKYSSDY	11	642.833	2	1		Q08380	LGALS3BP	20230121_TIMS01scp_MW_SA_eXII_10_100ul_tt_1_S6_B1_1_1680
RGPLVKYSSDY	11	428.891	3	1		Q08380	LGALS3BP	20230121_TIMS01scp_MW_SA_eXII_10_100ul_tt_1_S6_B1_1_1680
RGPLVKYSSDYF	12	716.367	2	0.9997		Q08380	LGALS3BP	20230121_TIMS01scp_MW_SA_eXII_10_100ul_tt_1_S6_B1_1_1680
RGPLVKYSSDYF	12	477.914	3	0.9692		Q08380	LGALS3BP	20230121_TIMS01scp_MW_SA_eXII_10_100ul_tt_1_S6_B1_1_1680
RGPLVKYSSDYFQ	13	780.396	2	0.986		Q08380	LGALS3BP	20230121_TIMS01scp_MW_SA_eXII_10_100ul_tt_1_S6_B1_1_1680
RGPLVKYSSDYFQ	13	520.6	3	0.9182		Q08380	LGALS3BP	20230121_TIMS01scp_MW_SA_eXII_10_100ul_tt_1_S6_B1_1_1680
RGSYGSSSFGGSY	13	656.284	2			P13645	KRT10	20230121_TIMS01scp_MW_SA_eXII_10_100ul_tt_1_S6_B1_1_1680
RHADLEIRL	9	374.884	3	0.9976		Q14764	MVP	20230121_TIMS01scp_MW_SA_eXII_10_100ul_tt_1_S6_B1_1_1680
RHIEIFTDL	9	572.311	2	0.9908		P13010	XRCC5	20230121_TIMS01scp_MW_SA_eXII_10_100ul_tt_1_S6_B1_1_1680
RISLPLPNF	9	1056.62	1			P08670	VIM	20230121_TIMS01scp_MW_SA_eXII_10_100ul_tt_1_S6_B1_1_1680
RISLPLPNF	9	528.814	2	0.999		P08670	VIM	20230121_TIMS01scp_MW_SA_eXII_10_100ul_tt_1_S6_B1_1_1680
RLPANFFKF	9	570.322	2	0.9888		Q9Y235	APOBEC2	20230121_TIMS01scp_MW_SA_eXII_10_100ul_tt_1_S6_B1_1_1680
RLPEEWSQW	9	615.799	2	0.998		P04792	HSPB1	20230121_TIMS01scp_MW_SA_eXII_10_100ul_tt_1_S6_B1_1_1680
RLPEPLPSW	9	547.803	2			Q6UXM1	LRIG3	20230121_TIMS01scp_MW_SA_eXII_10_100ul_tt_1_S6_B1_1_1680
RLPETLPSL	9	513.303	2			P37088	SCNN1A	20230121_TIMS01scp_MW_SA_eXII_10_100ul_tt_1_S6_B1_1_1680
RLPLRLFLI	9	570.884	2	0.9746		O00767	SCD	20230121_TIMS01scp_MW_SA_eXII_10_100ul_tt_1_S6_B1_1_1680
RLPSETYFF	9	580.293	2	0.9849		P86452	ZBED6	20230121_TIMS01scp_MW_SA_eXII_10_100ul_tt_1_S6_B1_1_1680
RLVEFLITY	9	577.334	2	0.972		Q52LW3	ARHGAP29	20230121_TIMS01scp_MW_SA_eXII_10_100ul_tt_1_S6_B1_1_1680
RNKYEDEINKR	11	366.944	4	0.9995		P04264	KRT1	20230121_TIMS01scp_MW_SA_eXII_10_100ul_tt_1_S6_B1_1_1680
RNVSTGDVNVE	11	595.294	2	0.999		P13645	KRT10	20230121_TIMS01scp_MW_SA_eXII_10_100ul_tt_1_S6_B1_1_1680
RNWVQVFC	8	1051.51	1			Q96HH6	TMEM19	20230121_TIMS01scp_MW_SA_eXII_10_100ul_tt_1_S6_B1_1_1680
RPHFFFPKSRIV	12	383.473	4	1		P10909	CLU	20230121_TIMS01scp_MW_SA_eXII_10_100ul_tt_1_S6_B1_1_1680
RPPGFSPF	8	452.737	2	0.9802		P01042	KNG1	20230121_TIMS01scp_MW_SA_eXII_10_100ul_tt_1_S6_B1_1_1680
RPPGFSPFR	9	354.194	3	0.9997		P01042	KNG1	20230121_TIMS01scp_MW_SA_eXII_10_100ul_tt_1_S6_B1_1_1680
RPPGFSPFR	9	530.788	2	0.9998		P01042	KNG1	20230121_TIMS01scp_MW_SA_eXII_10_100ul_tt_1_S6_B1_1_1680
RQADFVQVL	9	538.298	2	0.912		Q9Y2V7	COG6	20230121_TIMS01scp_MW_SA_eXII_10_100ul_tt_1_S6_B1_1_1680
RQILKNPDDPDMVD	14	557.938	3		12M(15.9949)	P20930	FLG	20230121_TIMS01scp_MW_SA_eXII_10_100ul_tt_1_S6_B1_1_1680
RQPSLFYHL	9	580.814	2	0.9648		Q6ZN16	MAP3K15	20230121_TIMS01scp_MW_SA_eXII_10_100ul_tt_1_S6_B1_1_1680
RSFEGIRRY	9	395.216	3	0.9858		P06126	CD1A	20230121_TIMS01scp_MW_SA_eXII_10_100ul_tt_1_S6_B1_1_1680
RSIEYSPQL	9	546.788	2			P98160	HSPG2	20230121_TIMS01scp_MW_SA_eXII_10_100ul_tt_1_S6_B1_1_1680
RSQYEQL	7	462.233	2			P13645	KRT10	20230121_TIMS01scp_MW_SA_eXII_10_100ul_tt_1_S6_B1_1_1680
RTFAHYATF	9	557.277	2	0.9993		O75636	FCN3	20230121_TIMS01scp_MW_SA_eXII_10_100ul_tt_1_S6_B1_1_1680
RTPTNYYLF	9	587.798	2	0.9879		Q9HB89	NMUR1	20230121_TIMS01scp_MW_SA_eXII_10_100ul_tt_1_S6_B1_1_1680
RTYPVEILY	9	577.316	2	0.9686		Q14562	DHX8	20230121_TIMS01scp_MW_SA_eXII_10_100ul_tt_1_S6_B1_1_1680
RVAPEEHPVL	10	573.817	2	0.9357		A5A3E0	POTEF	20230121_TIMS01scp_MW_SA_eXII_10_100ul_tt_1_S6_B1_1_1680
RVFGFPVHY	9	561.298	2			Q9Y6K1	DNMT3A	20230121_TIMS01scp_MW_SA_eXII_10_100ul_tt_1_S6_B1_1_1680
RVKKTWTVV	9	372.901	3	0.9716		P13010	XRCC5	20230121_TIMS01scp_MW_SA_eXII_10_100ul_tt_1_S6_B1_1_1680
RVQDKYFHI	9	402.552	3	1		Q6H8Q1	ABLIM2	20230121_TIMS01scp_MW_SA_eXII_10_100ul_tt_1_S6_B1_1_1680
RVYPQAVYF	9	571.803	2	0.9916		Q9Y4A5	TRRAP	20230121_TIMS01scp_MW_SA_eXII_10_100ul_tt_1_S6_B1_1_1680
RWAELLPLL	9	555.837	2	0.9949		P13489	RNH1	20230121_TIMS01scp_MW_SA_eXII_10_100ul_tt_1_S6_B1_1_1680
RWFDKSFTF	9	617.306	2	0.9975		P50416	CPT1A	20230121_TIMS01scp_MW_SA_eXII_10_100ul_tt_1_S6_B1_1_1680
RWFDKTLQF	9	620.827	2	0.9995		P43155	CRAT	20230121_TIMS01scp_MW_SA_eXII_10_100ul_tt_1_S6_B1_1_1680
RWFQPAIPSW	10	644.335	2	0.9992		Q70J99	UNC13D	20230121_TIMS01scp_MW_SA_eXII_10_100ul_tt_1_S6_B1_1_1680
RWGIVSVGL	9	493.793	2			Q9UQ10	DHDH	20230121_TIMS01scp_MW_SA_eXII_10_100ul_tt_1_S6_B1_1_1680
RWLPQKNAAQF	11	453.582	3	0.9788		P63151	PPP2R2A	20230121_TIMS01scp_MW_SA_eXII_10_100ul_tt_1_S6_B1_1_1680
RWPKKSAEF	9	383.545	3			P18621	RPL17	20230121_TIMS01scp_MW_SA_eXII_10_100ul_tt_1_S6_B1_1_1680
RWPKKSAEFLL	11	458.935	3	0.999		P18621	RPL17	20230121_TIMS01scp_MW_SA_eXII_10_100ul_tt_1_S6_B1_1_1680
RYAAQLPAL	9	501.79	2	0.9953		Q8IZL8	PELP1	20230121_TIMS01scp_MW_SA_eXII_10_100ul_tt_1_S6_B1_1_1680
RYAEAVQLL	9	531.801	2	0.9777		Q86WT1	TTC30A	20230121_TIMS01scp_MW_SA_eXII_10_100ul_tt_1_S6_B1_1_1680
RYAEEVGIF	9	542.277	2	0.8979		Q9NR45	NANS	20230121_TIMS01scp_MW_SA_eXII_10_100ul_tt_1_S6_B1_1_1680
RYAEQISVL	9	539.798	2	0.9071		Q6ZUS5	CCDC121	20230121_TIMS01scp_MW_SA_eXII_10_100ul_tt_1_S6_B1_1_1680
RYAEWEERI	9	626.309	2	0.9968		Q9HCG7	GBA2	20230121_TIMS01scp_MW_SA_eXII_10_100ul_tt_1_S6_B1_1_1680
RYAEWEERI	9	417.875	3	0.998		Q9HCG7	GBA2	20230121_TIMS01scp_MW_SA_eXII_10_100ul_tt_1_S6_B1_1_1680
RYAIAFPLI	9	532.318	2	0.9176		P55160	NCKAP1L	20230121_TIMS01scp_MW_SA_eXII_10_100ul_tt_1_S6_B1_1_1680
RYAILTKATW	10	611.851	2	0.9906		Q12965	MYO1E	20230121_TIMS01scp_MW_SA_eXII_10_100ul_tt_1_S6_B1_1_1680
RYAITVWYF	9	609.819	2			Q96KS0	EGLN2	20230121_TIMS01scp_MW_SA_eXII_10_100ul_tt_1_S6_B1_1_1680
RYALIMHKL	9	382.227	3	0.9992		O95625	ZBTB11	20230121_TIMS01scp_MW_SA_eXII_10_100ul_tt_1_S6_B1_1_1680
RYALIMHKL	9	387.558	3	0.9998	6M(15.9949)	O95625	ZBTB11	20230121_TIMS01scp_MW_SA_eXII_10_100ul_tt_1_S6_B1_1_1680
RYALQLQQI	9	566.827	2	0.9953		P13646	KRT13	20230121_TIMS01scp_MW_SA_eXII_10_100ul_tt_1_S6_B1_1_1680
RYALQMEQL	9	584.295	2	0.9997	6M(15.9949)	P05783	KRT18	20230121_TIMS01scp_MW_SA_eXII_10_100ul_tt_1_S6_B1_1_1680
RYAPMVAFF	9	559.279	2	0.9984	5M(15.9949)	Q13201	MMRN1	20230121_TIMS01scp_MW_SA_eXII_10_100ul_tt_1_S6_B1_1_1680
RYAPSLHEL	9	543.29	2	0.9589		Q8N3R3	TCAIM	20230121_TIMS01scp_MW_SA_eXII_10_100ul_tt_1_S6_B1_1_1680
RYAQNVAFF	9	558.285	2	0.9957		P17041	ZNF32	20230121_TIMS01scp_MW_SA_eXII_10_100ul_tt_1_S6_B1_1_1680
RYASINAHL	9	522.783	2	0.999		P48729	CSNK1A1	20230121_TIMS01scp_MW_SA_eXII_10_100ul_tt_1_S6_B1_1_1680
RYASINTHL	9	537.788	2	0.9997		P48730	CSNK1D	20230121_TIMS01scp_MW_SA_eXII_10_100ul_tt_1_S6_B1_1_1680
RYATQLQQI	9	560.809	2	0.9544		P19012	KRT15	20230121_TIMS01scp_MW_SA_eXII_10_100ul_tt_1_S6_B1_1_1680
RYAVEILTW	9	575.816	2	0.9996		Q8IWV8	UBR2	20230121_TIMS01scp_MW_SA_eXII_10_100ul_tt_1_S6_B1_1_1680
RYAVVLNATW	10	596.827	2	0.9995		O00767	SCD	20230121_TIMS01scp_MW_SA_eXII_10_100ul_tt_1_S6_B1_1_1680
RYAWIKRQL	9	411.912	3	0.9986		Q5VIR6	VPS53	20230121_TIMS01scp_MW_SA_eXII_10_100ul_tt_1_S6_B1_1_1680
RYDAGKYTI	9	543.783	2	0.98		Q8WZ42	TTN	20230121_TIMS01scp_MW_SA_eXII_10_100ul_tt_1_S6_B1_1_1680
RYDEHAYKW	9	423.2	3	0.9996		O75936	BBOX1	20230121_TIMS01scp_MW_SA_eXII_10_100ul_tt_1_S6_B1_1_1680
RYDEIRRHW	9	444.23	3	0.9946		P62424	RPL7A	20230121_TIMS01scp_MW_SA_eXII_10_100ul_tt_1_S6_B1_1_1680
RYDPHLNRW	9	419.548	3	0.9939		Q53HC5	KLHL26	20230121_TIMS01scp_MW_SA_eXII_10_100ul_tt_1_S6_B1_1_1680
RYDPYTQRI	9	606.312	2	0.9996		P00439	PAH	20230121_TIMS01scp_MW_SA_eXII_10_100ul_tt_1_S6_B1_1_1680
RYDPYTQRI	9	404.544	3	0.9984		P00439	PAH	20230121_TIMS01scp_MW_SA_eXII_10_100ul_tt_1_S6_B1_1_1680
RYDSGKYTL	9	551.78	2	0.99		Q8WZ42	TTN	20230121_TIMS01scp_MW_SA_eXII_10_100ul_tt_1_S6_B1_1_1680
RYDSVINRL	9	568.314	2			O94913	PCF11	20230121_TIMS01scp_MW_SA_eXII_10_100ul_tt_1_S6_B1_1_1680
RYFDHALTL	9	568.298	2	0.9804		Q658Y4	FAM91A1	20230121_TIMS01scp_MW_SA_eXII_10_100ul_tt_1_S6_B1_1_1680
RYFDPANGKF	10	607.801	2	1		P13639	EEF2	20230121_TIMS01scp_MW_SA_eXII_10_100ul_tt_1_S6_B1_1_1680
RYFDPANGKF	10	405.537	3	1		P13639	EEF2	20230121_TIMS01scp_MW_SA_eXII_10_100ul_tt_1_S6_B1_1_1680
RYFDRAALF	9	579.806	2	0.9747		Q9BZH6	WDR11	20230121_TIMS01scp_MW_SA_eXII_10_100ul_tt_1_S6_B1_1_1680
RYFDVGLHNF	10	634.314	2	0.9967		Q5VTY9	HHAT	20230121_TIMS01scp_MW_SA_eXII_10_100ul_tt_1_S6_B1_1_1680
RYFENPQVI	9	583.304	2	0.9993		Q9Y4A5	TRRAP	20230121_TIMS01scp_MW_SA_eXII_10_100ul_tt_1_S6_B1_1_1680
RYFEVGAPVYF	11	674.34	2	0.9998		Q9UHC9	NPC1L1	20230121_TIMS01scp_MW_SA_eXII_10_100ul_tt_1_S6_B1_1_1680
RYFHWKMNL	9	437.554	3	0.998	7M(15.9949)	B7ZAQ6	GPR89A	20230121_TIMS01scp_MW_SA_eXII_10_100ul_tt_1_S6_B1_1_1680
RYFIAPAKF	9	556.816	2	0.9872		P11047	LAMC1	20230121_TIMS01scp_MW_SA_eXII_10_100ul_tt_1_S6_B1_1_1680
RYFILPYVI	9	592.347	2			Q5BKT4	ALG10	20230121_TIMS01scp_MW_SA_eXII_10_100ul_tt_1_S6_B1_1_1680
RYFIPVSCF	9	625.788	2	0.9988	8C(119.0041)	Q99808	SLC29A1	20230121_TIMS01scp_MW_SA_eXII_10_100ul_tt_1_S6_B1_1_1680
RYFKGPELL	9	561.819	2	0.9997		P19784	CSNK2A2	20230121_TIMS01scp_MW_SA_eXII_10_100ul_tt_1_S6_B1_1_1680
RYFKGPELL	9	374.882	3	0.9904		P19784	CSNK2A2	20230121_TIMS01scp_MW_SA_eXII_10_100ul_tt_1_S6_B1_1_1680
RYFKTPRKF	9	414.908	3	0.9999		Q9ULV3	CIZ1	20230121_TIMS01scp_MW_SA_eXII_10_100ul_tt_1_S6_B1_1_1680
RYFKTPRKF	9	311.433	4	0.9982		Q9ULV3	CIZ1	20230121_TIMS01scp_MW_SA_eXII_10_100ul_tt_1_S6_B1_1_1680
RYFPNPEEF	9	599.78	2	0.9971		Q6ZWL3	CYP4V2	20230121_TIMS01scp_MW_SA_eXII_10_100ul_tt_1_S6_B1_1_1680
RYFTQIVGF	9	565.803	2			Q8TAG9	EXOC6	20230121_TIMS01scp_MW_SA_eXII_10_100ul_tt_1_S6_B1_1_1680
RYFYKVHQL	9	418.565	3	0.9995		Q9NW68	BSDC1	20230121_TIMS01scp_MW_SA_eXII_10_100ul_tt_1_S6_B1_1_1680
RYGDGGSTF	9	480.214	2	0.9984		P31943	HNRNPH1	20230121_TIMS01scp_MW_SA_eXII_10_100ul_tt_1_S6_B1_1_1680
RYGDLVDYL	9	557.282	2	0.9388		P09619	PDGFRB	20230121_TIMS01scp_MW_SA_eXII_10_100ul_tt_1_S6_B1_1_1680
RYGDVFQI	8	499.259	2	0.9428		Q16678	CYP1B1	20230121_TIMS01scp_MW_SA_eXII_10_100ul_tt_1_S6_B1_1_1680
RYGIHPAKF	9	363.538	3	0.9875		A3KMH1	VWA8	20230121_TIMS01scp_MW_SA_eXII_10_100ul_tt_1_S6_B1_1_1680
RYGLLTNEI	9	539.798	2			Q96C10	DHX58	20230121_TIMS01scp_MW_SA_eXII_10_100ul_tt_1_S6_B1_1_1680
RYGLVTNEI	9	532.79	2	0.9898		Q9BYX4	IFIH1	20230121_TIMS01scp_MW_SA_eXII_10_100ul_tt_1_S6_B1_1_1680
RYGPIVDVY	9	541.287	2	0.9961		O75494	SRSF10	20230121_TIMS01scp_MW_SA_eXII_10_100ul_tt_1_S6_B1_1_1680
RYGPVFTI	8	952.525	1	0.9771		P11509	CYP2A6	20230121_TIMS01scp_MW_SA_eXII_10_100ul_tt_1_S6_B1_1_1680
RYGPVFTI	8	476.766	2	0.9943		P11509	CYP2A6	20230121_TIMS01scp_MW_SA_eXII_10_100ul_tt_1_S6_B1_1_1680
RYGPVVSF	8	462.75	2			Q6UW02	CYP20A1	20230121_TIMS01scp_MW_SA_eXII_10_100ul_tt_1_S6_B1_1_1680
RYGPVVSFW	9	555.79	2			Q6UW02	CYP20A1	20230121_TIMS01scp_MW_SA_eXII_10_100ul_tt_1_S6_B1_1_1680
RYGSDFYSM	9	571.235	2	0.9626	9M(15.9949)	Q86W34	AMZ2	20230121_TIMS01scp_MW_SA_eXII_10_100ul_tt_1_S6_B1_1_1680
RYHFLILLF	9	611.361	2			Q08945	SSRP1	20230121_TIMS01scp_MW_SA_eXII_10_100ul_tt_1_S6_B1_1_1680
RYIADHSYF	9	586.28	2	0.9831		Q8N612	FHIP1B	20230121_TIMS01scp_MW_SA_eXII_10_100ul_tt_1_S6_B1_1_1680
RYIANTVEL	9	539.798	2	0.9758		P04844	RPN2	20230121_TIMS01scp_MW_SA_eXII_10_100ul_tt_1_S6_B1_1_1680
RYIDRIHIF	9	616.848	2	0.9976		Q6P2Q9	PRPF8	20230121_TIMS01scp_MW_SA_eXII_10_100ul_tt_1_S6_B1_1_1680
RYIDRIHIF	9	411.568	3	0.9992		Q6P2Q9	PRPF8	20230121_TIMS01scp_MW_SA_eXII_10_100ul_tt_1_S6_B1_1_1680
RYIDRIHIFF	10	460.591	3			Q6P2Q9	PRPF8	20230121_TIMS01scp_MW_SA_eXII_10_100ul_tt_1_S6_B1_1_1680
RYIFAKNLF	9	586.335	2	0.9988		Q16854	DGUOK	20230121_TIMS01scp_MW_SA_eXII_10_100ul_tt_1_S6_B1_1_1680
RYIFAKNLF	9	391.226	3	0.9999		Q16854	DGUOK	20230121_TIMS01scp_MW_SA_eXII_10_100ul_tt_1_S6_B1_1_1680
RYIKALETL	9	553.832	2	0.9973		Q92878	RAD50	20230121_TIMS01scp_MW_SA_eXII_10_100ul_tt_1_S6_B1_1_1680
RYIKELCNL	9	635.818	2	0.9981	7C(119.0041)	Q3SYC2	MOGAT2	20230121_TIMS01scp_MW_SA_eXII_10_100ul_tt_1_S6_B1_1_1680
RYIKELCNL	9	424.214	3		7C(119.0041)	Q3SYC2	MOGAT2	20230121_TIMS01scp_MW_SA_eXII_10_100ul_tt_1_S6_B1_1_1680
RYILLPVVL	9	543.358	2	0.9999		Q8N1I0	DOCK4	20230121_TIMS01scp_MW_SA_eXII_10_100ul_tt_1_S6_B1_1_1680
RYIPTAAAF	9	505.277	2	0.998		P61619	SEC61A1	20230121_TIMS01scp_MW_SA_eXII_10_100ul_tt_1_S6_B1_1_1680
RYIPTAAAF	9	1009.55	1			P61619	SEC61A1	20230121_TIMS01scp_MW_SA_eXII_10_100ul_tt_1_S6_B1_1_1680
RYIRDAHTF	9	393.54	3	0.9896		Q9NRY4	ARHGAP35	20230121_TIMS01scp_MW_SA_eXII_10_100ul_tt_1_S6_B1_1_1680
RYISQPPLL	9	543.819	2	0.9941		Q9BZQ6	EDEM3	20230121_TIMS01scp_MW_SA_eXII_10_100ul_tt_1_S6_B1_1_1680
RYISQTQGL	9	533.288	2	0.9984		Q86Z02	HIPK1	20230121_TIMS01scp_MW_SA_eXII_10_100ul_tt_1_S6_B1_1_1680
RYITKGNLF	9	556.317	2	0.9963		Q5MIZ7	PPP4R3B	20230121_TIMS01scp_MW_SA_eXII_10_100ul_tt_1_S6_B1_1_1680
RYIYNREEF	9	430.547	3	0.9991		P04440	HLA-DPB1	20230121_TIMS01scp_MW_SA_eXII_10_100ul_tt_1_S6_B1_1_1680
RYKAPFHQL	9	387.217	3	0.9978		O60264	SMARCA5	20230121_TIMS01scp_MW_SA_eXII_10_100ul_tt_1_S6_B1_1_1680
RYKATGLHF	9	364.87	3	0.993		P46940	IQGAP1	20230121_TIMS01scp_MW_SA_eXII_10_100ul_tt_1_S6_B1_1_1680
RYKESWSKL	9	399.552	3	0.9986		Q86VF7	NRAP	20230121_TIMS01scp_MW_SA_eXII_10_100ul_tt_1_S6_B1_1_1680
RYKFHNSRW	9	431.892	3	0.9994		O15119	TBX3	20230121_TIMS01scp_MW_SA_eXII_10_100ul_tt_1_S6_B1_1_1680
RYKFHNSRW	9	324.17	4	0.9971		O15119	TBX3	20230121_TIMS01scp_MW_SA_eXII_10_100ul_tt_1_S6_B1_1_1680
RYKLYQEMF	9	647.318	2	0.9997	8M(15.9949)	Q14204	DYNC1H1	20230121_TIMS01scp_MW_SA_eXII_10_100ul_tt_1_S6_B1_1_1680
RYKQDVERF	9	414.219	3	0.9893		Q8IY18	SMC5	20230121_TIMS01scp_MW_SA_eXII_10_100ul_tt_1_S6_B1_1_1680
RYKVFVDLF	9	593.835	2	0.999		P48775	TDO2	20230121_TIMS01scp_MW_SA_eXII_10_100ul_tt_1_S6_B1_1_1680
RYKVFVDLF	9	396.225	3	0.9839		P48775	TDO2	20230121_TIMS01scp_MW_SA_eXII_10_100ul_tt_1_S6_B1_1_1680
RYLADLLGF	9	534.298	2	0.9856		O60706	ABCC9	20230121_TIMS01scp_MW_SA_eXII_10_100ul_tt_1_S6_B1_1_1680
RYLADLPTL	9	531.303	2	0.9792		Q6P2H3	CEP85	20230121_TIMS01scp_MW_SA_eXII_10_100ul_tt_1_S6_B1_1_1680
RYLCQSNAL	9	593.771	2		4C(119.0041)	Q9H0M0	WWP1	20230121_TIMS01scp_MW_SA_eXII_10_100ul_tt_1_S6_B1_1_1680
RYLDASNEL	9	540.77	2	0.9885		P51957	NEK4	20230121_TIMS01scp_MW_SA_eXII_10_100ul_tt_1_S6_B1_1_1680
RYLDEINLL	9	574.819	2	0.9944		P30679	GNA15	20230121_TIMS01scp_MW_SA_eXII_10_100ul_tt_1_S6_B1_1_1680
RYLDELMKL	9	590.823	2	0.9916		P46940	IQGAP1	20230121_TIMS01scp_MW_SA_eXII_10_100ul_tt_1_S6_B1_1_1680
RYLDELMKL	9	598.821	2	0.9972	7M(15.9949)	P46940	IQGAP1	20230121_TIMS01scp_MW_SA_eXII_10_100ul_tt_1_S6_B1_1_1680
RYLDKTEQW	9	619.812	2	0.9999		P0C0L4	C4A	20230121_TIMS01scp_MW_SA_eXII_10_100ul_tt_1_S6_B1_1_1680
RYLDKTEQW	9	413.544	3	0.9996		P0C0L4	C4A	20230121_TIMS01scp_MW_SA_eXII_10_100ul_tt_1_S6_B1_1_1680
RYLDLFTNF	9	594.806	2	0.9973		O43731	KDELR3	20230121_TIMS01scp_MW_SA_eXII_10_100ul_tt_1_S6_B1_1_1680
RYLDLFTSF	9	581.301	2			P33947	KDELR2	20230121_TIMS01scp_MW_SA_eXII_10_100ul_tt_1_S6_B1_1_1680
RYLDLLTTW	9	590.822	2	0.9965		Q9H497	TOR3A	20230121_TIMS01scp_MW_SA_eXII_10_100ul_tt_1_S6_B1_1_1680
RYLDMTDCF	9	649.746	2		5M(15.9949)	Q9UJT9	FBXL7	20230121_TIMS01scp_MW_SA_eXII_10_100ul_tt_1_S6_B1_1_1680
RYLEAALRL	9	552.83	2	0.9971		Q92791	P3H4	20230121_TIMS01scp_MW_SA_eXII_10_100ul_tt_1_S6_B1_1_1680
RYLEAGAAGLRW	12	454.914	3	0.9999		Q9NZL4	HSPBP1	20230121_TIMS01scp_MW_SA_eXII_10_100ul_tt_1_S6_B1_1_1680
RYLEASYGL	9	536.277	2	0.9561		Q8N5H7	SH2D3C	20230121_TIMS01scp_MW_SA_eXII_10_100ul_tt_1_S6_B1_1_1680
RYLEGTSCI	9	580.757	2	0.9999	8C(119.0041)	P58107	EPPK1	20230121_TIMS01scp_MW_SA_eXII_10_100ul_tt_1_S6_B1_1_1680
RYLEKNVKL	9	388.236	3	0.9995		Q96RS0	TGS1	20230121_TIMS01scp_MW_SA_eXII_10_100ul_tt_1_S6_B1_1_1680
RYLEKPMEI	9	589.816	2	0.94		P40763	STAT3	20230121_TIMS01scp_MW_SA_eXII_10_100ul_tt_1_S6_B1_1_1680
RYLEKPMEI	9	597.813	2	0.9987	7M(15.9949)	P40763	STAT3	20230121_TIMS01scp_MW_SA_eXII_10_100ul_tt_1_S6_B1_1_1680
RYLEKPMEI	9	398.878	3	0.9861	7M(15.9949)	P40763	STAT3	20230121_TIMS01scp_MW_SA_eXII_10_100ul_tt_1_S6_B1_1_1680
RYLEKSGVL	9	532.808	2	0.9433		Q99417	MYCBP	20230121_TIMS01scp_MW_SA_eXII_10_100ul_tt_1_S6_B1_1_1680
RYLENGKETL	10	611.825	2	0.9986		P01893	HLA-H	20230121_TIMS01scp_MW_SA_eXII_10_100ul_tt_1_S6_B1_1_1680
RYLENGKETL	10	408.219	3	0.9742		P01893	HLA-H	20230121_TIMS01scp_MW_SA_eXII_10_100ul_tt_1_S6_B1_1_1680
RYLEQLHQL	9	600.33	2	0.9998		P40763	STAT3	20230121_TIMS01scp_MW_SA_eXII_10_100ul_tt_1_S6_B1_1_1680
RYLEQLHQL	9	400.556	3	0.9998		P40763	STAT3	20230121_TIMS01scp_MW_SA_eXII_10_100ul_tt_1_S6_B1_1_1680
RYLEVMRKL	9	408.569	3		6M(15.9949)	Q15257	PTPA	20230121_TIMS01scp_MW_SA_eXII_10_100ul_tt_1_S6_B1_1_1680
RYLGKNWSF	9	585.806	2	0.9804		Q6ZMD2	SPNS3	20230121_TIMS01scp_MW_SA_eXII_10_100ul_tt_1_S6_B1_1_1680
RYLGKNWSF	9	390.873	3	0.9958		Q6ZMD2	SPNS3	20230121_TIMS01scp_MW_SA_eXII_10_100ul_tt_1_S6_B1_1_1680
RYLGKVLEL	9	545.835	2			O75153	CLUH	20230121_TIMS01scp_MW_SA_eXII_10_100ul_tt_1_S6_B1_1_1680
RYLLFARQF	9	607.346	2			Q14566	MCM6	20230121_TIMS01scp_MW_SA_eXII_10_100ul_tt_1_S6_B1_1_1680
RYLLFARQF	9	405.233	3			Q14566	MCM6	20230121_TIMS01scp_MW_SA_eXII_10_100ul_tt_1_S6_B1_1_1680
RYLLTQELL	9	574.837	2	0.9219		Q92508	PIEZO1	20230121_TIMS01scp_MW_SA_eXII_10_100ul_tt_1_S6_B1_1_1680
RYLNEFEEL	9	606.798	2	0.9979		Q9BQI3	EIF2AK1	20230121_TIMS01scp_MW_SA_eXII_10_100ul_tt_1_S6_B1_1_1680
RYLNKAFHI	9	387.889	3	0.9331		P42695	NCAPD3	20230121_TIMS01scp_MW_SA_eXII_10_100ul_tt_1_S6_B1_1_1680
RYLPDTLLL	9	552.327	2	0.9863		P21964	COMT	20230121_TIMS01scp_MW_SA_eXII_10_100ul_tt_1_S6_B1_1_1680
RYLPKLKAF	9	379.238	3	0.9937		Q49AN0	CRY2	20230121_TIMS01scp_MW_SA_eXII_10_100ul_tt_1_S6_B1_1_1680
RYLPQCSYF	9	588.779	2	0.9989		P30279	CCND2	20230121_TIMS01scp_MW_SA_eXII_10_100ul_tt_1_S6_B1_1_1680
RYLPQCSYF	9	648.281	2	0.9991	6C(119.0041)	P30279	CCND2	20230121_TIMS01scp_MW_SA_eXII_10_100ul_tt_1_S6_B1_1_1680
RYLPQTYVV	9	569.816	2	0.9956		O43736	ITM2A	20230121_TIMS01scp_MW_SA_eXII_10_100ul_tt_1_S6_B1_1_1680
RYLPRLHLV	9	389.577	3	0.9645		Q8IWI9	MGA	20230121_TIMS01scp_MW_SA_eXII_10_100ul_tt_1_S6_B1_1_1680
RYLPTGSFPF	10	592.808	2	0.9946		Q13454	TUSC3	20230121_TIMS01scp_MW_SA_eXII_10_100ul_tt_1_S6_B1_1_1680
RYLPTGSFPFL	11	649.351	2			Q13454	TUSC3	20230121_TIMS01scp_MW_SA_eXII_10_100ul_tt_1_S6_B1_1_1680
RYLQKIEEF	9	613.332	2	0.9789		Q9UIX4	KCNG1	20230121_TIMS01scp_MW_SA_eXII_10_100ul_tt_1_S6_B1_1_1680
RYLQTLTTI	9	554.822	2	0.9984		P27105	STOM	20230121_TIMS01scp_MW_SA_eXII_10_100ul_tt_1_S6_B1_1_1680
RYLSDHSFL	9	569.288	2	0.9825		P04275	VWF	20230121_TIMS01scp_MW_SA_eXII_10_100ul_tt_1_S6_B1_1_1680
RYLSKATTL	9	526.808	2			Q13042	CDC16	20230121_TIMS01scp_MW_SA_eXII_10_100ul_tt_1_S6_B1_1_1680
RYLSKVLEL	9	560.84	2	0.9966		Q8WUR7	C15orf40	20230121_TIMS01scp_MW_SA_eXII_10_100ul_tt_1_S6_B1_1_1680
RYLTGAWRL	9	379.217	3	0.9973		Q9Y673	ALG5	20230121_TIMS01scp_MW_SA_eXII_10_100ul_tt_1_S6_B1_1_1680
RYLTGAWRL	9	568.322	2	0.9998		Q9Y673	ALG5	20230121_TIMS01scp_MW_SA_eXII_10_100ul_tt_1_S6_B1_1_1680
RYLTVAAIF	9	527.308	2	0.9932		Q13885	TUBB2A	20230121_TIMS01scp_MW_SA_eXII_10_100ul_tt_1_S6_B1_1_1680
RYLTVAAVF	9	1039.59	1	0.9409		P04350	TUBB4A	20230121_TIMS01scp_MW_SA_eXII_10_100ul_tt_1_S6_B1_1_1680
RYLTVAAVF	9	520.3	2	0.998		P04350	TUBB4A	20230121_TIMS01scp_MW_SA_eXII_10_100ul_tt_1_S6_B1_1_1680
RYLTVATVF	9	535.306	2	0.9992		Q13509	TUBB3	20230121_TIMS01scp_MW_SA_eXII_10_100ul_tt_1_S6_B1_1_1680
RYLVISEKL	9	560.84	2	0.9991		Q9Y546	LRRC42	20230121_TIMS01scp_MW_SA_eXII_10_100ul_tt_1_S6_B1_1_1680
RYLWVLVSL	9	574.845	2			Q6ZMJ4	IL34	20230121_TIMS01scp_MW_SA_eXII_10_100ul_tt_1_S6_B1_1_1680
RYMEVSGNL	9	542.758	2		3M(15.9949)	Q12874	SF3A3	20230121_TIMS01scp_MW_SA_eXII_10_100ul_tt_1_S6_B1_1_1680
RYMILGQNGF	10	607.803	2	0.9999	3M(15.9949)	Q15124	PGM5	20230121_TIMS01scp_MW_SA_eXII_10_100ul_tt_1_S6_B1_1_1680
RYMNHMQSL	9	404.515	3	0.9896	3M(15.9949)	Q9Y4X5	ARIH1	20230121_TIMS01scp_MW_SA_eXII_10_100ul_tt_1_S6_B1_1_1680
RYMPDICVI	9	614.78	2	0.9885	7C(119.0041)	O00507	USP9Y	20230121_TIMS01scp_MW_SA_eXII_10_100ul_tt_1_S6_B1_1_1680
RYMPDICVI	9	622.777	2	0.9898	3M(15.9949)	O00507	USP9Y	20230121_TIMS01scp_MW_SA_eXII_10_100ul_tt_1_S6_B1_1_1680
RYMPPAHRNF	10	435.549	3	0.9996	3M(15.9949)	P14902	IDO1	20230121_TIMS01scp_MW_SA_eXII_10_100ul_tt_1_S6_B1_1_1680
RYMPQNPCI	9	628.765	2	0.998	3M(15.9949)	Q09028	RBBP4	20230121_TIMS01scp_MW_SA_eXII_10_100ul_tt_1_S6_B1_1_1680
RYMPQNPHI	9	586.287	2	0.9357	3M(15.9949)	Q16576	RBBP7	20230121_TIMS01scp_MW_SA_eXII_10_100ul_tt_1_S6_B1_1_1680
RYMPQNPHI	9	391.194	3	0.9932	3M(15.9949)	Q16576	RBBP7	20230121_TIMS01scp_MW_SA_eXII_10_100ul_tt_1_S6_B1_1_1680
RYMQGLKEL	9	577.305	2		3M(15.9949)	Q9Y608	LRRFIP2	20230121_TIMS01scp_MW_SA_eXII_10_100ul_tt_1_S6_B1_1_1680
RYMQGLKEL	9	385.206	3	0.9997	3M(15.9949)	Q9Y608	LRRFIP2	20230121_TIMS01scp_MW_SA_eXII_10_100ul_tt_1_S6_B1_1_1680
RYMSHKLKI	9	397.894	3		3M(15.9949)	Q9H0R5	GBP3	20230121_TIMS01scp_MW_SA_eXII_10_100ul_tt_1_S6_B1_1_1680
RYMSINTHL	9	575.787	2	0.9305	3M(15.9949)	P78368	CSNK1G2	20230121_TIMS01scp_MW_SA_eXII_10_100ul_tt_1_S6_B1_1_1680
RYNGGLLEF	9	534.777	2	0.9987		Q86Y13	DZIP3	20230121_TIMS01scp_MW_SA_eXII_10_100ul_tt_1_S6_B1_1_1680
RYNHITATY	9	569.786	2	0.9962		Q9NRH2	SNRK	20230121_TIMS01scp_MW_SA_eXII_10_100ul_tt_1_S6_B1_1_1680
RYNHITATY	9	380.193	3	0.9995		Q9NRH2	SNRK	20230121_TIMS01scp_MW_SA_eXII_10_100ul_tt_1_S6_B1_1_1680
RYNHITATYF	10	429.216	3	0.989		Q9NRH2	SNRK	20230121_TIMS01scp_MW_SA_eXII_10_100ul_tt_1_S6_B1_1_1680
RYNPENNTW	9	597.27	2	0.9998		Q9Y6Y0	IVNS1ABP	20230121_TIMS01scp_MW_SA_eXII_10_100ul_tt_1_S6_B1_1_1680
RYNPITKRI	9	387.568	3	0.9993		Q06278	AOX1	20230121_TIMS01scp_MW_SA_eXII_10_100ul_tt_1_S6_B1_1_1680
RYNPNLNTW	9	589.291	2	0.9922		Q9NVR0	KLHL11	20230121_TIMS01scp_MW_SA_eXII_10_100ul_tt_1_S6_B1_1_1680
RYNPRTNQW	9	412.207	3	0.9978		Q9Y2M5	KLHL20	20230121_TIMS01scp_MW_SA_eXII_10_100ul_tt_1_S6_B1_1_1680
RYPCFFNTL	9	640.284	2	0.9884	4C(119.0041)	Q969H6	POP5	20230121_TIMS01scp_MW_SA_eXII_10_100ul_tt_1_S6_B1_1_1680
RYPDNLKHL	9	385.88	3	0.9998		Q9P031	CCDC59	20230121_TIMS01scp_MW_SA_eXII_10_100ul_tt_1_S6_B1_1_1680
RYPDNLKHLY	10	440.235	3	0.9798		Q9P031	CCDC59	20230121_TIMS01scp_MW_SA_eXII_10_100ul_tt_1_S6_B1_1_1680
RYPDNLKHLYL	11	477.93	3	1		Q9P031	CCDC59	20230121_TIMS01scp_MW_SA_eXII_10_100ul_tt_1_S6_B1_1_1680
RYPDRITLI	9	573.835	2	0.9952		P60510	PPP4C	20230121_TIMS01scp_MW_SA_eXII_10_100ul_tt_1_S6_B1_1_1680
RYPDRITLI	9	382.892	3	0.9914		P60510	PPP4C	20230121_TIMS01scp_MW_SA_eXII_10_100ul_tt_1_S6_B1_1_1680
RYPDSHQLF	9	581.786	2	0.8988		Q9UN86	G3BP2	20230121_TIMS01scp_MW_SA_eXII_10_100ul_tt_1_S6_B1_1_1680
RYPGKFYRV	9	395.889	3	0.9527		Q9NYL2	MAP3K20	20230121_TIMS01scp_MW_SA_eXII_10_100ul_tt_1_S6_B1_1_1680
RYPHFKTKI	9	397.233	3	0.9994		P07099	EPHX1	20230121_TIMS01scp_MW_SA_eXII_10_100ul_tt_1_S6_B1_1_1680
RYPKEFQKL	9	403.564	3			P22304	IDS	20230121_TIMS01scp_MW_SA_eXII_10_100ul_tt_1_S6_B1_1_1680
RYPLLLQKI	9	572.366	2	0.9753		A1IGU5	ARHGEF37	20230121_TIMS01scp_MW_SA_eXII_10_100ul_tt_1_S6_B1_1_1680
RYPNKLDTI	9	560.311	2	0.9423		Q8NF37	LPCAT1	20230121_TIMS01scp_MW_SA_eXII_10_100ul_tt_1_S6_B1_1_1680
RYPNRFKLW	9	427.24	3			Q9UHQ9	CYB5R1	20230121_TIMS01scp_MW_SA_eXII_10_100ul_tt_1_S6_B1_1_1680
RYPNSHTHYF	10	441.207	3	0.9968		A5YKK6	CNOT1	20230121_TIMS01scp_MW_SA_eXII_10_100ul_tt_1_S6_B1_1_1680
RYPNSLPAL	9	515.788	2			Q5TB80	CEP162	20230121_TIMS01scp_MW_SA_eXII_10_100ul_tt_1_S6_B1_1_1680
RYPPDIRATF	10	618.33	2	0.9318		O95248	SBF1	20230121_TIMS01scp_MW_SA_eXII_10_100ul_tt_1_S6_B1_1_1680
RYPQSIFSTF	10	623.317	2	0.9979		Q86WG5	SBF2	20230121_TIMS01scp_MW_SA_eXII_10_100ul_tt_1_S6_B1_1_1680
RYPSLWRRL	9	416.244	3			Q12824	SMARCB1	20230121_TIMS01scp_MW_SA_eXII_10_100ul_tt_1_S6_B1_1_1680
RYPSNLQLF	9	569.306	2	0.9935		Q99973	TEP1	20230121_TIMS01scp_MW_SA_eXII_10_100ul_tt_1_S6_B1_1_1680
RYPTSIASL	9	504.28	2	0.9842		O43684	BUB3	20230121_TIMS01scp_MW_SA_eXII_10_100ul_tt_1_S6_B1_1_1680
RYPTSIASLAF	11	613.332	2			O43684	BUB3	20230121_TIMS01scp_MW_SA_eXII_10_100ul_tt_1_S6_B1_1_1680
RYPTTFVMV	9	565.289	2	0.997	8M(15.9949)	O75915	ARL6IP5	20230121_TIMS01scp_MW_SA_eXII_10_100ul_tt_1_S6_B1_1_1680
RYQALFHDF	9	598.796	2	0.9994		Q96JH7	VCPIP1	20230121_TIMS01scp_MW_SA_eXII_10_100ul_tt_1_S6_B1_1_1680
RYQDAIRVF	9	584.317	2	0.9963		Q9Y262	EIF3L	20230121_TIMS01scp_MW_SA_eXII_10_100ul_tt_1_S6_B1_1_1680
RYQDIIHSI	9	572.809	2	0.9994		Q9UIG0	BAZ1B	20230121_TIMS01scp_MW_SA_eXII_10_100ul_tt_1_S6_B1_1_1680
RYQDIIHSI	9	382.208	3	0.9309		Q9UIG0	BAZ1B	20230121_TIMS01scp_MW_SA_eXII_10_100ul_tt_1_S6_B1_1_1680
RYQEVDRRF	9	423.555	3	0.9956		Q96MU7	YTHDC1	20230121_TIMS01scp_MW_SA_eXII_10_100ul_tt_1_S6_B1_1_1680
RYQFIEEAF	9	601.796	2	0.9983		O15164	TRIM24	20230121_TIMS01scp_MW_SA_eXII_10_100ul_tt_1_S6_B1_1_1680
RYQKLIVQI	9	580.861	2	0.9863		P52757	CHN2	20230121_TIMS01scp_MW_SA_eXII_10_100ul_tt_1_S6_B1_1_1680
RYQKSTELL	9	569.317	2	0.9655		P68431	H3C1	20230121_TIMS01scp_MW_SA_eXII_10_100ul_tt_1_S6_B1_1_1680
RYQNLLNEF	9	598.807	2	0.995		Q9Y4I1	MYO5A	20230121_TIMS01scp_MW_SA_eXII_10_100ul_tt_1_S6_B1_1_1680
RYQQWMERF	9	672.319	2	0.9963		Q9BQ52	ELAC2	20230121_TIMS01scp_MW_SA_eXII_10_100ul_tt_1_S6_B1_1_1680
RYQQWMERF	9	680.317	2	0.9862	6M(15.9949)	Q9BQ52	ELAC2	20230121_TIMS01scp_MW_SA_eXII_10_100ul_tt_1_S6_B1_1_1680
RYQQWMERF	9	453.88	3	0.9998	6M(15.9949)	Q9BQ52	ELAC2	20230121_TIMS01scp_MW_SA_eXII_10_100ul_tt_1_S6_B1_1_1680
RYQRLYVKF	9	424.912	3			Q9ULL5	PRR12	20230121_TIMS01scp_MW_SA_eXII_10_100ul_tt_1_S6_B1_1_1680
RYQTKFRHL	9	416.904	3	0.9844		Q96ST8	CEP89	20230121_TIMS01scp_MW_SA_eXII_10_100ul_tt_1_S6_B1_1_1680
RYQTQPVTL	9	553.304	2	0.9787		O95425	SVIL	20230121_TIMS01scp_MW_SA_eXII_10_100ul_tt_1_S6_B1_1_1680
RYRPQHIFF	9	421.896	3			P49447	CYB561	20230121_TIMS01scp_MW_SA_eXII_10_100ul_tt_1_S6_B1_1_1680
RYSAGWDAKFF	11	674.328	2	0.9987		O14756	HSD17B6	20230121_TIMS01scp_MW_SA_eXII_10_100ul_tt_1_S6_B1_1_1680
RYSAGWDAKFF	11	449.887	3			O14756	HSD17B6	20230121_TIMS01scp_MW_SA_eXII_10_100ul_tt_1_S6_B1_1_1680
RYSDSTFTF	9	562.256	2			Q8N3A8	PARP8	20230121_TIMS01scp_MW_SA_eXII_10_100ul_tt_1_S6_B1_1_1680
RYSDWQDKL	9	605.796	2			P21439	ABCB4	20230121_TIMS01scp_MW_SA_eXII_10_100ul_tt_1_S6_B1_1_1680
RYSEYAEEF	9	597.259	2	0.998		Q9Y217	MTMR6	20230121_TIMS01scp_MW_SA_eXII_10_100ul_tt_1_S6_B1_1_1680
RYSGNQVLF	9	542.283	2	0.998		Q8TEU7	RAPGEF6	20230121_TIMS01scp_MW_SA_eXII_10_100ul_tt_1_S6_B1_1_1680
RYSIAFPLL	9	540.316	2	0.9965		Q9Y2A7	NCKAP1	20230121_TIMS01scp_MW_SA_eXII_10_100ul_tt_1_S6_B1_1_1680
RYSLVHQRL	9	391.228	3	0.9928		Q9BQS8	FYCO1	20230121_TIMS01scp_MW_SA_eXII_10_100ul_tt_1_S6_B1_1_1680
RYSNELYEL	9	593.79	2	0.9933		Q9Y5Z7	HCFC2	20230121_TIMS01scp_MW_SA_eXII_10_100ul_tt_1_S6_B1_1_1680
RYSNLILNLF	10	626.856	2	0.9984		Q8NEB9	PIK3C3	20230121_TIMS01scp_MW_SA_eXII_10_100ul_tt_1_S6_B1_1_1680
RYSPVLSRF	9	562.814	2	0.999		Q8WTW3	COG1	20230121_TIMS01scp_MW_SA_eXII_10_100ul_tt_1_S6_B1_1_1680
RYSRKGFLF	9	391.889	3	0.9834		O00267	SUPT5H	20230121_TIMS01scp_MW_SA_eXII_10_100ul_tt_1_S6_B1_1_1680
RYSSAFCNKLFF	12	534.58	3	0.999	7C(119.0041)	Q13454	TUSC3	20230121_TIMS01scp_MW_SA_eXII_10_100ul_tt_1_S6_B1_1_1680
RYSSAFTNRIFF	12	503.593	3	1		Q9H0U3	MAGT1	20230121_TIMS01scp_MW_SA_eXII_10_100ul_tt_1_S6_B1_1_1680
RYSSMAASF	9	518.232	2		5M(15.9949)	Q13113	PDZK1IP1	20230121_TIMS01scp_MW_SA_eXII_10_100ul_tt_1_S6_B1_1_1680
RYSSQLANL	9	526.28	2	0.9211		P35900	KRT20	20230121_TIMS01scp_MW_SA_eXII_10_100ul_tt_1_S6_B1_1_1680
RYSVASFKF	9	552.795	2	0.9981		Q6NSJ0	MYORG	20230121_TIMS01scp_MW_SA_eXII_10_100ul_tt_1_S6_B1_1_1680
RYSVFFQSL	9	573.801	2	0.9992		Q15008	PSMD6	20230121_TIMS01scp_MW_SA_eXII_10_100ul_tt_1_S6_B1_1_1680
RYTERVDYL	9	607.812	2			Q92995	USP13	20230121_TIMS01scp_MW_SA_eXII_10_100ul_tt_1_S6_B1_1_1680
RYTFYVLEF	9	619.316	2	0.9829		Q92643	PIGK	20230121_TIMS01scp_MW_SA_eXII_10_100ul_tt_1_S6_B1_1_1680
RYTIVQQQI	9	574.825	2	0.9984		Q9BSJ2	TUBGCP2	20230121_TIMS01scp_MW_SA_eXII_10_100ul_tt_1_S6_B1_1_1680
RYTLQASTF	9	543.783	2	0.996		Q13616	CUL1	20230121_TIMS01scp_MW_SA_eXII_10_100ul_tt_1_S6_B1_1_1680
RYTPAYAHL	9	546.285	2			P50542	PEX5	20230121_TIMS01scp_MW_SA_eXII_10_100ul_tt_1_S6_B1_1_1680
RYTQEIFSF	9	595.796	2	0.9964		P02730	SLC4A1	20230121_TIMS01scp_MW_SA_eXII_10_100ul_tt_1_S6_B1_1_1680
RYTTEFHEL	9	598.291	2			P30291	WEE1	20230121_TIMS01scp_MW_SA_eXII_10_100ul_tt_1_S6_B1_1_1680
RYTVGGLETF	10	571.796	2			P29350	PTPN6	20230121_TIMS01scp_MW_SA_eXII_10_100ul_tt_1_S6_B1_1_1680
RYTVINLF	8	513.293	2	0.9594		Q8WZ42	TTN	20230121_TIMS01scp_MW_SA_eXII_10_100ul_tt_1_S6_B1_1_1680
RYVAGIEGF	9	506.267	2	0.9545		Q68CR1	SEL1L3	20230121_TIMS01scp_MW_SA_eXII_10_100ul_tt_1_S6_B1_1_1680
RYVDQVLQL	9	567.319	2			P11717	IGF2R	20230121_TIMS01scp_MW_SA_eXII_10_100ul_tt_1_S6_B1_1_1680
RYVEIVSQF	9	570.806	2	0.9994		P49754	VPS41	20230121_TIMS01scp_MW_SA_eXII_10_100ul_tt_1_S6_B1_1_1680
RYVELAWGF	9	570.795	2	0.9991		Q9BRQ5	ORAI3	20230121_TIMS01scp_MW_SA_eXII_10_100ul_tt_1_S6_B1_1_1680
RYVEQSNLM	9	578.277	2		9M(15.9949)	Q5T1M5	FKBP15	20230121_TIMS01scp_MW_SA_eXII_10_100ul_tt_1_S6_B1_1_1680
RYVIIPTTF	9	555.321	2	0.9996		O15484	CAPN5	20230121_TIMS01scp_MW_SA_eXII_10_100ul_tt_1_S6_B1_1_1680
RYVKKLGDF	9	375.885	3	0.9814		P37268	FDFT1	20230121_TIMS01scp_MW_SA_eXII_10_100ul_tt_1_S6_B1_1_1680
RYVLYPNNF	9	593.306	2			P06865	HEXA	20230121_TIMS01scp_MW_SA_eXII_10_100ul_tt_1_S6_B1_1_1680
RYVMTTTTL	9	551.284	2		4M(15.9949)	P05198	EIF2S1	20230121_TIMS01scp_MW_SA_eXII_10_100ul_tt_1_S6_B1_1_1680
RYVPRASYF	9	579.806	2	0.9913		P30281	CCND3	20230121_TIMS01scp_MW_SA_eXII_10_100ul_tt_1_S6_B1_1_1680
RYVPRASYF	9	386.873	3	0.9992		P30281	CCND3	20230121_TIMS01scp_MW_SA_eXII_10_100ul_tt_1_S6_B1_1_1680
RYVQQLQRL	9	602.351	2			Q8N983	MRPL43	20230121_TIMS01scp_MW_SA_eXII_10_100ul_tt_1_S6_B1_1_1680
RYVRKFVLM	9	409.906	3	0.982	9M(15.9949)	O43633	CHMP2A	20230121_TIMS01scp_MW_SA_eXII_10_100ul_tt_1_S6_B1_1_1680
RYVRRLDFF	9	424.572	3			P78368	CSNK1G2	20230121_TIMS01scp_MW_SA_eXII_10_100ul_tt_1_S6_B1_1_1680
RYVVTSVSW	9	548.793	2	0.9989		P55884	EIF3B	20230121_TIMS01scp_MW_SA_eXII_10_100ul_tt_1_S6_B1_1_1680
RYYGNISRF	9	588.301	2	0.9886		Q96KQ7	EHMT2	20230121_TIMS01scp_MW_SA_eXII_10_100ul_tt_1_S6_B1_1_1680
RYYLKFNFL	9	632.348	2	0.9992		Q96CX2	KCTD12	20230121_TIMS01scp_MW_SA_eXII_10_100ul_tt_1_S6_B1_1_1680
RYYLKFNFL	9	421.901	3	0.9804		Q96CX2	KCTD12	20230121_TIMS01scp_MW_SA_eXII_10_100ul_tt_1_S6_B1_1_1680
SAAFPGASL	9	820.42	1	0.9235		Q15038	DAZAP2	20230121_TIMS01scp_MW_SA_eXII_10_100ul_tt_1_S6_B1_1_1680
SAFATPFLV	9	952.514	1	0.9957		P15954	COX7C	20230121_TIMS01scp_MW_SA_eXII_10_100ul_tt_1_S6_B1_1_1680
SAFPFPVTV	9	964.514	1	0.9891		Q96K37	SLC35E1	20230121_TIMS01scp_MW_SA_eXII_10_100ul_tt_1_S6_B1_1_1680
SAFRNIEV	8	468.251	2	0.9945		P12104	FABP2	20230121_TIMS01scp_MW_SA_eXII_10_100ul_tt_1_S6_B1_1_1680
SAFVTDSSWSARK	13	481.24	3	1		Q08380	LGALS3BP	20230121_TIMS01scp_MW_SA_eXII_10_100ul_tt_1_S6_B1_1_1680
SAIAEPSSL	9	874.452	1	0.9848		Q9NP61	ARFGAP3	20230121_TIMS01scp_MW_SA_eXII_10_100ul_tt_1_S6_B1_1_1680
SAIGRAMEL	9	482.25	2	0.9797	7M(15.9949)	Q9NZN5	ARHGEF12	20230121_TIMS01scp_MW_SA_eXII_10_100ul_tt_1_S6_B1_1_1680
SAIPHPLIM	9	497.773	2		9M(15.9949)	P61201	COPS2	20230121_TIMS01scp_MW_SA_eXII_10_100ul_tt_1_S6_B1_1_1680
SAKIALF	7	749.456	1			Q12882	DPYD	20230121_TIMS01scp_MW_SA_eXII_10_100ul_tt_1_S6_B1_1_1680
SALSLMLPMG	10	1051.52	1		6M(15.9949)	Q9UKN5	PRDM4	20230121_TIMS01scp_MW_SA_eXII_10_100ul_tt_1_S6_B1_1_1680
SAMKAVTEL	9	483.252	2	0.983	3M(15.9949)	Q04917	YWHAH	20230121_TIMS01scp_MW_SA_eXII_10_100ul_tt_1_S6_B1_1_1680
SARLPGVSRS	10	343.865	3	0.9985		P02538	KRT6A	20230121_TIMS01scp_MW_SA_eXII_10_100ul_tt_1_S6_B1_1_1680
SAVDFIRTL	9	511.288	2	0.9985		Q9UEE5	STK17A	20230121_TIMS01scp_MW_SA_eXII_10_100ul_tt_1_S6_B1_1_1680
SAVNIIRTF	9	510.796	2	0.9918		P29728	OAS2	20230121_TIMS01scp_MW_SA_eXII_10_100ul_tt_1_S6_B1_1_1680
SAYGSVKAY	9	473.237	2	0.9999		A6NMY6	ANXA2P2	20230121_TIMS01scp_MW_SA_eXII_10_100ul_tt_1_S6_B1_1_1680
SDKLWIF	7	908.488	1			Q8N653	LZTR1	20230121_TIMS01scp_MW_SA_eXII_10_100ul_tt_1_S6_B1_1_1680
SEAEDASLL	9	934.436	1			P02656	APOC3	20230121_TIMS01scp_MW_SA_eXII_10_100ul_tt_1_S6_B1_1_1680
SEASVDAAL	9	862.415	1			Q6ZS17	RIPOR1	20230121_TIMS01scp_MW_SA_eXII_10_100ul_tt_1_S6_B1_1_1680
SEDKKNIIL	9	530.306	2	0.9723		P23528	CFL1	20230121_TIMS01scp_MW_SA_eXII_10_100ul_tt_1_S6_B1_1_1680
SEFKGDLETL	10	569.785	2	0.9325		O75534	CSDE1	20230121_TIMS01scp_MW_SA_eXII_10_100ul_tt_1_S6_B1_1_1680
SEFYKHIVL	9	568.311	2	0.9936		P61160	ACTR2	20230121_TIMS01scp_MW_SA_eXII_10_100ul_tt_1_S6_B1_1_1680
SEHFVEF	7	894.399	1			P36959	GMPR	20230121_TIMS01scp_MW_SA_eXII_10_100ul_tt_1_S6_B1_1_1680
SEIAHRFKDLG	11	424.895	3			P02769	ALB	20230121_TIMS01scp_MW_SA_eXII_10_100ul_tt_1_S6_B1_1_1680
SEIAHRFKDLGEEH	14	556.609	3	1		P02769	ALB	20230121_TIMS01scp_MW_SA_eXII_10_100ul_tt_1_S6_B1_1_1680
SEIAHRFKDLGEEH	14	417.709	4	0.9868		P02769	ALB	20230121_TIMS01scp_MW_SA_eXII_10_100ul_tt_1_S6_B1_1_1680
SEILDGNQL	9	988.495	1	0.9229		O75534	CSDE1	20230121_TIMS01scp_MW_SA_eXII_10_100ul_tt_1_S6_B1_1_1680
SELTQDPAVS	10	1046.5	1			P01714	IGLV3-19	20230121_TIMS01scp_MW_SA_eXII_10_100ul_tt_1_S6_B1_1_1680
SELTQDPAVS	10	523.754	2			P01714	IGLV3-19	20230121_TIMS01scp_MW_SA_eXII_10_100ul_tt_1_S6_B1_1_1680
SENPGEISL	9	945.452	1			Q96RF0	SNX18	20230121_TIMS01scp_MW_SA_eXII_10_100ul_tt_1_S6_B1_1_1680
SEPPVYANL	9	989.494	1			P05412	JUN	20230121_TIMS01scp_MW_SA_eXII_10_100ul_tt_1_S6_B1_1_1680
SESKSGPEYASF	12	665.793	2		N-term(42.0106)	P27449	ATP6V0C	20230121_TIMS01scp_MW_SA_eXII_10_100ul_tt_1_S6_B1_1_1680
SESPIVVVL	9	942.551	1	0.9965		P67812	SEC11A	20230121_TIMS01scp_MW_SA_eXII_10_100ul_tt_1_S6_B1_1_1680
SEVQDRVML	9	546.771	2	0.9953	8M(15.9949)	P62699	YPEL5	20230121_TIMS01scp_MW_SA_eXII_10_100ul_tt_1_S6_B1_1_1680
SFGAGGGFG	9	756.331	1			P04264	KRT1	20230121_TIMS01scp_MW_SA_eXII_10_100ul_tt_1_S6_B1_1_1680
SFGGGSFGGG	10	829.347	1			P13645	KRT10	20230121_TIMS01scp_MW_SA_eXII_10_100ul_tt_1_S6_B1_1_1680
SFHNIHNTF	9	558.765	2	0.9935		O43684	BUB3	20230121_TIMS01scp_MW_SA_eXII_10_100ul_tt_1_S6_B1_1_1680
SFITSSWTF	9	1075.51	1	0.9937		Q9BXS4	TMEM59	20230121_TIMS01scp_MW_SA_eXII_10_100ul_tt_1_S6_B1_1_1680
SFSTVHEKF	9	541.269	2	0.9937		Q8NI36	WDR36	20230121_TIMS01scp_MW_SA_eXII_10_100ul_tt_1_S6_B1_1_1680
SFTQKSHLF	9	365.526	3	0.9888		Q9Y473	ZNF175	20230121_TIMS01scp_MW_SA_eXII_10_100ul_tt_1_S6_B1_1_1680
SGEGDFLAEGGGVR	14	675.818	2	1		P02671	FGA	20230121_TIMS01scp_MW_SA_eXII_10_100ul_tt_1_S6_B1_1_1680
SGFLLFPDMEA	11	621.789	2		9M(15.9949)	P02746	C1QB	20230121_TIMS01scp_MW_SA_eXII_10_100ul_tt_1_S6_B1_1_1680
SGGGFGGGGFGGGR	14	563.755	2	1		P35908	KRT2	20230121_TIMS01scp_MW_SA_eXII_10_100ul_tt_1_S6_B1_1_1680
SGMAPRPSLAK	11	565.803	2	0.9999	3M(15.9949)	P04004	VTN	20230121_TIMS01scp_MW_SA_eXII_10_100ul_tt_1_S6_B1_1_1680
SHALIKSLF	9	508.3	2			O43795	MYO1B	20230121_TIMS01scp_MW_SA_eXII_10_100ul_tt_1_S6_B1_1_1680
SHANSAVVL	9	449.243	2			P63010	AP2B1	20230121_TIMS01scp_MW_SA_eXII_10_100ul_tt_1_S6_B1_1_1680
SHFDGVRAL	9	501.262	2	0.9925		Q13033	STRN3	20230121_TIMS01scp_MW_SA_eXII_10_100ul_tt_1_S6_B1_1_1680
SHIGDAVVI	9	910.499	1	0.9895		P12004	PCNA	20230121_TIMS01scp_MW_SA_eXII_10_100ul_tt_1_S6_B1_1_1680
SHIGDAVVI	9	455.753	2	0.9941		P12004	PCNA	20230121_TIMS01scp_MW_SA_eXII_10_100ul_tt_1_S6_B1_1_1680
SHLPVIHEL	9	522.795	2	0.9961		Q9NTK1	DEPP1	20230121_TIMS01scp_MW_SA_eXII_10_100ul_tt_1_S6_B1_1_1680
SHSELIHNL	9	525.272	2			P22061	PCMT1	20230121_TIMS01scp_MW_SA_eXII_10_100ul_tt_1_S6_B1_1_1680
SHVIQKL	7	412.753	2			P20132	SDS	20230121_TIMS01scp_MW_SA_eXII_10_100ul_tt_1_S6_B1_1_1680
SISGPGVDKEPF	12	616.812	2			Q08554	DSC1	20230121_TIMS01scp_MW_SA_eXII_10_100ul_tt_1_S6_B1_1_1680
SISISVAR	8	416.748	2			P04264	KRT1	20230121_TIMS01scp_MW_SA_eXII_10_100ul_tt_1_S6_B1_1_1680
SISISVARG	9	445.259	2	0.9939		P04264	KRT1	20230121_TIMS01scp_MW_SA_eXII_10_100ul_tt_1_S6_B1_1_1680
SKGKIYPVGY	10	556.311	2			Q15517	CDSN	20230121_TIMS01scp_MW_SA_eXII_10_100ul_tt_1_S6_B1_1_1680
SKSISISVAR	10	349.877	3	0.9889		P04264	KRT1	20230121_TIMS01scp_MW_SA_eXII_10_100ul_tt_1_S6_B1_1_1680
SLGGGFGGGSRG	12	504.747	2	0.9633		P35527	KRT9	20230121_TIMS01scp_MW_SA_eXII_10_100ul_tt_1_S6_B1_1_1680
SLGGGFGGGSRGF	13	578.281	2	0.9998		P35527	KRT9	20230121_TIMS01scp_MW_SA_eXII_10_100ul_tt_1_S6_B1_1_1680
SLIKGNF	7	778.446	1	0.9889		P05109	S100A8	20230121_TIMS01scp_MW_SA_eXII_10_100ul_tt_1_S6_B1_1_1680
SLLQPLNVEID	11	620.843	2			P04264	KRT1	20230121_TIMS01scp_MW_SA_eXII_10_100ul_tt_1_S6_B1_1_1680
SLPHRRPHF	9	382.881	3			P10909	CLU	20230121_TIMS01scp_MW_SA_eXII_10_100ul_tt_1_S6_B1_1_1680
[truncated: 121,691 more rows]
