# Supplementary material for: IMBAS-MS Discovers Organ-Specific HLA Peptide Patterns in Plasma
Source: Mol Cell Proteomics. 2023 Dec 1;23(1):100689. doi: 10.1016/j.mcpro.2023.100689 (PMC10765297; doi:10.1016/j.mcpro.2023.100689)
Supplement: DIA_results [file mmc4.xlsx]

## Sheet: DIA_results
File.Name	Modified.Sequence	Stripped.Sequence	Precursor.Charge	Precursor.Quantity	Quantity.Quality	Folder Name	mass	M/Z
D:\MW\rawdata\pIV\20230511_TIMS01scp_MW_SA_pIV_10_dia_2_S4-E11_1_3101.d	AASRYLDKTEQW	AASRYLDKTEQW	2	7499.28	0.872266	10_optimized	1449.59	724.793
D:\MW\rawdata\pIV\20230511_TIMS01scp_MW_SA_pIV_10_dia_3_S4-E12_1_3102.d	AASRYLDKTEQW	AASRYLDKTEQW	2	8589.33	0.917518	10_optimized	1449.59	724.793
D:\MW\rawdata\pIV\20230511_TIMS01scp_MW_SA_pIV_10_dia_1_S4-E10_1_3100.d	AASRYLDKTEQW	AASRYLDKTEQW	3	1248.03	0.876627	10_optimized	1449.59	483.195
D:\MW\rawdata\pIV\20230511_TIMS01scp_MW_SA_pIV_10_dia_2_S4-E11_1_3101.d	AASRYLDKTEQW	AASRYLDKTEQW	3	16377.3	0.957259	10_optimized	1449.59	483.195
D:\MW\rawdata\pIV\20230511_TIMS01scp_MW_SA_pIV_10_dia_3_S4-E12_1_3102.d	AASRYLDKTEQW	AASRYLDKTEQW	3	23893.5	0.978106	10_optimized	1449.59	483.195
D:\MW\rawdata\pIV\20230511_TIMS01scp_MW_SA_pIV_10_dia_1_S4-E10_1_3100.d	AFIEKHWTF	AFIEKHWTF	2	1932.07	0.902947	10_optimized	1160.34	580.17
D:\MW\rawdata\pIV\20230511_TIMS01scp_MW_SA_pIV_10_dia_2_S4-E11_1_3101.d	AFIEKHWTF	AFIEKHWTF	2	4340.14	0.91508	10_optimized	1160.34	580.17
D:\MW\rawdata\pIV\20230511_TIMS01scp_MW_SA_pIV_10_dia_3_S4-E12_1_3102.d	AFIEKHWTF	AFIEKHWTF	2	3562.12	0.926549	10_optimized	1160.34	580.17
D:\MW\rawdata\pIV\20230511_TIMS01scp_MW_SA_pIV_10_dia_1_S4-E10_1_3100.d	AFM(Oxidation)KGVFTF	AFMKGVFTF	2	836.024	0.841545	10_optimized	1029.27	514.635
D:\MW\rawdata\pIV\20230511_TIMS01scp_MW_SA_pIV_10_dia_2_S4-E11_1_3101.d	AFM(Oxidation)KGVFTF	AFMKGVFTF	2	1314.04	0.907079	10_optimized	1029.27	514.635
D:\MW\rawdata\pIV\20230511_TIMS01scp_MW_SA_pIV_10_dia_3_S4-E12_1_3102.d	AFM(Oxidation)KGVFTF	AFMKGVFTF	2	1263.03	0.91318	10_optimized	1029.27	514.635
D:\MW\rawdata\pIV\20230511_TIMS01scp_MW_SA_pIV_10_dia_1_S4-E10_1_3100.d	AFMKGVFTF	AFMKGVFTF	2	683.02	0.670726	10_optimized	1029.27	514.635
D:\MW\rawdata\pIV\20230511_TIMS01scp_MW_SA_pIV_10_dia_2_S4-E11_1_3101.d	AFMKGVFTF	AFMKGVFTF	2	1942.05	0.91591	10_optimized	1029.27	514.635
D:\MW\rawdata\pIV\20230511_TIMS01scp_MW_SA_pIV_10_dia_3_S4-E12_1_3102.d	AFMKGVFTF	AFMKGVFTF	2	2187.06	0.906948	10_optimized	1029.27	514.635
D:\MW\rawdata\pIV\20230511_TIMS01scp_MW_SA_pIV_10_dia_2_S4-E11_1_3101.d	AFRQPSSAF	AFRQPSSAF	2	13179.3	0.915406	10_optimized	992.102	496.051
D:\MW\rawdata\pIV\20230511_TIMS01scp_MW_SA_pIV_10_dia_3_S4-E12_1_3102.d	AFRQPSSAF	AFRQPSSAF	2	15607.4	0.968666	10_optimized	992.102	496.051
D:\MW\rawdata\pIV\20230511_TIMS01scp_MW_SA_pIV_10_dia_1_S4-E10_1_3100.d	AFTDRSNLF	AFTDRSNLF	2	1452.04	0.898955	10_optimized	1052.15	526.077
D:\MW\rawdata\pIV\20230511_TIMS01scp_MW_SA_pIV_10_dia_2_S4-E11_1_3101.d	AFTDRSNLF	AFTDRSNLF	2	3795.11	0.86653	10_optimized	1052.15	526.077
D:\MW\rawdata\pIV\20230511_TIMS01scp_MW_SA_pIV_10_dia_3_S4-E12_1_3102.d	AFTDRSNLF	AFTDRSNLF	2	3388.1	0.937601	10_optimized	1052.15	526.077
D:\MW\rawdata\pIV\20230511_TIMS01scp_MW_SA_pIV_10_dia_1_S4-E10_1_3100.d	AGGDAGDAFDGFDF	AGGDAGDAFDGFDF	2	1026.03	0.846143	10_optimized	1343.33	671.664
D:\MW\rawdata\pIV\20230511_TIMS01scp_MW_SA_pIV_10_dia_2_S4-E11_1_3101.d	AGGDAGDAFDGFDF	AGGDAGDAFDGFDF	2	7425.25	0.954994	10_optimized	1343.33	671.664
D:\MW\rawdata\pIV\20230511_TIMS01scp_MW_SA_pIV_10_dia_3_S4-E12_1_3102.d	AGGDAGDAFDGFDF	AGGDAGDAFDGFDF	2	9710.33	0.95436	10_optimized	1343.33	671.664
D:\MW\rawdata\pIV\20230511_TIMS01scp_MW_SA_pIV_10_dia_1_S4-E10_1_3100.d	AIYGTRKFK	AIYGTRKFK	2	1118.03	0.837082	10_optimized	1065.28	532.642
D:\MW\rawdata\pIV\20230511_TIMS01scp_MW_SA_pIV_10_dia_2_S4-E11_1_3101.d	AIYGTRKFK	AIYGTRKFK	2	2166.06	0.930219	10_optimized	1065.28	532.642
D:\MW\rawdata\pIV\20230511_TIMS01scp_MW_SA_pIV_10_dia_3_S4-E12_1_3102.d	AIYGTRKFK	AIYGTRKFK	2	1624.05	0.833751	10_optimized	1065.28	532.642
D:\MW\rawdata\pIV\20230511_TIMS01scp_MW_SA_pIV_10_dia_1_S4-E10_1_3100.d	AIYGTRKFK	AIYGTRKFK	3	6444.09	0.950396	10_optimized	1065.28	355.094
D:\MW\rawdata\pIV\20230511_TIMS01scp_MW_SA_pIV_10_dia_2_S4-E11_1_3101.d	AIYGTRKFK	AIYGTRKFK	3	12857.2	0.975572	10_optimized	1065.28	355.094
D:\MW\rawdata\pIV\20230511_TIMS01scp_MW_SA_pIV_10_dia_3_S4-E12_1_3102.d	AIYGTRKFK	AIYGTRKFK	3	12836.2	0.975537	10_optimized	1065.28	355.094
D:\MW\rawdata\pIV\20230511_TIMS01scp_MW_SA_pIV_10_dia_1_S4-E10_1_3100.d	ALLSPYSYSTTA	ALLSPYSYSTTA	2	3530.11	0.909564	10_optimized	1255.39	627.695
D:\MW\rawdata\pIV\20230511_TIMS01scp_MW_SA_pIV_10_dia_2_S4-E11_1_3101.d	ALLSPYSYSTTA	ALLSPYSYSTTA	2	8427.29	0.960772	10_optimized	1255.39	627.695
D:\MW\rawdata\pIV\20230511_TIMS01scp_MW_SA_pIV_10_dia_3_S4-E12_1_3102.d	ALLSPYSYSTTA	ALLSPYSYSTTA	2	10133.3	0.966111	10_optimized	1255.39	627.695
D:\MW\rawdata\pIV\20230511_TIMS01scp_MW_SA_pIV_10_dia_1_S4-E10_1_3100.d	ALPKELPLI	ALPKELPLI	2	713.018	0.827899	10_optimized	975.239	487.62
D:\MW\rawdata\pIV\20230511_TIMS01scp_MW_SA_pIV_10_dia_2_S4-E11_1_3101.d	ALPKELPLI	ALPKELPLI	2	1151.03	0.80056	10_optimized	975.239	487.62
D:\MW\rawdata\pIV\20230511_TIMS01scp_MW_SA_pIV_10_dia_3_S4-E12_1_3102.d	ALPKELPLI	ALPKELPLI	2	1271.03	0.842927	10_optimized	975.239	487.62
D:\MW\rawdata\pIV\20230511_TIMS01scp_MW_SA_pIV_10_dia_1_S4-E10_1_3100.d	ALPSKLPTF	ALPSKLPTF	2	20585.5	0.934324	10_optimized	955.165	477.582
D:\MW\rawdata\pIV\20230511_TIMS01scp_MW_SA_pIV_10_dia_2_S4-E11_1_3101.d	ALPSKLPTF	ALPSKLPTF	2	48484.3	0.984267	10_optimized	955.165	477.582
D:\MW\rawdata\pIV\20230511_TIMS01scp_MW_SA_pIV_10_dia_3_S4-E12_1_3102.d	ALPSKLPTF	ALPSKLPTF	2	51700.3	0.991375	10_optimized	955.165	477.582
D:\MW\rawdata\pIV\20230511_TIMS01scp_MW_SA_pIV_10_dia_1_S4-E10_1_3100.d	APAAPGARL	APAAPGARL	2	3167.06	0.885367	10_optimized	804.947	402.474
D:\MW\rawdata\pIV\20230511_TIMS01scp_MW_SA_pIV_10_dia_2_S4-E11_1_3101.d	APAAPGARL	APAAPGARL	2	9330.18	0.965988	10_optimized	804.947	402.474
D:\MW\rawdata\pIV\20230511_TIMS01scp_MW_SA_pIV_10_dia_3_S4-E12_1_3102.d	APAAPGARL	APAAPGARL	2	5824.12	0.932211	10_optimized	804.947	402.474
D:\MW\rawdata\pIV\20230511_TIMS01scp_MW_SA_pIV_10_dia_1_S4-E10_1_3100.d	APAGRKVGL	APAGRKVGL	2	5451.11	0.933947	10_optimized	850.032	425.016
D:\MW\rawdata\pIV\20230511_TIMS01scp_MW_SA_pIV_10_dia_2_S4-E11_1_3101.d	APAGRKVGL	APAGRKVGL	2	9092.21	0.936269	10_optimized	850.032	425.016
D:\MW\rawdata\pIV\20230511_TIMS01scp_MW_SA_pIV_10_dia_3_S4-E12_1_3102.d	APAGRKVGL	APAGRKVGL	2	10132.2	0.980071	10_optimized	850.032	425.016
D:\MW\rawdata\pIV\20230511_TIMS01scp_MW_SA_pIV_10_dia_1_S4-E10_1_3100.d	APAIRKEIL	APAIRKEIL	2	409.01	0.838181	10_optimized	992.23	496.115
D:\MW\rawdata\pIV\20230511_TIMS01scp_MW_SA_pIV_10_dia_2_S4-E11_1_3101.d	APAIRKEIL	APAIRKEIL	2	1229.03	0.866919	10_optimized	992.23	496.115
D:\MW\rawdata\pIV\20230511_TIMS01scp_MW_SA_pIV_10_dia_3_S4-E12_1_3102.d	APAIRKEIL	APAIRKEIL	2	2239.07	0.831631	10_optimized	992.23	496.115
D:\MW\rawdata\pIV\20230511_TIMS01scp_MW_SA_pIV_10_dia_1_S4-E10_1_3100.d	APALRPLVI	APALRPLVI	2	893.023	0.696938	10_optimized	931.189	465.595
D:\MW\rawdata\pIV\20230511_TIMS01scp_MW_SA_pIV_10_dia_2_S4-E11_1_3101.d	APALRPLVI	APALRPLVI	2	1442.04	0.840603	10_optimized	931.189	465.595
D:\MW\rawdata\pIV\20230511_TIMS01scp_MW_SA_pIV_10_dia_3_S4-E12_1_3102.d	APALRPLVI	APALRPLVI	2	790.02	0.810578	10_optimized	931.189	465.595
D:\MW\rawdata\pIV\20230511_TIMS01scp_MW_SA_pIV_10_dia_1_S4-E10_1_3100.d	APAPRPSLL	APAPRPSLL	2	1409.03	0.884287	10_optimized	903.092	451.546
D:\MW\rawdata\pIV\20230511_TIMS01scp_MW_SA_pIV_10_dia_2_S4-E11_1_3101.d	APAPRPSLL	APAPRPSLL	2	3381.09	0.901869	10_optimized	903.092	451.546
D:\MW\rawdata\pIV\20230511_TIMS01scp_MW_SA_pIV_10_dia_3_S4-E12_1_3102.d	APAPRPSLL	APAPRPSLL	2	3174.08	0.918033	10_optimized	903.092	451.546
D:\MW\rawdata\pIV\20230511_TIMS01scp_MW_SA_pIV_10_dia_1_S4-E10_1_3100.d	APARGLLLF	APARGLLLF	2	547.017	0.86691	10_optimized	939.168	469.584
D:\MW\rawdata\pIV\20230511_TIMS01scp_MW_SA_pIV_10_dia_2_S4-E11_1_3101.d	APARGLLLF	APARGLLLF	2	1554.04	0.864814	10_optimized	939.168	469.584
D:\MW\rawdata\pIV\20230511_TIMS01scp_MW_SA_pIV_10_dia_3_S4-E12_1_3102.d	APARGLLLF	APARGLLLF	2	1374.04	0.864755	10_optimized	939.168	469.584
D:\MW\rawdata\pIV\20230511_TIMS01scp_MW_SA_pIV_10_dia_1_S4-E10_1_3100.d	APARLFALL	APARLFALL	2	2553.07	0.923004	10_optimized	953.195	476.598
D:\MW\rawdata\pIV\20230511_TIMS01scp_MW_SA_pIV_10_dia_2_S4-E11_1_3101.d	APARLFALL	APARLFALL	2	5807.14	0.933109	10_optimized	953.195	476.598
D:\MW\rawdata\pIV\20230511_TIMS01scp_MW_SA_pIV_10_dia_3_S4-E12_1_3102.d	APARLFALL	APARLFALL	2	5815.14	0.96145	10_optimized	953.195	476.598
D:\MW\rawdata\pIV\20230511_TIMS01scp_MW_SA_pIV_10_dia_1_S4-E10_1_3100.d	APASRLLAL	APASRLLAL	2	255.006	0.697352	10_optimized	893.097	446.548
D:\MW\rawdata\pIV\20230511_TIMS01scp_MW_SA_pIV_10_dia_2_S4-E11_1_3101.d	APASRLLAL	APASRLLAL	2	732.019	0.860511	10_optimized	893.097	446.548
D:\MW\rawdata\pIV\20230511_TIMS01scp_MW_SA_pIV_10_dia_3_S4-E12_1_3102.d	APASRLLAL	APASRLLAL	2	929.022	0.626045	10_optimized	893.097	446.548
D:\MW\rawdata\pIV\20230511_TIMS01scp_MW_SA_pIV_10_dia_1_S4-E10_1_3100.d	APEEHPTL	APEEHPTL	2	1714.04	0.716423	10_optimized	874.949	437.474
D:\MW\rawdata\pIV\20230511_TIMS01scp_MW_SA_pIV_10_dia_2_S4-E11_1_3101.d	APEEHPTL	APEEHPTL	2	2227.05	0.896049	10_optimized	874.949	437.474
D:\MW\rawdata\pIV\20230511_TIMS01scp_MW_SA_pIV_10_dia_3_S4-E12_1_3102.d	APEEHPTL	APEEHPTL	2	2357.05	0.80792	10_optimized	874.949	437.474
D:\MW\rawdata\pIV\20230511_TIMS01scp_MW_SA_pIV_10_dia_1_S4-E10_1_3100.d	APEEHPVL	APEEHPVL	2	5280.11	0.933133	10_optimized	872.976	436.488
D:\MW\rawdata\pIV\20230511_TIMS01scp_MW_SA_pIV_10_dia_2_S4-E11_1_3101.d	APEEHPVL	APEEHPVL	2	7840.18	0.943899	10_optimized	872.976	436.488
D:\MW\rawdata\pIV\20230511_TIMS01scp_MW_SA_pIV_10_dia_3_S4-E12_1_3102.d	APEEHPVL	APEEHPVL	2	8403.18	0.943373	10_optimized	872.976	436.488
D:\MW\rawdata\pIV\20230511_TIMS01scp_MW_SA_pIV_10_dia_1_S4-E10_1_3100.d	APFLRNVEL	APFLRNVEL	2	3021.08	0.830031	10_optimized	1040.23	520.115
D:\MW\rawdata\pIV\20230511_TIMS01scp_MW_SA_pIV_10_dia_2_S4-E11_1_3101.d	APFLRNVEL	APFLRNVEL	2	7709.22	0.945058	10_optimized	1040.23	520.115
D:\MW\rawdata\pIV\20230511_TIMS01scp_MW_SA_pIV_10_dia_3_S4-E12_1_3102.d	APFLRNVEL	APFLRNVEL	2	8821.23	0.944808	10_optimized	1040.23	520.115
D:\MW\rawdata\pIV\20230511_TIMS01scp_MW_SA_pIV_10_dia_3_S4-E12_1_3102.d	APGFGPRHPF	APGFGPRHPF	2	2637.07	0.9308	10_optimized	1064.21	532.107
D:\MW\rawdata\pIV\20230511_TIMS01scp_MW_SA_pIV_10_dia_1_S4-E10_1_3100.d	APGKRILVL	APGKRILVL	2	2441.07	0.7097	10_optimized	948.22	474.11
D:\MW\rawdata\pIV\20230511_TIMS01scp_MW_SA_pIV_10_dia_2_S4-E11_1_3101.d	APGKRILVL	APGKRILVL	2	6902.18	0.947916	10_optimized	948.22	474.11
D:\MW\rawdata\pIV\20230511_TIMS01scp_MW_SA_pIV_10_dia_3_S4-E12_1_3102.d	APGKRILVL	APGKRILVL	2	6329.19	0.965482	10_optimized	948.22	474.11
D:\MW\rawdata\pIV\20230511_TIMS01scp_MW_SA_pIV_10_dia_1_S4-E10_1_3100.d	APGPAKARVAL	APGPAKARVAL	2	1688.05	0.789403	10_optimized	1032.25	516.127
D:\MW\rawdata\pIV\20230511_TIMS01scp_MW_SA_pIV_10_dia_2_S4-E11_1_3101.d	APGPAKARVAL	APGPAKARVAL	2	4177.13	0.898893	10_optimized	1032.25	516.127
D:\MW\rawdata\pIV\20230511_TIMS01scp_MW_SA_pIV_10_dia_3_S4-E12_1_3102.d	APGPAKARVAL	APGPAKARVAL	2	4248.12	0.944046	10_optimized	1032.25	516.127
D:\MW\rawdata\pIV\20230511_TIMS01scp_MW_SA_pIV_10_dia_2_S4-E11_1_3101.d	APGPHVLLL	APGPHVLLL	2	2226.05	0.744222	10_optimized	898.116	449.058
D:\MW\rawdata\pIV\20230511_TIMS01scp_MW_SA_pIV_10_dia_3_S4-E12_1_3102.d	APGPHVLLL	APGPHVLLL	2	1749.04	0.852306	10_optimized	898.116	449.058
D:\MW\rawdata\pIV\20230511_TIMS01scp_MW_SA_pIV_10_dia_1_S4-E10_1_3100.d	APGVRAVEL	APGVRAVEL	2	2953.07	0.821201	10_optimized	893.054	446.527
D:\MW\rawdata\pIV\20230511_TIMS01scp_MW_SA_pIV_10_dia_2_S4-E11_1_3101.d	APGVRAVEL	APGVRAVEL	2	5329.13	0.960443	10_optimized	893.054	446.527
D:\MW\rawdata\pIV\20230511_TIMS01scp_MW_SA_pIV_10_dia_3_S4-E12_1_3102.d	APGVRAVEL	APGVRAVEL	2	5897.14	0.898664	10_optimized	893.054	446.527
D:\MW\rawdata\pIV\20230511_TIMS01scp_MW_SA_pIV_10_dia_1_S4-E10_1_3100.d	APGVRLQL	APGVRLQL	2	2064.05	0.933667	10_optimized	835.017	417.509
D:\MW\rawdata\pIV\20230511_TIMS01scp_MW_SA_pIV_10_dia_2_S4-E11_1_3101.d	APGVRLQL	APGVRLQL	2	3590.08	0.916677	10_optimized	835.017	417.509
D:\MW\rawdata\pIV\20230511_TIMS01scp_MW_SA_pIV_10_dia_3_S4-E12_1_3102.d	APGVRLQL	APGVRLQL	2	4349.1	0.948056	10_optimized	835.017	417.509
D:\MW\rawdata\pIV\20230511_TIMS01scp_MW_SA_pIV_10_dia_1_S4-E10_1_3100.d	APHRPAPAL	APHRPAPAL	2	1915.04	0.865768	10_optimized	911.074	455.537
D:\MW\rawdata\pIV\20230511_TIMS01scp_MW_SA_pIV_10_dia_2_S4-E11_1_3101.d	APHRPAPAL	APHRPAPAL	2	3460.08	0.875466	10_optimized	911.074	455.537
D:\MW\rawdata\pIV\20230511_TIMS01scp_MW_SA_pIV_10_dia_3_S4-E12_1_3102.d	APHRPAPAL	APHRPAPAL	2	3347.07	0.906222	10_optimized	911.074	455.537
D:\MW\rawdata\pIV\20230511_TIMS01scp_MW_SA_pIV_10_dia_1_S4-E10_1_3100.d	APHRVALTL	APHRVALTL	2	1601.04	0.827297	10_optimized	959.159	479.58
D:\MW\rawdata\pIV\20230511_TIMS01scp_MW_SA_pIV_10_dia_2_S4-E11_1_3101.d	APHRVALTL	APHRVALTL	2	2406.06	0.900876	10_optimized	959.159	479.58
D:\MW\rawdata\pIV\20230511_TIMS01scp_MW_SA_pIV_10_dia_3_S4-E12_1_3102.d	APHRVALTL	APHRVALTL	2	2553.07	0.904013	10_optimized	959.159	479.58
D:\MW\rawdata\pIV\20230511_TIMS01scp_MW_SA_pIV_10_dia_1_S4-E10_1_3100.d	APIAKVGVL	APIAKVGVL	2	2626.06	0.929471	10_optimized	849.084	424.542
D:\MW\rawdata\pIV\20230511_TIMS01scp_MW_SA_pIV_10_dia_2_S4-E11_1_3101.d	APIAKVGVL	APIAKVGVL	2	6030.15	0.914074	10_optimized	849.084	424.542
D:\MW\rawdata\pIV\20230511_TIMS01scp_MW_SA_pIV_10_dia_3_S4-E12_1_3102.d	APIAKVGVL	APIAKVGVL	2	4301.11	0.898341	10_optimized	849.084	424.542
D:\MW\rawdata\pIV\20230511_TIMS01scp_MW_SA_pIV_10_dia_1_S4-E10_1_3100.d	APILKRAL	APILKRAL	2	1584.04	0.869283	10_optimized	863.114	431.557
D:\MW\rawdata\pIV\20230511_TIMS01scp_MW_SA_pIV_10_dia_2_S4-E11_1_3101.d	APILKRAL	APILKRAL	2	3936.11	0.921226	10_optimized	863.114	431.557
D:\MW\rawdata\pIV\20230511_TIMS01scp_MW_SA_pIV_10_dia_3_S4-E12_1_3102.d	APILKRAL	APILKRAL	2	4379.1	0.946056	10_optimized	863.114	431.557
D:\MW\rawdata\pIV\20230511_TIMS01scp_MW_SA_pIV_10_dia_1_S4-E10_1_3100.d	APKLGVAL	APKLGVAL	2	588.013	0.686339	10_optimized	749.952	374.976
D:\MW\rawdata\pIV\20230511_TIMS01scp_MW_SA_pIV_10_dia_2_S4-E11_1_3101.d	APKLGVAL	APKLGVAL	2	1277.03	0.876349	10_optimized	749.952	374.976
D:\MW\rawdata\pIV\20230511_TIMS01scp_MW_SA_pIV_10_dia_3_S4-E12_1_3102.d	APKLGVAL	APKLGVAL	2	1877.04	0.786931	10_optimized	749.952	374.976
D:\MW\rawdata\pIV\20230511_TIMS01scp_MW_SA_pIV_10_dia_1_S4-E10_1_3100.d	APKRPPSAF	APKRPPSAF	2	4690.11	0.903136	10_optimized	952.124	476.062
D:\MW\rawdata\pIV\20230511_TIMS01scp_MW_SA_pIV_10_dia_2_S4-E11_1_3101.d	APKRPPSAF	APKRPPSAF	2	7937.19	0.956572	10_optimized	952.124	476.062
D:\MW\rawdata\pIV\20230511_TIMS01scp_MW_SA_pIV_10_dia_3_S4-E12_1_3102.d	APKRPPSAF	APKRPPSAF	2	9365.25	0.889832	10_optimized	952.124	476.062
D:\MW\rawdata\pIV\20230511_TIMS01scp_MW_SA_pIV_10_dia_1_S4-E10_1_3100.d	APKVLAIL	APKVLAIL	2	3557.08	0.957103	10_optimized	806.059	403.03
D:\MW\rawdata\pIV\20230511_TIMS01scp_MW_SA_pIV_10_dia_2_S4-E11_1_3101.d	APKVLAIL	APKVLAIL	2	24608.5	0.992789	10_optimized	806.059	403.03
D:\MW\rawdata\pIV\20230511_TIMS01scp_MW_SA_pIV_10_dia_1_S4-E10_1_3100.d	APLLRHLGL	APLLRHLGL	2	1010.03	0.883279	10_optimized	971.214	485.607
D:\MW\rawdata\pIV\20230511_TIMS01scp_MW_SA_pIV_10_dia_2_S4-E11_1_3101.d	APLLRHLGL	APLLRHLGL	2	2438.08	0.820536	10_optimized	971.214	485.607
D:\MW\rawdata\pIV\20230511_TIMS01scp_MW_SA_pIV_10_dia_3_S4-E12_1_3102.d	APLLRHLGL	APLLRHLGL	2	3186.09	0.856157	10_optimized	971.214	485.607
D:\MW\rawdata\pIV\20230511_TIMS01scp_MW_SA_pIV_10_dia_1_S4-E10_1_3100.d	APLLRWVL	APLLRWVL	2	7088.17	0.9428	10_optimized	949.207	474.603
D:\MW\rawdata\pIV\20230511_TIMS01scp_MW_SA_pIV_10_dia_2_S4-E11_1_3101.d	APLLRWVL	APLLRWVL	2	14130.3	0.939632	10_optimized	949.207	474.603
D:\MW\rawdata\pIV\20230511_TIMS01scp_MW_SA_pIV_10_dia_3_S4-E12_1_3102.d	APLLRWVL	APLLRWVL	2	15835.4	0.941035	10_optimized	949.207	474.603
D:\MW\rawdata\pIV\20230511_TIMS01scp_MW_SA_pIV_10_dia_1_S4-E10_1_3100.d	APNLKSQL	APNLKSQL	2	1191.03	0.69174	10_optimized	852.001	426.001
D:\MW\rawdata\pIV\20230511_TIMS01scp_MW_SA_pIV_10_dia_2_S4-E11_1_3101.d	APNLKSQL	APNLKSQL	2	3794.09	0.919041	10_optimized	852.001	426.001
D:\MW\rawdata\pIV\20230511_TIMS01scp_MW_SA_pIV_10_dia_3_S4-E12_1_3102.d	APNLKSQL	APNLKSQL	2	2728.06	0.848996	10_optimized	852.001	426.001
D:\MW\rawdata\pIV\20230511_TIMS01scp_MW_SA_pIV_10_dia_1_S4-E10_1_3100.d	APRAALVFAL	APRAALVFAL	2	1325.03	0.89494	10_optimized	1010.25	505.124
D:\MW\rawdata\pIV\20230511_TIMS01scp_MW_SA_pIV_10_dia_2_S4-E11_1_3101.d	APRAALVFAL	APRAALVFAL	2	2344.07	0.954315	10_optimized	1010.25	505.124
D:\MW\rawdata\pIV\20230511_TIMS01scp_MW_SA_pIV_10_dia_3_S4-E12_1_3102.d	APRAALVFAL	APRAALVFAL	2	2808.07	0.926969	10_optimized	1010.25	505.124
D:\MW\rawdata\pIV\20230511_TIMS01scp_MW_SA_pIV_10_dia_2_S4-E11_1_3101.d	APRAATIIL	APRAATIIL	2	4834.12	0.948165	10_optimized	907.124	453.562
D:\MW\rawdata\pIV\20230511_TIMS01scp_MW_SA_pIV_10_dia_3_S4-E12_1_3102.d	APRAATIIL	APRAATIIL	2	4004.1	0.948117	10_optimized	907.124	453.562
D:\MW\rawdata\pIV\20230511_TIMS01scp_MW_SA_pIV_10_dia_2_S4-E11_1_3101.d	APRALLLLL	APRALLLLL	2	41256.1	0.953483	10_optimized	961.259	480.629
D:\MW\rawdata\pIV\20230511_TIMS01scp_MW_SA_pIV_10_dia_3_S4-E12_1_3102.d	APRALLLLL	APRALLLLL	2	42889.3	0.960995	10_optimized	961.259	480.629
D:\MW\rawdata\pIV\20230511_TIMS01scp_MW_SA_pIV_10_dia_1_S4-E10_1_3100.d	APRAVFPSI	APRAVFPSI	2	4974.13	0.922792	10_optimized	939.125	469.563
D:\MW\rawdata\pIV\20230511_TIMS01scp_MW_SA_pIV_10_dia_2_S4-E11_1_3101.d	APRAVFPSI	APRAVFPSI	2	11482.2	0.980921	10_optimized	939.125	469.563
D:\MW\rawdata\pIV\20230511_TIMS01scp_MW_SA_pIV_10_dia_3_S4-E12_1_3102.d	APRAVFPSI	APRAVFPSI	2	10711.2	0.971853	10_optimized	939.125	469.563
D:\MW\rawdata\pIV\20230511_TIMS01scp_MW_SA_pIV_10_dia_1_S4-E10_1_3100.d	APREALAQTVL	APREALAQTVL	2	1269.04	0.857352	10_optimized	1150.34	575.172
D:\MW\rawdata\pIV\20230511_TIMS01scp_MW_SA_pIV_10_dia_2_S4-E11_1_3101.d	APREALAQTVL	APREALAQTVL	2	2737.08	0.910494	10_optimized	1150.34	575.172
D:\MW\rawdata\pIV\20230511_TIMS01scp_MW_SA_pIV_10_dia_3_S4-E12_1_3102.d	APREALAQTVL	APREALAQTVL	2	2050.06	0.926104	10_optimized	1150.34	575.172
D:\MW\rawdata\pIV\20230511_TIMS01scp_MW_SA_pIV_10_dia_1_S4-E10_1_3100.d	APRGAAVL	APRGAAVL	2	6605.13	0.951184	10_optimized	735.885	367.942
D:\MW\rawdata\pIV\20230511_TIMS01scp_MW_SA_pIV_10_dia_2_S4-E11_1_3101.d	APRGAAVL	APRGAAVL	2	11018.2	0.933014	10_optimized	735.885	367.942
D:\MW\rawdata\pIV\20230511_TIMS01scp_MW_SA_pIV_10_dia_3_S4-E12_1_3102.d	APRGAAVL	APRGAAVL	2	13564.2	0.941575	10_optimized	735.885	367.942
D:\MW\rawdata\pIV\20230511_TIMS01scp_MW_SA_pIV_10_dia_1_S4-E10_1_3100.d	APRGAAVLL	APRGAAVLL	2	6489.14	0.936456	10_optimized	849.044	424.522
D:\MW\rawdata\pIV\20230511_TIMS01scp_MW_SA_pIV_10_dia_2_S4-E11_1_3101.d	APRGAAVLL	APRGAAVLL	2	5979.16	0.93854	10_optimized	849.044	424.522
D:\MW\rawdata\pIV\20230511_TIMS01scp_MW_SA_pIV_10_dia_3_S4-E12_1_3102.d	APRGAAVLL	APRGAAVLL	2	12793.3	0.968275	10_optimized	849.044	424.522
D:\MW\rawdata\pIV\20230511_TIMS01scp_MW_SA_pIV_10_dia_1_S4-E10_1_3100.d	APRGLEPIAI	APRGLEPIAI	2	1514.04	0.826679	10_optimized	1018.22	509.112
D:\MW\rawdata\pIV\20230511_TIMS01scp_MW_SA_pIV_10_dia_2_S4-E11_1_3101.d	APRGLEPIAI	APRGLEPIAI	2	3860.1	0.884048	10_optimized	1018.22	509.112
D:\MW\rawdata\pIV\20230511_TIMS01scp_MW_SA_pIV_10_dia_3_S4-E12_1_3102.d	APRGLEPIAI	APRGLEPIAI	2	4326.12	0.906785	10_optimized	1018.22	509.112
D:\MW\rawdata\pIV\20230511_TIMS01scp_MW_SA_pIV_10_dia_1_S4-E10_1_3100.d	APRGPGAEL	APRGPGAEL	2	5889.12	0.934814	10_optimized	848.957	424.479
D:\MW\rawdata\pIV\20230511_TIMS01scp_MW_SA_pIV_10_dia_2_S4-E11_1_3101.d	APRGPGAEL	APRGPGAEL	2	12032.3	0.935319	10_optimized	848.957	424.479
D:\MW\rawdata\pIV\20230511_TIMS01scp_MW_SA_pIV_10_dia_3_S4-E12_1_3102.d	APRGPGAEL	APRGPGAEL	2	13217.3	0.957678	10_optimized	848.957	424.479
D:\MW\rawdata\pIV\20230511_TIMS01scp_MW_SA_pIV_10_dia_1_S4-E10_1_3100.d	APRIITGPAPVL	APRIITGPAPVL	2	2486.07	0.927381	10_optimized	1186.46	593.231
D:\MW\rawdata\pIV\20230511_TIMS01scp_MW_SA_pIV_10_dia_2_S4-E11_1_3101.d	APRIITGPAPVL	APRIITGPAPVL	2	6078.21	0.918926	10_optimized	1186.46	593.231
D:\MW\rawdata\pIV\20230511_TIMS01scp_MW_SA_pIV_10_dia_3_S4-E12_1_3102.d	APRIITGPAPVL	APRIITGPAPVL	2	4929.16	0.942326	10_optimized	1186.46	593.231
D:\MW\rawdata\pIV\20230511_TIMS01scp_MW_SA_pIV_10_dia_2_S4-E11_1_3101.d	APRKPDWDL	APRKPDWDL	2	4368.12	0.942441	10_optimized	1079.22	539.612
D:\MW\rawdata\pIV\20230511_TIMS01scp_MW_SA_pIV_10_dia_3_S4-E12_1_3102.d	APRKPDWDL	APRKPDWDL	2	5570.15	0.872019	10_optimized	1079.22	539.612
D:\MW\rawdata\pIV\20230511_TIMS01scp_MW_SA_pIV_10_dia_1_S4-E10_1_3100.d	APRLETKSL	APRLETKSL	2	2003.05	0.877312	10_optimized	996.175	498.087
D:\MW\rawdata\pIV\20230511_TIMS01scp_MW_SA_pIV_10_dia_2_S4-E11_1_3101.d	APRLETKSL	APRLETKSL	2	4328.11	0.86068	10_optimized	996.175	498.087
D:\MW\rawdata\pIV\20230511_TIMS01scp_MW_SA_pIV_10_dia_3_S4-E12_1_3102.d	APRLETKSL	APRLETKSL	2	3564.09	0.930074	10_optimized	996.175	498.087
D:\MW\rawdata\pIV\20230511_TIMS01scp_MW_SA_pIV_10_dia_1_S4-E10_1_3100.d	APRLGISL	APRLGISL	2	1599.04	0.749609	10_optimized	807.991	403.996
D:\MW\rawdata\pIV\20230511_TIMS01scp_MW_SA_pIV_10_dia_2_S4-E11_1_3101.d	APRLGISL	APRLGISL	2	2136.04	0.756316	10_optimized	807.991	403.996
D:\MW\rawdata\pIV\20230511_TIMS01scp_MW_SA_pIV_10_dia_3_S4-E12_1_3102.d	APRLGISL	APRLGISL	2	1852.04	0.905322	10_optimized	807.991	403.996
D:\MW\rawdata\pIV\20230511_TIMS01scp_MW_SA_pIV_10_dia_1_S4-E10_1_3100.d	APRLLLLAVL	APRLLLLAVL	2	100.003	0.816497	10_optimized	1060.39	530.196
D:\MW\rawdata\pIV\20230511_TIMS01scp_MW_SA_pIV_10_dia_2_S4-E11_1_3101.d	APRLLLLAVL	APRLLLLAVL	2	789.027	0.82051	10_optimized	1060.39	530.196
D:\MW\rawdata\pIV\20230511_TIMS01scp_MW_SA_pIV_10_dia_3_S4-E12_1_3102.d	APRLLLLAVL	APRLLLLAVL	2	708.018	0.841569	10_optimized	1060.39	530.196
D:\MW\rawdata\pIV\20230511_TIMS01scp_MW_SA_pIV_10_dia_1_S4-E10_1_3100.d	APRLPITGL	APRLPITGL	2	3237.07	0.925095	10_optimized	919.135	459.567
D:\MW\rawdata\pIV\20230511_TIMS01scp_MW_SA_pIV_10_dia_2_S4-E11_1_3101.d	APRLPITGL	APRLPITGL	2	5886.13	0.912265	10_optimized	919.135	459.567
D:\MW\rawdata\pIV\20230511_TIMS01scp_MW_SA_pIV_10_dia_3_S4-E12_1_3102.d	APRLPITGL	APRLPITGL	2	5690.14	0.92922	10_optimized	919.135	459.567
D:\MW\rawdata\pIV\20230511_TIMS01scp_MW_SA_pIV_10_dia_1_S4-E10_1_3100.d	APRLQSEVAEL	APRLQSEVAEL	2	4885.15	0.954839	10_optimized	1194.35	597.177
D:\MW\rawdata\pIV\20230511_TIMS01scp_MW_SA_pIV_10_dia_2_S4-E11_1_3101.d	APRLQSEVAEL	APRLQSEVAEL	2	9400.3	0.954714	10_optimized	1194.35	597.177
D:\MW\rawdata\pIV\20230511_TIMS01scp_MW_SA_pIV_10_dia_3_S4-E12_1_3102.d	APRLQSEVAEL	APRLQSEVAEL	2	7465.24	0.930557	10_optimized	1194.35	597.177
D:\MW\rawdata\pIV\20230511_TIMS01scp_MW_SA_pIV_10_dia_1_S4-E10_1_3100.d	APRNIHRHVIL	APRNIHRHVIL	3	1418.03	0.789337	10_optimized	1307.57	435.856
D:\MW\rawdata\pIV\20230511_TIMS01scp_MW_SA_pIV_10_dia_2_S4-E11_1_3101.d	APRNIHRHVIL	APRNIHRHVIL	3	2294.05	0.812924	10_optimized	1307.57	435.856
D:\MW\rawdata\pIV\20230511_TIMS01scp_MW_SA_pIV_10_dia_3_S4-E12_1_3102.d	APRNIHRHVIL	APRNIHRHVIL	3	3637.08	0.862411	10_optimized	1307.57	435.856
D:\MW\rawdata\pIV\20230511_TIMS01scp_MW_SA_pIV_10_dia_1_S4-E10_1_3100.d	APRNLRLTYL	APRNLRLTYL	3	1807.03	0.81868	10_optimized	1198.43	399.478
D:\MW\rawdata\pIV\20230511_TIMS01scp_MW_SA_pIV_10_dia_2_S4-E11_1_3101.d	APRNLRLTYL	APRNLRLTYL	3	1902.03	0.88848	10_optimized	1198.43	399.478
D:\MW\rawdata\pIV\20230511_TIMS01scp_MW_SA_pIV_10_dia_3_S4-E12_1_3102.d	APRNLRLTYL	APRNLRLTYL	3	3062.05	0.933587	10_optimized	1198.43	399.478
D:\MW\rawdata\pIV\20230511_TIMS01scp_MW_SA_pIV_10_dia_1_S4-E10_1_3100.d	APRPDRLVNRL	APRPDRLVNRL	3	2334.05	0.863725	10_optimized	1288.52	429.506
D:\MW\rawdata\pIV\20230511_TIMS01scp_MW_SA_pIV_10_dia_2_S4-E11_1_3101.d	APRPDRLVNRL	APRPDRLVNRL	3	5170.11	0.893196	10_optimized	1288.52	429.506
D:\MW\rawdata\pIV\20230511_TIMS01scp_MW_SA_pIV_10_dia_3_S4-E12_1_3102.d	APRPDRLVNRL	APRPDRLVNRL	3	6148.14	0.963094	10_optimized	1288.52	429.506
D:\MW\rawdata\pIV\20230511_TIMS01scp_MW_SA_pIV_10_dia_1_S4-E10_1_3100.d	APRPGLLSL	APRPGLLSL	2	1522.04	0.832307	10_optimized	905.108	452.554
D:\MW\rawdata\pIV\20230511_TIMS01scp_MW_SA_pIV_10_dia_2_S4-E11_1_3101.d	APRPGLLSL	APRPGLLSL	2	3803.1	0.943344	10_optimized	905.108	452.554
D:\MW\rawdata\pIV\20230511_TIMS01scp_MW_SA_pIV_10_dia_3_S4-E12_1_3102.d	APRPGLLSL	APRPGLLSL	2	3409.09	0.927394	10_optimized	905.108	452.554
D:\MW\rawdata\pIV\20230511_TIMS01scp_MW_SA_pIV_10_dia_1_S4-E10_1_3100.d	APRPGVLLL	APRPGVLLL	2	17667.4	0.979231	10_optimized	917.162	458.581
D:\MW\rawdata\pIV\20230511_TIMS01scp_MW_SA_pIV_10_dia_2_S4-E11_1_3101.d	APRPGVLLL	APRPGVLLL	2	40057.1	0.991596	10_optimized	917.162	458.581
D:\MW\rawdata\pIV\20230511_TIMS01scp_MW_SA_pIV_10_dia_3_S4-E12_1_3102.d	APRPGVLLL	APRPGVLLL	2	40681	0.988563	10_optimized	917.162	458.581
D:\MW\rawdata\pIV\20230511_TIMS01scp_MW_SA_pIV_10_dia_1_S4-E10_1_3100.d	APRPVAVAV	APRPVAVAV	2	29711.6	0.912442	10_optimized	861.055	430.528
D:\MW\rawdata\pIV\20230511_TIMS01scp_MW_SA_pIV_10_dia_2_S4-E11_1_3101.d	APRPVAVAV	APRPVAVAV	2	54591.2	0.986474	10_optimized	861.055	430.528
D:\MW\rawdata\pIV\20230511_TIMS01scp_MW_SA_pIV_10_dia_3_S4-E12_1_3102.d	APRPVAVAV	APRPVAVAV	2	63842.4	0.989927	10_optimized	861.055	430.528
D:\MW\rawdata\pIV\20230511_TIMS01scp_MW_SA_pIV_10_dia_2_S4-E11_1_3101.d	APRSVAVSSI	APRSVAVSSI	2	1754.04	0.83696	10_optimized	968.121	484.06
D:\MW\rawdata\pIV\20230511_TIMS01scp_MW_SA_pIV_10_dia_3_S4-E12_1_3102.d	APRSVAVSSI	APRSVAVSSI	2	2134.06	0.89086	10_optimized	968.121	484.06
D:\MW\rawdata\pIV\20230511_TIMS01scp_MW_SA_pIV_10_dia_1_S4-E10_1_3100.d	APRTLLLLL	APRTLLLLL	2	2850.08	0.954076	10_optimized	991.285	495.643
D:\MW\rawdata\pIV\20230511_TIMS01scp_MW_SA_pIV_10_dia_1_S4-E10_1_3100.d	APRTVALTA	APRTVALTA	2	32350.7	0.970534	10_optimized	881.043	440.521
D:\MW\rawdata\pIV\20230511_TIMS01scp_MW_SA_pIV_10_dia_2_S4-E11_1_3101.d	APRTVALTA	APRTVALTA	2	78024.8	0.966973	10_optimized	881.043	440.521
D:\MW\rawdata\pIV\20230511_TIMS01scp_MW_SA_pIV_10_dia_3_S4-E12_1_3102.d	APRTVALTA	APRTVALTA	2	80511.1	0.991136	10_optimized	881.043	440.521
D:\MW\rawdata\pIV\20230511_TIMS01scp_MW_SA_pIV_10_dia_1_S4-E10_1_3100.d	APRTVALTAL	APRTVALTAL	2	11741.3	0.976732	10_optimized	994.202	497.101
D:\MW\rawdata\pIV\20230511_TIMS01scp_MW_SA_pIV_10_dia_2_S4-E11_1_3101.d	APRTVALTAL	APRTVALTAL	2	29893.8	0.98562	10_optimized	994.202	497.101
D:\MW\rawdata\pIV\20230511_TIMS01scp_MW_SA_pIV_10_dia_3_S4-E12_1_3102.d	APRTVALTAL	APRTVALTAL	2	27571.8	0.991871	10_optimized	994.202	497.101
D:\MW\rawdata\pIV\20230511_TIMS01scp_MW_SA_pIV_10_dia_1_S4-E10_1_3100.d	APRTVALTALL	APRTVALTALL	2	2844.1	0.937003	10_optimized	1107.36	553.681
D:\MW\rawdata\pIV\20230511_TIMS01scp_MW_SA_pIV_10_dia_2_S4-E11_1_3101.d	APRTVALTALL	APRTVALTALL	2	7279.22	0.97233	10_optimized	1107.36	553.681
D:\MW\rawdata\pIV\20230511_TIMS01scp_MW_SA_pIV_10_dia_3_S4-E12_1_3102.d	APRTVALTALL	APRTVALTALL	2	7337.23	0.963243	10_optimized	1107.36	553.681
D:\MW\rawdata\pIV\20230511_TIMS01scp_MW_SA_pIV_10_dia_1_S4-E10_1_3100.d	APRTVLLLL	APRTVLLLL	2	9970.25	0.959419	10_optimized	977.258	488.629
D:\MW\rawdata\pIV\20230511_TIMS01scp_MW_SA_pIV_10_dia_2_S4-E11_1_3101.d	APRTVLLLL	APRTVLLLL	2	23664.7	0.962318	10_optimized	977.258	488.629
D:\MW\rawdata\pIV\20230511_TIMS01scp_MW_SA_pIV_10_dia_3_S4-E12_1_3102.d	APRTVLLLL	APRTVLLLL	2	22047.6	0.966458	10_optimized	977.258	488.629
D:\MW\rawdata\pIV\20230511_TIMS01scp_MW_SA_pIV_10_dia_1_S4-E10_1_3100.d	APRTVLLLLSA	APRTVLLLLSA	2	6126.2	0.959343	10_optimized	1135.42	567.708
D:\MW\rawdata\pIV\20230511_TIMS01scp_MW_SA_pIV_10_dia_2_S4-E11_1_3101.d	APRTVLLLLSA	APRTVLLLLSA	2	13903.4	0.98673	10_optimized	1135.42	567.708
D:\MW\rawdata\pIV\20230511_TIMS01scp_MW_SA_pIV_10_dia_3_S4-E12_1_3102.d	APRTVLLLLSA	APRTVLLLLSA	2	15749.4	0.960832	10_optimized	1135.42	567.708
D:\MW\rawdata\pIV\20230511_TIMS01scp_MW_SA_pIV_10_dia_1_S4-E10_1_3100.d	APRTVLLLLSAA	APRTVLLLLSAA	2	475.016	0.768533	10_optimized	1206.49	603.247
D:\MW\rawdata\pIV\20230511_TIMS01scp_MW_SA_pIV_10_dia_2_S4-E11_1_3101.d	APRTVLLLLSAA	APRTVLLLLSAA	2	715.023	0.882879	10_optimized	1206.49	603.247
D:\MW\rawdata\pIV\20230511_TIMS01scp_MW_SA_pIV_10_dia_3_S4-E12_1_3102.d	APRTVLLLLSAA	APRTVLLLLSAA	2	814.024	0.884335	10_optimized	1206.49	603.247
D:\MW\rawdata\pIV\20230511_TIMS01scp_MW_SA_pIV_10_dia_1_S4-E10_1_3100.d	APRVPVQAL	APRVPVQAL	2	3683.09	0.947541	10_optimized	932.134	466.067
D:\MW\rawdata\pIV\20230511_TIMS01scp_MW_SA_pIV_10_dia_2_S4-E11_1_3101.d	APRVPVQAL	APRVPVQAL	2	5827.15	0.922756	10_optimized	932.134	466.067
D:\MW\rawdata\pIV\20230511_TIMS01scp_MW_SA_pIV_10_dia_3_S4-E12_1_3102.d	APRVPVQAL	APRVPVQAL	2	7044.17	0.912188	10_optimized	932.134	466.067
D:\MW\rawdata\pIV\20230511_TIMS01scp_MW_SA_pIV_10_dia_1_S4-E10_1_3100.d	APRWGNPRAL	APRWGNPRAL	3	1930.03	0.73719	10_optimized	1119.29	373.098
D:\MW\rawdata\pIV\20230511_TIMS01scp_MW_SA_pIV_10_dia_2_S4-E11_1_3101.d	APRWGNPRAL	APRWGNPRAL	3	1530.03	0.845598	10_optimized	1119.29	373.098
D:\MW\rawdata\pIV\20230511_TIMS01scp_MW_SA_pIV_10_dia_3_S4-E12_1_3102.d	APRWGNPRAL	APRWGNPRAL	3	1275.02	0.799428	10_optimized	1119.29	373.098
D:\MW\rawdata\pIV\20230511_TIMS01scp_MW_SA_pIV_10_dia_1_S4-E10_1_3100.d	APSLHALLL	APSLHALLL	2	826.023	0.71815	10_optimized	916.131	458.066
D:\MW\rawdata\pIV\20230511_TIMS01scp_MW_SA_pIV_10_dia_2_S4-E11_1_3101.d	APSLHALLL	APSLHALLL	2	2290.06	0.914923	10_optimized	916.131	458.066
D:\MW\rawdata\pIV\20230511_TIMS01scp_MW_SA_pIV_10_dia_3_S4-E12_1_3102.d	APSLHALLL	APSLHALLL	2	1588.04	0.628954	10_optimized	916.131	458.066
D:\MW\rawdata\pIV\20230511_TIMS01scp_MW_SA_pIV_10_dia_1_S4-E10_1_3100.d	APSPLRLMDL	APSPLRLMDL	2	1908.05	0.897794	10_optimized	1094.34	547.172
D:\MW\rawdata\pIV\20230511_TIMS01scp_MW_SA_pIV_10_dia_2_S4-E11_1_3101.d	APSPLRLMDL	APSPLRLMDL	2	3097.1	0.971332	10_optimized	1094.34	547.172
D:\MW\rawdata\pIV\20230511_TIMS01scp_MW_SA_pIV_10_dia_3_S4-E12_1_3102.d	APSPLRLMDL	APSPLRLMDL	2	3669.1	0.941123	10_optimized	1094.34	547.172
D:\MW\rawdata\pIV\20230511_TIMS01scp_MW_SA_pIV_10_dia_1_S4-E10_1_3100.d	APSPRPLSL	APSPRPLSL	2	3713.09	0.951778	10_optimized	919.092	459.546
D:\MW\rawdata\pIV\20230511_TIMS01scp_MW_SA_pIV_10_dia_2_S4-E11_1_3101.d	APSPRPLSL	APSPRPLSL	2	6916.18	0.934415	10_optimized	919.092	459.546
D:\MW\rawdata\pIV\20230511_TIMS01scp_MW_SA_pIV_10_dia_3_S4-E12_1_3102.d	APSPRPLSL	APSPRPLSL	2	7416.18	0.941354	10_optimized	919.092	459.546
D:\MW\rawdata\pIV\20230511_TIMS01scp_MW_SA_pIV_10_dia_1_S4-E10_1_3100.d	APTPPGLRNSL	APTPPGLRNSL	2	3436.09	0.949937	10_optimized	1104.27	552.137
D:\MW\rawdata\pIV\20230511_TIMS01scp_MW_SA_pIV_10_dia_2_S4-E11_1_3101.d	APTPPGLRNSL	APTPPGLRNSL	2	7646.2	0.946811	10_optimized	1104.27	552.137
D:\MW\rawdata\pIV\20230511_TIMS01scp_MW_SA_pIV_10_dia_3_S4-E12_1_3102.d	APTPPGLRNSL	APTPPGLRNSL	2	6961.2	0.955997	10_optimized	1104.27	552.137
D:\MW\rawdata\pIV\20230511_TIMS01scp_MW_SA_pIV_10_dia_1_S4-E10_1_3100.d	APWKPTWPA	APWKPTWPA	2	1758.05	0.840031	10_optimized	1035.21	517.607
D:\MW\rawdata\pIV\20230511_TIMS01scp_MW_SA_pIV_10_dia_2_S4-E11_1_3101.d	APWKPTWPA	APWKPTWPA	2	2833.08	0.903489	10_optimized	1035.21	517.607
D:\MW\rawdata\pIV\20230511_TIMS01scp_MW_SA_pIV_10_dia_3_S4-E12_1_3102.d	APWKPTWPA	APWKPTWPA	2	2554.07	0.932984	10_optimized	1035.21	517.607
D:\MW\rawdata\pIV\20230511_TIMS01scp_MW_SA_pIV_10_dia_2_S4-E11_1_3101.d	APWQRQVIL	APWQRQVIL	2	860.024	0.839841	10_optimized	1092.31	546.154
D:\MW\rawdata\pIV\20230511_TIMS01scp_MW_SA_pIV_10_dia_3_S4-E12_1_3102.d	APWQRQVIL	APWQRQVIL	2	1533.05	0.898796	10_optimized	1092.31	546.154
D:\MW\rawdata\pIV\20230511_TIMS01scp_MW_SA_pIV_10_dia_1_S4-E10_1_3100.d	APYAASRLL	APYAASRLL	2	1126.03	0.831131	10_optimized	943.114	471.557
D:\MW\rawdata\pIV\20230511_TIMS01scp_MW_SA_pIV_10_dia_2_S4-E11_1_3101.d	APYAASRLL	APYAASRLL	2	2511.07	0.870991	10_optimized	943.114	471.557
D:\MW\rawdata\pIV\20230511_TIMS01scp_MW_SA_pIV_10_dia_3_S4-E12_1_3102.d	APYAASRLL	APYAASRLL	2	2784.07	0.867237	10_optimized	943.114	471.557
D:\MW\rawdata\pIV\20230511_TIMS01scp_MW_SA_pIV_10_dia_1_S4-E10_1_3100.d	APYERRAMEL	APYERRAMEL	3	1513.03	0.750261	10_optimized	1217.41	405.805
D:\MW\rawdata\pIV\20230511_TIMS01scp_MW_SA_pIV_10_dia_2_S4-E11_1_3101.d	APYERRAMEL	APYERRAMEL	3	3040.05	0.884791	10_optimized	1217.41	405.805
D:\MW\rawdata\pIV\20230511_TIMS01scp_MW_SA_pIV_10_dia_3_S4-E12_1_3102.d	APYERRAMEL	APYERRAMEL	3	3085.04	0.822919	10_optimized	1217.41	405.805
D:\MW\rawdata\pIV\20230511_TIMS01scp_MW_SA_pIV_10_dia_1_S4-E10_1_3100.d	APYSRPKQL	APYSRPKQL	2	519.014	0.880011	10_optimized	1041.22	520.609
D:\MW\rawdata\pIV\20230511_TIMS01scp_MW_SA_pIV_10_dia_2_S4-E11_1_3101.d	APYSRPKQL	APYSRPKQL	2	2049.06	0.890082	10_optimized	1041.22	520.609
D:\MW\rawdata\pIV\20230511_TIMS01scp_MW_SA_pIV_10_dia_3_S4-E12_1_3102.d	APYSRPKQL	APYSRPKQL	2	1773.04	0.758229	10_optimized	1041.22	520.609
D:\MW\rawdata\pIV\20230511_TIMS01scp_MW_SA_pIV_10_dia_1_S4-E10_1_3100.d	APYSRPKQL	APYSRPKQL	3	626.01	0.741442	10_optimized	1041.22	347.073
D:\MW\rawdata\pIV\20230511_TIMS01scp_MW_SA_pIV_10_dia_2_S4-E11_1_3101.d	APYSRPKQL	APYSRPKQL	3	1018.01	0.93574	10_optimized	1041.22	347.073
D:\MW\rawdata\pIV\20230511_TIMS01scp_MW_SA_pIV_10_dia_3_S4-E12_1_3102.d	APYSRPKQL	APYSRPKQL	3	1106.02	0.798477	10_optimized	1041.22	347.073
D:\MW\rawdata\pIV\20230511_TIMS01scp_MW_SA_pIV_10_dia_1_S4-E10_1_3100.d	AQPGFFDRF	AQPGFFDRF	2	1797.05	0.947925	10_optimized	1066.18	533.092
D:\MW\rawdata\pIV\20230511_TIMS01scp_MW_SA_pIV_10_dia_2_S4-E11_1_3101.d	AQPGFFDRF	AQPGFFDRF	2	2354.06	0.896978	10_optimized	1066.18	533.092
D:\MW\rawdata\pIV\20230511_TIMS01scp_MW_SA_pIV_10_dia_3_S4-E12_1_3102.d	AQPGFFDRF	AQPGFFDRF	2	3657.09	0.917747	10_optimized	1066.18	533.092
D:\MW\rawdata\pIV\20230511_TIMS01scp_MW_SA_pIV_10_dia_1_S4-E10_1_3100.d	ARLPSGLPVSLL	ARLPSGLPVSLL	2	10488.4	0.853688	10_optimized	1204.48	602.239
D:\MW\rawdata\pIV\20230511_TIMS01scp_MW_SA_pIV_10_dia_2_S4-E11_1_3101.d	ARLPSGLPVSLL	ARLPSGLPVSLL	2	25156.8	0.983423	10_optimized	1204.48	602.239
D:\MW\rawdata\pIV\20230511_TIMS01scp_MW_SA_pIV_10_dia_3_S4-E12_1_3102.d	ARLPSGLPVSLL	ARLPSGLPVSLL	2	22997.8	0.975321	10_optimized	1204.48	602.239
D:\MW\rawdata\pIV\20230511_TIMS01scp_MW_SA_pIV_10_dia_2_S4-E11_1_3101.d	ARVLHQAL	ARVLHQAL	2	3861.09	0.891332	10_optimized	889.068	444.534
D:\MW\rawdata\pIV\20230511_TIMS01scp_MW_SA_pIV_10_dia_3_S4-E12_1_3102.d	ARVLHQAL	ARVLHQAL	2	3134.08	0.871858	10_optimized	889.068	444.534
D:\MW\rawdata\pIV\20230511_TIMS01scp_MW_SA_pIV_10_dia_1_S4-E10_1_3100.d	AWAPKPYHKF	AWAPKPYHKF	3	5292.09	0.898097	10_optimized	1226.45	408.815
D:\MW\rawdata\pIV\20230511_TIMS01scp_MW_SA_pIV_10_dia_2_S4-E11_1_3101.d	AWAPKPYHKF	AWAPKPYHKF	3	8408.18	0.972628	10_optimized	1226.45	408.815
D:\MW\rawdata\pIV\20230511_TIMS01scp_MW_SA_pIV_10_dia_3_S4-E12_1_3102.d	AWAPKPYHKF	AWAPKPYHKF	3	9521.18	0.952599	10_optimized	1226.45	408.815
D:\MW\rawdata\pIV\20230511_TIMS01scp_MW_SA_pIV_10_dia_1_S4-E10_1_3100.d	AWQDWPLTQVTF	AWQDWPLTQVTF	2	649.025	0.812542	10_optimized	1473.65	736.825
D:\MW\rawdata\pIV\20230511_TIMS01scp_MW_SA_pIV_10_dia_2_S4-E11_1_3101.d	AWQDWPLTQVTF	AWQDWPLTQVTF	2	1731.07	0.889174	10_optimized	1473.65	736.825
D:\MW\rawdata\pIV\20230511_TIMS01scp_MW_SA_pIV_10_dia_3_S4-E12_1_3102.d	AWQDWPLTQVTF	AWQDWPLTQVTF	2	2994.12	0.90379	10_optimized	1473.65	736.825
D:\MW\rawdata\pIV\20230511_TIMS01scp_MW_SA_pIV_10_dia_1_S4-E10_1_3100.d	AWYDRFWLF	AWYDRFWLF	2	4648.15	0.917603	10_optimized	1285.47	642.735
D:\MW\rawdata\pIV\20230511_TIMS01scp_MW_SA_pIV_10_dia_2_S4-E11_1_3101.d	AWYDRFWLF	AWYDRFWLF	2	6143.21	0.884577	10_optimized	1285.47	642.735
D:\MW\rawdata\pIV\20230511_TIMS01scp_MW_SA_pIV_10_dia_3_S4-E12_1_3102.d	AWYDRFWLF	AWYDRFWLF	2	6963.23	0.951597	10_optimized	1285.47	642.735
D:\MW\rawdata\pIV\20230511_TIMS01scp_MW_SA_pIV_10_dia_1_S4-E10_1_3100.d	AYADVAKRL	AYADVAKRL	2	1037.03	0.718408	10_optimized	988.155	494.077
D:\MW\rawdata\pIV\20230511_TIMS01scp_MW_SA_pIV_10_dia_2_S4-E11_1_3101.d	AYADVAKRL	AYADVAKRL	2	1309.04	0.803998	10_optimized	988.155	494.077
D:\MW\rawdata\pIV\20230511_TIMS01scp_MW_SA_pIV_10_dia_3_S4-E12_1_3102.d	AYADVAKRL	AYADVAKRL	2	1436.05	0.892367	10_optimized	988.155	494.077
D:\MW\rawdata\pIV\20230511_TIMS01scp_MW_SA_pIV_10_dia_1_S4-E10_1_3100.d	AYAENIALL	AYAENIALL	2	1155.03	0.922788	10_optimized	959.11	479.555
D:\MW\rawdata\pIV\20230511_TIMS01scp_MW_SA_pIV_10_dia_2_S4-E11_1_3101.d	AYAENIALL	AYAENIALL	2	3410.09	0.900489	10_optimized	959.11	479.555
D:\MW\rawdata\pIV\20230511_TIMS01scp_MW_SA_pIV_10_dia_3_S4-E12_1_3102.d	AYAENIALL	AYAENIALL	2	2932.08	0.880984	10_optimized	959.11	479.555
D:\MW\rawdata\pIV\20230511_TIMS01scp_MW_SA_pIV_10_dia_1_S4-E10_1_3100.d	AYAIIKEEL	AYAIIKEEL	2	13232.4	0.955708	10_optimized	1031.22	515.608
D:\MW\rawdata\pIV\20230511_TIMS01scp_MW_SA_pIV_10_dia_2_S4-E11_1_3101.d	AYAIIKEEL	AYAIIKEEL	2	40521.2	0.992623	10_optimized	1031.22	515.608
D:\MW\rawdata\pIV\20230511_TIMS01scp_MW_SA_pIV_10_dia_3_S4-E12_1_3102.d	AYAIIKEEL	AYAIIKEEL	2	39078.1	0.98089	10_optimized	1031.22	515.608
D:\MW\rawdata\pIV\20230511_TIMS01scp_MW_SA_pIV_10_dia_1_S4-E10_1_3100.d	AYAKFYTLL	AYAKFYTLL	2	437.013	0.783729	10_optimized	1071.28	535.642
D:\MW\rawdata\pIV\20230511_TIMS01scp_MW_SA_pIV_10_dia_2_S4-E11_1_3101.d	AYAKFYTLL	AYAKFYTLL	2	1084.03	0.866574	10_optimized	1071.28	535.642
D:\MW\rawdata\pIV\20230511_TIMS01scp_MW_SA_pIV_10_dia_3_S4-E12_1_3102.d	AYAKFYTLL	AYAKFYTLL	2	1078.03	0.900088	10_optimized	1071.28	535.642
D:\MW\rawdata\pIV\20230511_TIMS01scp_MW_SA_pIV_10_dia_1_S4-E10_1_3100.d	AYALLHLLL	AYALLHLLL	2	539.014	0.691009	10_optimized	1008.27	504.136
D:\MW\rawdata\pIV\20230511_TIMS01scp_MW_SA_pIV_10_dia_2_S4-E11_1_3101.d	AYALLHLLL	AYALLHLLL	2	1101.03	0.927152	10_optimized	1008.27	504.136
D:\MW\rawdata\pIV\20230511_TIMS01scp_MW_SA_pIV_10_dia_3_S4-E12_1_3102.d	AYALLHLLL	AYALLHLLL	2	884.025	0.91175	10_optimized	1008.27	504.136
D:\MW\rawdata\pIV\20230511_TIMS01scp_MW_SA_pIV_10_dia_1_S4-E10_1_3100.d	AYALLLQHL	AYALLLQHL	2	1239.04	0.908256	10_optimized	1023.24	511.621
D:\MW\rawdata\pIV\20230511_TIMS01scp_MW_SA_pIV_10_dia_2_S4-E11_1_3101.d	AYALLLQHL	AYALLLQHL	2	3208.11	0.936344	10_optimized	1023.24	511.621
D:\MW\rawdata\pIV\20230511_TIMS01scp_MW_SA_pIV_10_dia_3_S4-E12_1_3102.d	AYALLLQHL	AYALLLQHL	2	3905.11	0.951754	10_optimized	1023.24	511.621
D:\MW\rawdata\pIV\20230511_TIMS01scp_MW_SA_pIV_10_dia_1_S4-E10_1_3100.d	AYAPFLLHW	AYAPFLLHW	2	1159.04	0.839528	10_optimized	1099.3	549.65
D:\MW\rawdata\pIV\20230511_TIMS01scp_MW_SA_pIV_10_dia_2_S4-E11_1_3101.d	AYAPFLLHW	AYAPFLLHW	2	2622.07	0.880254	10_optimized	1099.3	549.65
D:\MW\rawdata\pIV\20230511_TIMS01scp_MW_SA_pIV_10_dia_3_S4-E12_1_3102.d	AYAPFLLHW	AYAPFLLHW	2	2247.07	0.885728	10_optimized	1099.3	549.65
D:\MW\rawdata\pIV\20230511_TIMS01scp_MW_SA_pIV_10_dia_1_S4-E10_1_3100.d	AYAPVLQDF	AYAPVLQDF	2	749.02	0.872177	10_optimized	1005.14	502.569
D:\MW\rawdata\pIV\20230511_TIMS01scp_MW_SA_pIV_10_dia_2_S4-E11_1_3101.d	AYAPVLQDF	AYAPVLQDF	2	1485.04	0.858355	10_optimized	1005.14	502.569
D:\MW\rawdata\pIV\20230511_TIMS01scp_MW_SA_pIV_10_dia_3_S4-E12_1_3102.d	AYAPVLQDF	AYAPVLQDF	2	1636.05	0.770832	10_optimized	1005.14	502.569
D:\MW\rawdata\pIV\20230511_TIMS01scp_MW_SA_pIV_10_dia_2_S4-E11_1_3101.d	AYAQLAYLVF	AYAQLAYLVF	2	484.014	0.830495	10_optimized	1140.35	570.174
D:\MW\rawdata\pIV\20230511_TIMS01scp_MW_SA_pIV_10_dia_3_S4-E12_1_3102.d	AYAQLAYLVF	AYAQLAYLVF	2	2162.07	0.535137	10_optimized	1140.35	570.174
D:\MW\rawdata\pIV\20230511_TIMS01scp_MW_SA_pIV_10_dia_1_S4-E10_1_3100.d	AYATHPFKF	AYATHPFKF	2	5329.15	0.917938	10_optimized	1063.22	531.612
D:\MW\rawdata\pIV\20230511_TIMS01scp_MW_SA_pIV_10_dia_2_S4-E11_1_3101.d	AYATHPFKF	AYATHPFKF	2	8647.24	0.957846	10_optimized	1063.22	531.612
D:\MW\rawdata\pIV\20230511_TIMS01scp_MW_SA_pIV_10_dia_3_S4-E12_1_3102.d	AYATHPFKF	AYATHPFKF	2	10639.3	0.954091	10_optimized	1063.22	531.612
D:\MW\rawdata\pIV\20230511_TIMS01scp_MW_SA_pIV_10_dia_1_S4-E10_1_3100.d	AYATHPFKF	AYATHPFKF	3	3482.07	0.773956	10_optimized	1063.22	354.408
D:\MW\rawdata\pIV\20230511_TIMS01scp_MW_SA_pIV_10_dia_2_S4-E11_1_3101.d	AYATHPFKF	AYATHPFKF	3	3181.06	0.929264	10_optimized	1063.22	354.408
D:\MW\rawdata\pIV\20230511_TIMS01scp_MW_SA_pIV_10_dia_3_S4-E12_1_3102.d	AYATHPFKF	AYATHPFKF	3	4914.1	0.927054	10_optimized	1063.22	354.408
D:\MW\rawdata\pIV\20230511_TIMS01scp_MW_SA_pIV_10_dia_1_S4-E10_1_3100.d	AYDPQSNKF	AYDPQSNKF	2	1850.05	0.87914	10_optimized	1051.12	525.562
D:\MW\rawdata\pIV\20230511_TIMS01scp_MW_SA_pIV_10_dia_2_S4-E11_1_3101.d	AYDPQSNKF	AYDPQSNKF	2	2820.07	0.872052	10_optimized	1051.12	525.562
D:\MW\rawdata\pIV\20230511_TIMS01scp_MW_SA_pIV_10_dia_3_S4-E12_1_3102.d	AYDPQSNKF	AYDPQSNKF	2	3106.09	0.918681	10_optimized	1051.12	525.562
D:\MW\rawdata\pIV\20230511_TIMS01scp_MW_SA_pIV_10_dia_1_S4-E10_1_3100.d	AYDTVRWEF	AYDTVRWEF	2	4863.14	0.928451	10_optimized	1168.27	584.137
D:\MW\rawdata\pIV\20230511_TIMS01scp_MW_SA_pIV_10_dia_2_S4-E11_1_3101.d	AYDTVRWEF	AYDTVRWEF	2	8637.24	0.96546	10_optimized	1168.27	584.137
D:\MW\rawdata\pIV\20230511_TIMS01scp_MW_SA_pIV_10_dia_3_S4-E12_1_3102.d	AYDTVRWEF	AYDTVRWEF	2	9127.27	0.951611	10_optimized	1168.27	584.137
D:\MW\rawdata\pIV\20230511_TIMS01scp_MW_SA_pIV_10_dia_1_S4-E10_1_3100.d	AYDVLFHQW	AYDVLFHQW	2	1058.03	0.909568	10_optimized	1160.3	580.148
D:\MW\rawdata\pIV\20230511_TIMS01scp_MW_SA_pIV_10_dia_2_S4-E11_1_3101.d	AYDVLFHQW	AYDVLFHQW	2	1926.06	0.90845	10_optimized	1160.3	580.148
D:\MW\rawdata\pIV\20230511_TIMS01scp_MW_SA_pIV_10_dia_3_S4-E12_1_3102.d	AYDVLFHQW	AYDVLFHQW	2	2579.08	0.839891	10_optimized	1160.3	580.148
D:\MW\rawdata\pIV\20230511_TIMS01scp_MW_SA_pIV_10_dia_1_S4-E10_1_3100.d	AYEIIDQFF	AYEIIDQFF	2	1873.06	0.816321	10_optimized	1127.26	563.631
D:\MW\rawdata\pIV\20230511_TIMS01scp_MW_SA_pIV_10_dia_2_S4-E11_1_3101.d	AYEIIDQFF	AYEIIDQFF	2	3542.1	0.922064	10_optimized	1127.26	563.631
D:\MW\rawdata\pIV\20230511_TIMS01scp_MW_SA_pIV_10_dia_3_S4-E12_1_3102.d	AYEIIDQFF	AYEIIDQFF	2	4040.13	0.893008	10_optimized	1127.26	563.631
D:\MW\rawdata\pIV\20230511_TIMS01scp_MW_SA_pIV_10_dia_1_S4-E10_1_3100.d	AYFDFPELL	AYFDFPELL	2	805.022	0.778173	10_optimized	1096.25	548.124
D:\MW\rawdata\pIV\20230511_TIMS01scp_MW_SA_pIV_10_dia_2_S4-E11_1_3101.d	AYFDFPELL	AYFDFPELL	2	1016.03	0.793773	10_optimized	1096.25	548.124
D:\MW\rawdata\pIV\20230511_TIMS01scp_MW_SA_pIV_10_dia_3_S4-E12_1_3102.d	AYFDFPELL	AYFDFPELL	2	1283.04	0.881001	10_optimized	1096.25	548.124
D:\MW\rawdata\pIV\20230511_TIMS01scp_MW_SA_pIV_10_dia_1_S4-E10_1_3100.d	AYFNFPELL	AYFNFPELL	2	2061.06	0.924459	10_optimized	1095.26	547.631
D:\MW\rawdata\pIV\20230511_TIMS01scp_MW_SA_pIV_10_dia_2_S4-E11_1_3101.d	AYFNFPELL	AYFNFPELL	2	4567.14	0.953266	10_optimized	1095.26	547.631
D:\MW\rawdata\pIV\20230511_TIMS01scp_MW_SA_pIV_10_dia_3_S4-E12_1_3102.d	AYFNFPELL	AYFNFPELL	2	5551.16	0.948268	10_optimized	1095.26	547.631
D:\MW\rawdata\pIV\20230511_TIMS01scp_MW_SA_pIV_10_dia_1_S4-E10_1_3100.d	AYFQKPLLL	AYFQKPLLL	2	1211.03	0.867291	10_optimized	1074.33	537.166
D:\MW\rawdata\pIV\20230511_TIMS01scp_MW_SA_pIV_10_dia_2_S4-E11_1_3101.d	AYFQKPLLL	AYFQKPLLL	2	1609.05	0.886217	10_optimized	1074.33	537.166
D:\MW\rawdata\pIV\20230511_TIMS01scp_MW_SA_pIV_10_dia_3_S4-E12_1_3102.d	AYFQKPLLL	AYFQKPLLL	2	2494.07	0.944239	10_optimized	1074.33	537.166
D:\MW\rawdata\pIV\20230511_TIMS01scp_MW_SA_pIV_10_dia_1_S4-E10_1_3100.d	AYFTETEKF	AYFTETEKF	2	2503.08	0.924559	10_optimized	1117.22	558.612
D:\MW\rawdata\pIV\20230511_TIMS01scp_MW_SA_pIV_10_dia_2_S4-E11_1_3101.d	AYFTETEKF	AYFTETEKF	2	4539.14	0.932291	10_optimized	1117.22	558.612
D:\MW\rawdata\pIV\20230511_TIMS01scp_MW_SA_pIV_10_dia_3_S4-E12_1_3102.d	AYFTETEKF	AYFTETEKF	2	4187.12	0.897599	10_optimized	1117.22	558.612
D:\MW\rawdata\pIV\20230511_TIMS01scp_MW_SA_pIV_10_dia_1_S4-E10_1_3100.d	AYGDIKERL	AYGDIKERL	2	2607.07	0.932774	10_optimized	1046.19	523.096
D:\MW\rawdata\pIV\20230511_TIMS01scp_MW_SA_pIV_10_dia_2_S4-E11_1_3101.d	AYGDIKERL	AYGDIKERL	2	5167.15	0.941712	10_optimized	1046.19	523.096
D:\MW\rawdata\pIV\20230511_TIMS01scp_MW_SA_pIV_10_dia_3_S4-E12_1_3102.d	AYGDIKERL	AYGDIKERL	2	5173.17	0.885794	10_optimized	1046.19	523.096
D:\MW\rawdata\pIV\20230511_TIMS01scp_MW_SA_pIV_10_dia_1_S4-E10_1_3100.d	AYGDIKERL	AYGDIKERL	3	2038.04	0.93104	10_optimized	1046.19	348.73
D:\MW\rawdata\pIV\20230511_TIMS01scp_MW_SA_pIV_10_dia_2_S4-E11_1_3101.d	AYGDIKERL	AYGDIKERL	3	4603.09	0.960263	10_optimized	1046.19	348.73
D:\MW\rawdata\pIV\20230511_TIMS01scp_MW_SA_pIV_10_dia_3_S4-E12_1_3102.d	AYGDIKERL	AYGDIKERL	3	4856.09	0.888739	10_optimized	1046.19	348.73
D:\MW\rawdata\pIV\20230511_TIMS01scp_MW_SA_pIV_10_dia_1_S4-E10_1_3100.d	AYGFVARI	AYGFVARI	2	82789	0.990302	10_optimized	878.042	439.021
D:\MW\rawdata\pIV\20230511_TIMS01scp_MW_SA_pIV_10_dia_2_S4-E11_1_3101.d	AYGFVARI	AYGFVARI	2	151436	0.98952	10_optimized	878.042	439.021
D:\MW\rawdata\pIV\20230511_TIMS01scp_MW_SA_pIV_10_dia_3_S4-E12_1_3102.d	AYGFVARI	AYGFVARI	2	186354	0.995568	10_optimized	878.042	439.021
D:\MW\rawdata\pIV\20230511_TIMS01scp_MW_SA_pIV_10_dia_1_S4-E10_1_3100.d	AYGHFSYEF	AYGHFSYEF	2	5518.14	0.956958	10_optimized	1102.17	551.085
D:\MW\rawdata\pIV\20230511_TIMS01scp_MW_SA_pIV_10_dia_2_S4-E11_1_3101.d	AYGHFSYEF	AYGHFSYEF	2	9771.29	0.922095	10_optimized	1102.17	551.085
D:\MW\rawdata\pIV\20230511_TIMS01scp_MW_SA_pIV_10_dia_3_S4-E12_1_3102.d	AYGHFSYEF	AYGHFSYEF	2	11750.3	0.981465	10_optimized	1102.17	551.085
D:\MW\rawdata\pIV\20230511_TIMS01scp_MW_SA_pIV_10_dia_1_S4-E10_1_3100.d	AYGKDFHLI	AYGKDFHLI	2	9021.26	0.966439	10_optimized	1045.21	522.603
D:\MW\rawdata\pIV\20230511_TIMS01scp_MW_SA_pIV_10_dia_2_S4-E11_1_3101.d	AYGKDFHLI	AYGKDFHLI	2	20780.7	0.974343	10_optimized	1045.21	522.603
D:\MW\rawdata\pIV\20230511_TIMS01scp_MW_SA_pIV_10_dia_3_S4-E12_1_3102.d	AYGKDFHLI	AYGKDFHLI	2	24143.7	0.992655	10_optimized	1045.21	522.603
D:\MW\rawdata\pIV\20230511_TIMS01scp_MW_SA_pIV_10_dia_1_S4-E10_1_3100.d	AYGKDFHLI	AYGKDFHLI	3	2669.05	0.924451	10_optimized	1045.21	348.402
D:\MW\rawdata\pIV\20230511_TIMS01scp_MW_SA_pIV_10_dia_2_S4-E11_1_3101.d	AYGKDFHLI	AYGKDFHLI	3	4331.07	0.844957	10_optimized	1045.21	348.402
D:\MW\rawdata\pIV\20230511_TIMS01scp_MW_SA_pIV_10_dia_3_S4-E12_1_3102.d	AYGKDFHLI	AYGKDFHLI	3	5426.09	0.923825	10_optimized	1045.21	348.402
D:\MW\rawdata\pIV\20230511_TIMS01scp_MW_SA_pIV_10_dia_1_S4-E10_1_3100.d	AYGTVHYF	AYGTVHYF	2	3649.1	0.871878	10_optimized	939.038	469.519
D:\MW\rawdata\pIV\20230511_TIMS01scp_MW_SA_pIV_10_dia_2_S4-E11_1_3101.d	AYGTVHYF	AYGTVHYF	2	9010.23	0.968325	10_optimized	939.038	469.519
D:\MW\rawdata\pIV\20230511_TIMS01scp_MW_SA_pIV_10_dia_3_S4-E12_1_3102.d	AYGTVHYF	AYGTVHYF	2	8605.22	0.923994	10_optimized	939.038	469.519
D:\MW\rawdata\pIV\20230511_TIMS01scp_MW_SA_pIV_10_dia_1_S4-E10_1_3100.d	AYGTYRSNF	AYGTYRSNF	2	924.028	0.79253	10_optimized	1060.13	530.067
D:\MW\rawdata\pIV\20230511_TIMS01scp_MW_SA_pIV_10_dia_2_S4-E11_1_3101.d	AYGTYRSNF	AYGTYRSNF	2	1748.05	0.82459	10_optimized	1060.13	530.067
D:\MW\rawdata\pIV\20230511_TIMS01scp_MW_SA_pIV_10_dia_3_S4-E12_1_3102.d	AYGTYRSNF	AYGTYRSNF	2	2345.07	0.906452	10_optimized	1060.13	530.067
D:\MW\rawdata\pIV\20230511_TIMS01scp_MW_SA_pIV_10_dia_1_S4-E10_1_3100.d	AYHNSPAYL	AYHNSPAYL	2	3700.09	0.945505	10_optimized	1017.11	508.554
D:\MW\rawdata\pIV\20230511_TIMS01scp_MW_SA_pIV_10_dia_2_S4-E11_1_3101.d	AYHNSPAYL	AYHNSPAYL	2	9032.22	0.944733	10_optimized	1017.11	508.554
D:\MW\rawdata\pIV\20230511_TIMS01scp_MW_SA_pIV_10_dia_3_S4-E12_1_3102.d	AYHNSPAYL	AYHNSPAYL	2	9065.23	0.946812	10_optimized	1017.11	508.554
D:\MW\rawdata\pIV\20230511_TIMS01scp_MW_SA_pIV_10_dia_1_S4-E10_1_3100.d	AYHNWRHAF	AYHNWRHAF	3	1254.02	0.820951	10_optimized	1183.3	394.432
D:\MW\rawdata\pIV\20230511_TIMS01scp_MW_SA_pIV_10_dia_2_S4-E11_1_3101.d	AYHNWRHAF	AYHNWRHAF	3	4465.08	0.957824	10_optimized	1183.3	394.432
D:\MW\rawdata\pIV\20230511_TIMS01scp_MW_SA_pIV_10_dia_3_S4-E12_1_3102.d	AYHNWRHAF	AYHNWRHAF	3	3048.06	0.916695	10_optimized	1183.3	394.432
D:\MW\rawdata\pIV\20230511_TIMS01scp_MW_SA_pIV_10_dia_1_S4-E10_1_3100.d	AYIADHLGF	AYIADHLGF	2	4678.12	0.921025	10_optimized	988.111	494.055
D:\MW\rawdata\pIV\20230511_TIMS01scp_MW_SA_pIV_10_dia_2_S4-E11_1_3101.d	AYIADHLGF	AYIADHLGF	2	8058.22	0.978704	10_optimized	988.111	494.055
D:\MW\rawdata\pIV\20230511_TIMS01scp_MW_SA_pIV_10_dia_3_S4-E12_1_3102.d	AYIADHLGF	AYIADHLGF	2	8792.24	0.975258	10_optimized	988.111	494.055
D:\MW\rawdata\pIV\20230511_TIMS01scp_MW_SA_pIV_10_dia_1_S4-E10_1_3100.d	AYIDIQLRI	AYIDIQLRI	2	1568.04	0.902457	10_optimized	1086.3	543.15
D:\MW\rawdata\pIV\20230511_TIMS01scp_MW_SA_pIV_10_dia_2_S4-E11_1_3101.d	AYIDIQLRI	AYIDIQLRI	2	5817.2	0.960359	10_optimized	1086.3	543.15
D:\MW\rawdata\pIV\20230511_TIMS01scp_MW_SA_pIV_10_dia_3_S4-E12_1_3102.d	AYIDIQLRI	AYIDIQLRI	2	4798.14	0.965448	10_optimized	1086.3	543.15
D:\MW\rawdata\pIV\20230511_TIMS01scp_MW_SA_pIV_10_dia_1_S4-E10_1_3100.d	AYIDYLSHL	AYIDYLSHL	2	1006.03	0.72956	10_optimized	1076.22	538.108
D:\MW\rawdata\pIV\20230511_TIMS01scp_MW_SA_pIV_10_dia_2_S4-E11_1_3101.d	AYIDYLSHL	AYIDYLSHL	2	1662.05	0.877962	10_optimized	1076.22	538.108
D:\MW\rawdata\pIV\20230511_TIMS01scp_MW_SA_pIV_10_dia_3_S4-E12_1_3102.d	AYIDYLSHL	AYIDYLSHL	2	1393.04	0.919457	10_optimized	1076.22	538.108
D:\MW\rawdata\pIV\20230511_TIMS01scp_MW_SA_pIV_10_dia_1_S4-E10_1_3100.d	AYIERM(Oxidation)NYI	AYIERMNYI	2	2959.09	0.884821	10_optimized	1154.36	577.178
D:\MW\rawdata\pIV\20230511_TIMS01scp_MW_SA_pIV_10_dia_2_S4-E11_1_3101.d	AYIERM(Oxidation)NYI	AYIERMNYI	2	3358.09	0.83748	10_optimized	1154.36	577.178
D:\MW\rawdata\pIV\20230511_TIMS01scp_MW_SA_pIV_10_dia_3_S4-E12_1_3102.d	AYIERM(Oxidation)NYI	AYIERMNYI	2	5125.15	0.916969	10_optimized	1154.36	577.178
D:\MW\rawdata\pIV\20230511_TIMS01scp_MW_SA_pIV_10_dia_1_S4-E10_1_3100.d	AYIERMNYI	AYIERMNYI	2	1279.04	0.759137	10_optimized	1154.36	577.178
D:\MW\rawdata\pIV\20230511_TIMS01scp_MW_SA_pIV_10_dia_2_S4-E11_1_3101.d	AYIERMNYI	AYIERMNYI	2	2788.08	0.843199	10_optimized	1154.36	577.178
D:\MW\rawdata\pIV\20230511_TIMS01scp_MW_SA_pIV_10_dia_3_S4-E12_1_3102.d	AYIERMNYI	AYIERMNYI	2	5317.16	0.933437	10_optimized	1154.36	577.178
D:\MW\rawdata\pIV\20230511_TIMS01scp_MW_SA_pIV_10_dia_1_S4-E10_1_3100.d	AYINRASLL	AYINRASLL	2	7921.2	0.960947	10_optimized	1002.18	501.091
D:\MW\rawdata\pIV\20230511_TIMS01scp_MW_SA_pIV_10_dia_2_S4-E11_1_3101.d	AYINRASLL	AYINRASLL	2	4061.11	0.706029	10_optimized	1002.18	501.091
D:\MW\rawdata\pIV\20230511_TIMS01scp_MW_SA_pIV_10_dia_3_S4-E12_1_3102.d	AYINRASLL	AYINRASLL	2	2050.07	0.866984	10_optimized	1002.18	501.091
D:\MW\rawdata\pIV\20230511_TIMS01scp_MW_SA_pIV_10_dia_1_S4-E10_1_3100.d	AYIPKLLQL	AYIPKLLQL	2	152.004	0.649974	10_optimized	1040.31	520.157
D:\MW\rawdata\pIV\20230511_TIMS01scp_MW_SA_pIV_10_dia_2_S4-E11_1_3101.d	AYIPKLLQL	AYIPKLLQL	2	376.01	0.884415	10_optimized	1040.31	520.157
D:\MW\rawdata\pIV\20230511_TIMS01scp_MW_SA_pIV_10_dia_3_S4-E12_1_3102.d	AYIPKLLQL	AYIPKLLQL	2	587.017	0.842255	10_optimized	1040.31	520.157
D:\MW\rawdata\pIV\20230511_TIMS01scp_MW_SA_pIV_10_dia_2_S4-E11_1_3101.d	AYIQEFQEF	AYIQEFQEF	2	1503.05	0.875052	10_optimized	1156.26	578.13
D:\MW\rawdata\pIV\20230511_TIMS01scp_MW_SA_pIV_10_dia_3_S4-E12_1_3102.d	AYIQEFQEF	AYIQEFQEF	2	1027.03	0.86865	10_optimized	1156.26	578.13
D:\MW\rawdata\pIV\20230511_TIMS01scp_MW_SA_pIV_10_dia_1_S4-E10_1_3100.d	AYIYTYKRL	AYIYTYKRL	3	2368.05	0.916529	10_optimized	1172.39	390.797
D:\MW\rawdata\pIV\20230511_TIMS01scp_MW_SA_pIV_10_dia_2_S4-E11_1_3101.d	AYIYTYKRL	AYIYTYKRL	3	6418.14	0.931977	10_optimized	1172.39	390.797
D:\MW\rawdata\pIV\20230511_TIMS01scp_MW_SA_pIV_10_dia_3_S4-E12_1_3102.d	AYIYTYKRL	AYIYTYKRL	3	7337.14	0.941338	10_optimized	1172.39	390.797
D:\MW\rawdata\pIV\20230511_TIMS01scp_MW_SA_pIV_10_dia_1_S4-E10_1_3100.d	AYKNVKFVLK	AYKNVKFVLK	3	985.017	0.843505	10_optimized	1191.48	397.161
D:\MW\rawdata\pIV\20230511_TIMS01scp_MW_SA_pIV_10_dia_2_S4-E11_1_3101.d	AYKNVKFVLK	AYKNVKFVLK	3	3234.05	0.895074	10_optimized	1191.48	397.161
D:\MW\rawdata\pIV\20230511_TIMS01scp_MW_SA_pIV_10_dia_3_S4-E12_1_3102.d	AYKNVKFVLK	AYKNVKFVLK	3	3231.06	0.919783	10_optimized	1191.48	397.161
D:\MW\rawdata\pIV\20230511_TIMS01scp_MW_SA_pIV_10_dia_1_S4-E10_1_3100.d	AYKYIQELW	AYKYIQELW	2	8880.26	0.978511	10_optimized	1195.38	597.692
D:\MW\rawdata\pIV\20230511_TIMS01scp_MW_SA_pIV_10_dia_2_S4-E11_1_3101.d	AYKYIQELW	AYKYIQELW	2	18669.6	0.987521	10_optimized	1195.38	597.692
D:\MW\rawdata\pIV\20230511_TIMS01scp_MW_SA_pIV_10_dia_3_S4-E12_1_3102.d	AYKYIQELW	AYKYIQELW	2	20334.6	0.958039	10_optimized	1195.38	597.692
D:\MW\rawdata\pIV\20230511_TIMS01scp_MW_SA_pIV_10_dia_1_S4-E10_1_3100.d	AYLALFLKL	AYLALFLKL	2	430.013	0.831871	10_optimized	1033.32	516.661
D:\MW\rawdata\pIV\20230511_TIMS01scp_MW_SA_pIV_10_dia_2_S4-E11_1_3101.d	AYLALFLKL	AYLALFLKL	2	658.017	0.828458	10_optimized	1033.32	516.661
D:\MW\rawdata\pIV\20230511_TIMS01scp_MW_SA_pIV_10_dia_3_S4-E12_1_3102.d	AYLALFLKL	AYLALFLKL	2	439.012	0.790264	10_optimized	1033.32	516.661
D:\MW\rawdata\pIV\20230511_TIMS01scp_MW_SA_pIV_10_dia_1_S4-E10_1_3100.d	AYLDKSPQF	AYLDKSPQF	2	3421.09	0.900223	10_optimized	1050.18	525.09
D:\MW\rawdata\pIV\20230511_TIMS01scp_MW_SA_pIV_10_dia_3_S4-E12_1_3102.d	AYLDKSPQF	AYLDKSPQF	2	5009.14	0.878186	10_optimized	1050.18	525.09
D:\MW\rawdata\pIV\20230511_TIMS01scp_MW_SA_pIV_10_dia_1_S4-E10_1_3100.d	AYLDSTERF	AYLDSTERF	2	11987.4	0.970878	10_optimized	1083.17	541.583
D:\MW\rawdata\pIV\20230511_TIMS01scp_MW_SA_pIV_10_dia_2_S4-E11_1_3101.d	AYLDSTERF	AYLDSTERF	2	30907.9	0.975968	10_optimized	1083.17	541.583
D:\MW\rawdata\pIV\20230511_TIMS01scp_MW_SA_pIV_10_dia_3_S4-E12_1_3102.d	AYLDSTERF	AYLDSTERF	2	33694	0.986745	10_optimized	1083.17	541.583
D:\MW\rawdata\pIV\20230511_TIMS01scp_MW_SA_pIV_10_dia_1_S4-E10_1_3100.d	AYLEAHETF	AYLEAHETF	2	15839.5	0.97851	10_optimized	1062.15	531.073
D:\MW\rawdata\pIV\20230511_TIMS01scp_MW_SA_pIV_10_dia_2_S4-E11_1_3101.d	AYLEAHETF	AYLEAHETF	2	30824	0.990515	10_optimized	1062.15	531.073
D:\MW\rawdata\pIV\20230511_TIMS01scp_MW_SA_pIV_10_dia_3_S4-E12_1_3102.d	AYLEAHETF	AYLEAHETF	2	36132.1	0.988387	10_optimized	1062.15	531.073
D:\MW\rawdata\pIV\20230511_TIMS01scp_MW_SA_pIV_10_dia_1_S4-E10_1_3100.d	AYLEAIHNF	AYLEAIHNF	2	15062.4	0.977656	10_optimized	1059.19	529.595
D:\MW\rawdata\pIV\20230511_TIMS01scp_MW_SA_pIV_10_dia_2_S4-E11_1_3101.d	AYLEAIHNF	AYLEAIHNF	2	33029.9	0.966595	10_optimized	1059.19	529.595
D:\MW\rawdata\pIV\20230511_TIMS01scp_MW_SA_pIV_10_dia_3_S4-E12_1_3102.d	AYLEAIHNF	AYLEAIHNF	2	34485.1	0.984267	10_optimized	1059.19	529.595
D:\MW\rawdata\pIV\20230511_TIMS01scp_MW_SA_pIV_10_dia_1_S4-E10_1_3100.d	AYLEALSHL	AYLEALSHL	2	1639.04	0.89045	10_optimized	998.147	499.073
D:\MW\rawdata\pIV\20230511_TIMS01scp_MW_SA_pIV_10_dia_2_S4-E11_1_3101.d	AYLEALSHL	AYLEALSHL	2	2692.07	0.938617	10_optimized	998.147	499.073
D:\MW\rawdata\pIV\20230511_TIMS01scp_MW_SA_pIV_10_dia_3_S4-E12_1_3102.d	AYLEALSHL	AYLEALSHL	2	3367.08	0.9269	10_optimized	998.147	499.073
D:\MW\rawdata\pIV\20230511_TIMS01scp_MW_SA_pIV_10_dia_1_S4-E10_1_3100.d	AYLEAYKEF	AYLEAYKEF	2	6380.19	0.973413	10_optimized	1115.25	557.625
D:\MW\rawdata\pIV\20230511_TIMS01scp_MW_SA_pIV_10_dia_2_S4-E11_1_3101.d	AYLEAYKEF	AYLEAYKEF	2	13346.4	0.959376	10_optimized	1115.25	557.625
D:\MW\rawdata\pIV\20230511_TIMS01scp_MW_SA_pIV_10_dia_3_S4-E12_1_3102.d	AYLEAYKEF	AYLEAYKEF	2	15728.5	0.981868	10_optimized	1115.25	557.625
D:\MW\rawdata\pIV\20230511_TIMS01scp_MW_SA_pIV_10_dia_1_S4-E10_1_3100.d	AYLESFYKF	AYLESFYKF	2	11459.3	0.947818	10_optimized	1149.31	574.656
D:\MW\rawdata\pIV\20230511_TIMS01scp_MW_SA_pIV_10_dia_2_S4-E11_1_3101.d	AYLESFYKF	AYLESFYKF	2	33145.9	0.975812	10_optimized	1149.31	574.656
D:\MW\rawdata\pIV\20230511_TIMS01scp_MW_SA_pIV_10_dia_3_S4-E12_1_3102.d	AYLESFYKF	AYLESFYKF	2	35285.2	0.995809	10_optimized	1149.31	574.656
D:\MW\rawdata\pIV\20230511_TIMS01scp_MW_SA_pIV_10_dia_1_S4-E10_1_3100.d	AYLHTTTTF	AYLHTTTTF	2	4685.13	0.932558	10_optimized	1036.15	518.076
D:\MW\rawdata\pIV\20230511_TIMS01scp_MW_SA_pIV_10_dia_2_S4-E11_1_3101.d	AYLHTTTTF	AYLHTTTTF	2	9112.28	0.930782	10_optimized	1036.15	518.076
D:\MW\rawdata\pIV\20230511_TIMS01scp_MW_SA_pIV_10_dia_3_S4-E12_1_3102.d	AYLHTTTTF	AYLHTTTTF	2	6359.18	0.918841	10_optimized	1036.15	518.076
D:\MW\rawdata\pIV\20230511_TIMS01scp_MW_SA_pIV_10_dia_1_S4-E10_1_3100.d	AYLIQVHKW	AYLIQVHKW	2	920.027	0.758096	10_optimized	1139.37	569.683
D:\MW\rawdata\pIV\20230511_TIMS01scp_MW_SA_pIV_10_dia_2_S4-E11_1_3101.d	AYLIQVHKW	AYLIQVHKW	2	2745.1	0.890221	10_optimized	1139.37	569.683
D:\MW\rawdata\pIV\20230511_TIMS01scp_MW_SA_pIV_10_dia_3_S4-E12_1_3102.d	AYLIQVHKW	AYLIQVHKW	2	2266.08	0.942601	10_optimized	1139.37	569.683
D:\MW\rawdata\pIV\20230511_TIMS01scp_MW_SA_pIV_10_dia_1_S4-E10_1_3100.d	AYLIQVHKW	AYLIQVHKW	3	546.009	0.732873	10_optimized	1139.37	379.788
D:\MW\rawdata\pIV\20230511_TIMS01scp_MW_SA_pIV_10_dia_2_S4-E11_1_3101.d	AYLIQVHKW	AYLIQVHKW	3	603.011	0.832603	10_optimized	1139.37	379.788
D:\MW\rawdata\pIV\20230511_TIMS01scp_MW_SA_pIV_10_dia_3_S4-E12_1_3102.d	AYLIQVHKW	AYLIQVHKW	3	906.014	0.898545	10_optimized	1139.37	379.788
D:\MW\rawdata\pIV\20230511_TIMS01scp_MW_SA_pIV_10_dia_1_S4-E10_1_3100.d	AYLKAIIFF	AYLKAIIFF	2	2158.07	0.890532	10_optimized	1067.34	533.67
D:\MW\rawdata\pIV\20230511_TIMS01scp_MW_SA_pIV_10_dia_2_S4-E11_1_3101.d	AYLKAIIFF	AYLKAIIFF	2	3782.11	0.941542	10_optimized	1067.34	533.67
D:\MW\rawdata\pIV\20230511_TIMS01scp_MW_SA_pIV_10_dia_3_S4-E12_1_3102.d	AYLKAIIFF	AYLKAIIFF	2	4771.15	0.942561	10_optimized	1067.34	533.67
D:\MW\rawdata\pIV\20230511_TIMS01scp_MW_SA_pIV_10_dia_1_S4-E10_1_3100.d	AYLKAIVLF	AYLKAIVLF	2	18310.5	0.97661	10_optimized	1019.3	509.648
D:\MW\rawdata\pIV\20230511_TIMS01scp_MW_SA_pIV_10_dia_2_S4-E11_1_3101.d	AYLKAIVLF	AYLKAIVLF	2	42684.3	0.973572	10_optimized	1019.3	509.648
D:\MW\rawdata\pIV\20230511_TIMS01scp_MW_SA_pIV_10_dia_3_S4-E12_1_3102.d	AYLKAIVLF	AYLKAIVLF	2	46193.3	0.973156	10_optimized	1019.3	509.648
D:\MW\rawdata\pIV\20230511_TIMS01scp_MW_SA_pIV_10_dia_1_S4-E10_1_3100.d	AYLKQVLLF	AYLKQVLLF	2	1437.04	0.862657	10_optimized	1076.35	538.173
D:\MW\rawdata\pIV\20230511_TIMS01scp_MW_SA_pIV_10_dia_2_S4-E11_1_3101.d	AYLKQVLLF	AYLKQVLLF	2	3522.1	0.943401	10_optimized	1076.35	538.173
D:\MW\rawdata\pIV\20230511_TIMS01scp_MW_SA_pIV_10_dia_3_S4-E12_1_3102.d	AYLKQVLLF	AYLKQVLLF	2	3928.13	0.964092	10_optimized	1076.35	538.173
D:\MW\rawdata\pIV\20230511_TIMS01scp_MW_SA_pIV_10_dia_1_S4-E10_1_3100.d	AYLLNLNHL	AYLLNLNHL	2	4069.12	0.950475	10_optimized	1052.24	526.121
D:\MW\rawdata\pIV\20230511_TIMS01scp_MW_SA_pIV_10_dia_2_S4-E11_1_3101.d	AYLLNLNHL	AYLLNLNHL	2	12536.4	0.977583	10_optimized	1052.24	526.121
D:\MW\rawdata\pIV\20230511_TIMS01scp_MW_SA_pIV_10_dia_3_S4-E12_1_3102.d	AYLLNLNHL	AYLLNLNHL	2	14140.4	0.973237	10_optimized	1052.24	526.121
D:\MW\rawdata\pIV\20230511_TIMS01scp_MW_SA_pIV_10_dia_1_S4-E10_1_3100.d	AYLLTLGKF	AYLLTLGKF	2	668.021	0.686207	10_optimized	1007.24	503.62
D:\MW\rawdata\pIV\20230511_TIMS01scp_MW_SA_pIV_10_dia_2_S4-E11_1_3101.d	AYLLTLGKF	AYLLTLGKF	2	1953.05	0.738339	10_optimized	1007.24	503.62
D:\MW\rawdata\pIV\20230511_TIMS01scp_MW_SA_pIV_10_dia_3_S4-E12_1_3102.d	AYLLTLGKF	AYLLTLGKF	2	1468.04	0.88384	10_optimized	1007.24	503.62
D:\MW\rawdata\pIV\20230511_TIMS01scp_MW_SA_pIV_10_dia_1_S4-E10_1_3100.d	AYLPVNESF	AYLPVNESF	2	1077.03	0.853954	10_optimized	1021.14	510.569
D:\MW\rawdata\pIV\20230511_TIMS01scp_MW_SA_pIV_10_dia_2_S4-E11_1_3101.d	AYLPVNESF	AYLPVNESF	2	1801.04	0.524471	10_optimized	1021.14	510.569
D:\MW\rawdata\pIV\20230511_TIMS01scp_MW_SA_pIV_10_dia_3_S4-E12_1_3102.d	AYLPVNESF	AYLPVNESF	2	1699.05	0.821537	10_optimized	1021.14	510.569
D:\MW\rawdata\pIV\20230511_TIMS01scp_MW_SA_pIV_10_dia_2_S4-E11_1_3101.d	AYLQLLNLF	AYLQLLNLF	2	992.029	0.856487	10_optimized	1076.3	538.152
D:\MW\rawdata\pIV\20230511_TIMS01scp_MW_SA_pIV_10_dia_3_S4-E12_1_3102.d	AYLQLLNLF	AYLQLLNLF	2	1040.03	0.803932	10_optimized	1076.3	538.152
D:\MW\rawdata\pIV\20230511_TIMS01scp_MW_SA_pIV_10_dia_1_S4-E10_1_3100.d	AYLRIHAHF	AYLRIHAHF	3	1099.02	0.871931	10_optimized	1109.3	369.766
D:\MW\rawdata\pIV\20230511_TIMS01scp_MW_SA_pIV_10_dia_2_S4-E11_1_3101.d	AYLRIHAHF	AYLRIHAHF	3	580.009	0.732413	10_optimized	1109.3	369.766
D:\MW\rawdata\pIV\20230511_TIMS01scp_MW_SA_pIV_10_dia_3_S4-E12_1_3102.d	AYLRIHAHF	AYLRIHAHF	3	1343.02	0.842931	10_optimized	1109.3	369.766
D:\MW\rawdata\pIV\20230511_TIMS01scp_MW_SA_pIV_10_dia_1_S4-E10_1_3100.d	AYLRLSRKF	AYLRLSRKF	3	1353.02	0.894409	10_optimized	1135.38	378.459
D:\MW\rawdata\pIV\20230511_TIMS01scp_MW_SA_pIV_10_dia_2_S4-E11_1_3101.d	AYLRLSRKF	AYLRLSRKF	3	2223.04	0.765841	10_optimized	1135.38	378.459
D:\MW\rawdata\pIV\20230511_TIMS01scp_MW_SA_pIV_10_dia_3_S4-E12_1_3102.d	AYLRLSRKF	AYLRLSRKF	3	3684.07	0.894726	10_optimized	1135.38	378.459
D:\MW\rawdata\pIV\20230511_TIMS01scp_MW_SA_pIV_10_dia_1_S4-E10_1_3100.d	AYLSGM(Oxidation)LRF	AYLSGMLRF	2	5137.15	0.944357	10_optimized	1039.27	519.633
D:\MW\rawdata\pIV\20230511_TIMS01scp_MW_SA_pIV_10_dia_2_S4-E11_1_3101.d	AYLSGM(Oxidation)LRF	AYLSGMLRF	2	6530.18	0.950286	10_optimized	1039.27	519.633
D:\MW\rawdata\pIV\20230511_TIMS01scp_MW_SA_pIV_10_dia_3_S4-E12_1_3102.d	AYLSGM(Oxidation)LRF	AYLSGMLRF	2	6780.19	0.965417	10_optimized	1039.27	519.633
D:\MW\rawdata\pIV\20230511_TIMS01scp_MW_SA_pIV_10_dia_1_S4-E10_1_3100.d	AYLSGMLRF	AYLSGMLRF	2	2371.07	0.943706	10_optimized	1039.27	519.633
D:\MW\rawdata\pIV\20230511_TIMS01scp_MW_SA_pIV_10_dia_2_S4-E11_1_3101.d	AYLSGMLRF	AYLSGMLRF	2	10688.3	0.968884	10_optimized	1039.27	519.633
D:\MW\rawdata\pIV\20230511_TIMS01scp_MW_SA_pIV_10_dia_3_S4-E12_1_3102.d	AYLSGMLRF	AYLSGMLRF	2	12501.4	0.977162	10_optimized	1039.27	519.633
D:\MW\rawdata\pIV\20230511_TIMS01scp_MW_SA_pIV_10_dia_1_S4-E10_1_3100.d	AYLVHIEHL	AYLVHIEHL	2	1437.04	0.858295	10_optimized	1076.26	538.132
D:\MW\rawdata\pIV\20230511_TIMS01scp_MW_SA_pIV_10_dia_2_S4-E11_1_3101.d	AYLVHIEHL	AYLVHIEHL	2	4152.12	0.947825	10_optimized	1076.26	538.132
D:\MW\rawdata\pIV\20230511_TIMS01scp_MW_SA_pIV_10_dia_3_S4-E12_1_3102.d	AYLVHIEHL	AYLVHIEHL	2	3908.12	0.913177	10_optimized	1076.26	538.132
D:\MW\rawdata\pIV\20230511_TIMS01scp_MW_SA_pIV_10_dia_1_S4-E10_1_3100.d	AYLVHIEHL	AYLVHIEHL	3	2112.04	0.855458	10_optimized	1076.26	358.754
D:\MW\rawdata\pIV\20230511_TIMS01scp_MW_SA_pIV_10_dia_2_S4-E11_1_3101.d	AYLVHIEHL	AYLVHIEHL	3	3474.07	0.936745	10_optimized	1076.26	358.754
D:\MW\rawdata\pIV\20230511_TIMS01scp_MW_SA_pIV_10_dia_3_S4-E12_1_3102.d	AYLVHIEHL	AYLVHIEHL	3	3873.07	0.820143	10_optimized	1076.26	358.754
D:\MW\rawdata\pIV\20230511_TIMS01scp_MW_SA_pIV_10_dia_1_S4-E10_1_3100.d	AYM(Oxidation)PHTFFI	AYMPHTFFI	2	855.023	0.796376	10_optimized	1108.33	554.164
D:\MW\rawdata\pIV\20230511_TIMS01scp_MW_SA_pIV_10_dia_2_S4-E11_1_3101.d	AYM(Oxidation)PHTFFI	AYMPHTFFI	2	1492.04	0.889792	10_optimized	1108.33	554.164
D:\MW\rawdata\pIV\20230511_TIMS01scp_MW_SA_pIV_10_dia_3_S4-E12_1_3102.d	AYM(Oxidation)PHTFFI	AYMPHTFFI	2	1481.04	0.791591	10_optimized	1108.33	554.164
D:\MW\rawdata\pIV\20230511_TIMS01scp_MW_SA_pIV_10_dia_2_S4-E11_1_3101.d	AYMPHTFFI	AYMPHTFFI	2	2245.06	0.934564	10_optimized	1108.33	554.164
D:\MW\rawdata\pIV\20230511_TIMS01scp_MW_SA_pIV_10_dia_3_S4-E12_1_3102.d	AYMPHTFFI	AYMPHTFFI	2	2719.08	0.970469	10_optimized	1108.33	554.164
D:\MW\rawdata\pIV\20230511_TIMS01scp_MW_SA_pIV_10_dia_1_S4-E10_1_3100.d	AYNAVVRYF	AYNAVVRYF	2	752.023	0.829093	10_optimized	1084.24	542.121
D:\MW\rawdata\pIV\20230511_TIMS01scp_MW_SA_pIV_10_dia_2_S4-E11_1_3101.d	AYNAVVRYF	AYNAVVRYF	2	2016.06	0.823562	10_optimized	1084.24	542.121
D:\MW\rawdata\pIV\20230511_TIMS01scp_MW_SA_pIV_10_dia_3_S4-E12_1_3102.d	AYNAVVRYF	AYNAVVRYF	2	2054.06	0.76206	10_optimized	1084.24	542.121
D:\MW\rawdata\pIV\20230511_TIMS01scp_MW_SA_pIV_10_dia_1_S4-E10_1_3100.d	AYNEGIINLL	AYNEGIINLL	2	761.02	0.835112	10_optimized	1101.27	550.634
D:\MW\rawdata\pIV\20230511_TIMS01scp_MW_SA_pIV_10_dia_2_S4-E11_1_3101.d	AYNEGIINLL	AYNEGIINLL	2	1480.05	0.935281	10_optimized	1101.27	550.634
D:\MW\rawdata\pIV\20230511_TIMS01scp_MW_SA_pIV_10_dia_3_S4-E12_1_3102.d	AYNEGIINLL	AYNEGIINLL	2	1210.04	0.921375	10_optimized	1101.27	550.634
D:\MW\rawdata\pIV\20230511_TIMS01scp_MW_SA_pIV_10_dia_1_S4-E10_1_3100.d	AYNPNTQTF	AYNPNTQTF	2	885.022	0.823751	10_optimized	1037.1	518.548
D:\MW\rawdata\pIV\20230511_TIMS01scp_MW_SA_pIV_10_dia_2_S4-E11_1_3101.d	AYNPNTQTF	AYNPNTQTF	2	1507.04	0.852293	10_optimized	1037.1	518.548
D:\MW\rawdata\pIV\20230511_TIMS01scp_MW_SA_pIV_10_dia_3_S4-E12_1_3102.d	AYNPNTQTF	AYNPNTQTF	2	2735.07	0.86989	10_optimized	1037.1	518.548
D:\MW\rawdata\pIV\20230511_TIMS01scp_MW_SA_pIV_10_dia_1_S4-E10_1_3100.d	AYNPVTHQL	AYNPVTHQL	2	2881.08	0.769645	10_optimized	1024.14	512.072
D:\MW\rawdata\pIV\20230511_TIMS01scp_MW_SA_pIV_10_dia_2_S4-E11_1_3101.d	AYNPVTHQL	AYNPVTHQL	2	9119.25	0.91218	10_optimized	1024.14	512.072
D:\MW\rawdata\pIV\20230511_TIMS01scp_MW_SA_pIV_10_dia_3_S4-E12_1_3102.d	AYNPVTHQL	AYNPVTHQL	2	9675.28	0.953101	10_optimized	1024.14	512.072
D:\MW\rawdata\pIV\20230511_TIMS01scp_MW_SA_pIV_10_dia_2_S4-E11_1_3101.d	AYPEYLITF	AYPEYLITF	2	1459.05	0.867977	10_optimized	1098.26	549.132
D:\MW\rawdata\pIV\20230511_TIMS01scp_MW_SA_pIV_10_dia_3_S4-E12_1_3102.d	AYPEYLITF	AYPEYLITF	2	1665.05	0.931129	10_optimized	1098.26	549.132
D:\MW\rawdata\pIV\20230511_TIMS01scp_MW_SA_pIV_10_dia_1_S4-E10_1_3100.d	AYPHNLM(Oxidation)TF	AYPHNLMTF	2	14101.4	0.987271	10_optimized	1075.26	537.628
D:\MW\rawdata\pIV\20230511_TIMS01scp_MW_SA_pIV_10_dia_2_S4-E11_1_3101.d	AYPHNLM(Oxidation)TF	AYPHNLMTF	2	17411.5	0.976987	10_optimized	1075.26	537.628
D:\MW\rawdata\pIV\20230511_TIMS01scp_MW_SA_pIV_10_dia_3_S4-E12_1_3102.d	AYPHNLM(Oxidation)TF	AYPHNLMTF	2	16793.4	0.946862	10_optimized	1075.26	537.628
D:\MW\rawdata\pIV\20230511_TIMS01scp_MW_SA_pIV_10_dia_1_S4-E10_1_3100.d	AYPHNLMTF	AYPHNLMTF	2	4197.13	0.946158	10_optimized	1075.26	537.628
D:\MW\rawdata\pIV\20230511_TIMS01scp_MW_SA_pIV_10_dia_2_S4-E11_1_3101.d	AYPHNLMTF	AYPHNLMTF	2	21884.7	0.969303	10_optimized	1075.26	537.628
D:\MW\rawdata\pIV\20230511_TIMS01scp_MW_SA_pIV_10_dia_3_S4-E12_1_3102.d	AYPHNLMTF	AYPHNLMTF	2	24463.7	0.979734	10_optimized	1075.26	537.628
D:\MW\rawdata\pIV\20230511_TIMS01scp_MW_SA_pIV_10_dia_1_S4-E10_1_3100.d	AYPHRLNLF	AYPHRLNLF	2	4998.16	0.933815	10_optimized	1112.3	556.15
D:\MW\rawdata\pIV\20230511_TIMS01scp_MW_SA_pIV_10_dia_2_S4-E11_1_3101.d	AYPHRLNLF	AYPHRLNLF	2	8707.26	0.946239	10_optimized	1112.3	556.15
D:\MW\rawdata\pIV\20230511_TIMS01scp_MW_SA_pIV_10_dia_3_S4-E12_1_3102.d	AYPHRLNLF	AYPHRLNLF	2	9362.27	0.949587	10_optimized	1112.3	556.15
D:\MW\rawdata\pIV\20230511_TIMS01scp_MW_SA_pIV_10_dia_1_S4-E10_1_3100.d	AYPHRLNLF	AYPHRLNLF	3	473.006	0.606147	10_optimized	1112.3	370.766
D:\MW\rawdata\pIV\20230511_TIMS01scp_MW_SA_pIV_10_dia_2_S4-E11_1_3101.d	AYPHRLNLF	AYPHRLNLF	3	765.011	0.927924	10_optimized	1112.3	370.766
D:\MW\rawdata\pIV\20230511_TIMS01scp_MW_SA_pIV_10_dia_3_S4-E12_1_3102.d	AYPHRLNLF	AYPHRLNLF	3	952.014	0.813344	10_optimized	1112.3	370.766
D:\MW\rawdata\pIV\20230511_TIMS01scp_MW_SA_pIV_10_dia_1_S4-E10_1_3100.d	AYPTVKFYF	AYPTVKFYF	2	4059.11	0.960636	10_optimized	1117.31	558.656
D:\MW\rawdata\pIV\20230511_TIMS01scp_MW_SA_pIV_10_dia_2_S4-E11_1_3101.d	AYPTVKFYF	AYPTVKFYF	2	7591.22	0.957603	10_optimized	1117.31	558.656
D:\MW\rawdata\pIV\20230511_TIMS01scp_MW_SA_pIV_10_dia_3_S4-E12_1_3102.d	AYPTVKFYF	AYPTVKFYF	2	10187.3	0.963212	10_optimized	1117.31	558.656
D:\MW\rawdata\pIV\20230511_TIMS01scp_MW_SA_pIV_10_dia_1_S4-E10_1_3100.d	AYQDRLAYL	AYQDRLAYL	2	2684.07	0.874864	10_optimized	1094.24	547.118
D:\MW\rawdata\pIV\20230511_TIMS01scp_MW_SA_pIV_10_dia_2_S4-E11_1_3101.d	AYQDRLAYL	AYQDRLAYL	2	8367.25	0.960652	10_optimized	1094.24	547.118
D:\MW\rawdata\pIV\20230511_TIMS01scp_MW_SA_pIV_10_dia_3_S4-E12_1_3102.d	AYQDRLAYL	AYQDRLAYL	2	9508.31	0.959285	10_optimized	1094.24	547.118
D:\MW\rawdata\pIV\20230511_TIMS01scp_MW_SA_pIV_10_dia_1_S4-E10_1_3100.d	AYQHLFYLL	AYQHLFYLL	2	43858.3	0.973425	10_optimized	1149.36	574.679
D:\MW\rawdata\pIV\20230511_TIMS01scp_MW_SA_pIV_10_dia_2_S4-E11_1_3101.d	AYQHLFYLL	AYQHLFYLL	2	97372.7	0.968864	10_optimized	1149.36	574.679
D:\MW\rawdata\pIV\20230511_TIMS01scp_MW_SA_pIV_10_dia_3_S4-E12_1_3102.d	AYQHLFYLL	AYQHLFYLL	2	107634	0.966478	10_optimized	1149.36	574.679
D:\MW\rawdata\pIV\20230511_TIMS01scp_MW_SA_pIV_10_dia_1_S4-E10_1_3100.d	AYRRIFQKF	AYRRIFQKF	3	2738.05	0.927465	10_optimized	1210.45	403.482
D:\MW\rawdata\pIV\20230511_TIMS01scp_MW_SA_pIV_10_dia_2_S4-E11_1_3101.d	AYRRIFQKF	AYRRIFQKF	3	4127.09	0.831898	10_optimized	1210.45	403.482
D:\MW\rawdata\pIV\20230511_TIMS01scp_MW_SA_pIV_10_dia_3_S4-E12_1_3102.d	AYRRIFQKF	AYRRIFQKF	3	4455.09	0.880018	10_optimized	1210.45	403.482
D:\MW\rawdata\pIV\20230511_TIMS01scp_MW_SA_pIV_10_dia_1_S4-E10_1_3100.d	AYSAKIALF	AYSAKIALF	2	8233.23	0.959221	10_optimized	965.16	482.58
D:\MW\rawdata\pIV\20230511_TIMS01scp_MW_SA_pIV_10_dia_2_S4-E11_1_3101.d	AYSAKIALF	AYSAKIALF	2	910.02	0.764732	10_optimized	965.16	482.58
D:\MW\rawdata\pIV\20230511_TIMS01scp_MW_SA_pIV_10_dia_3_S4-E12_1_3102.d	AYSAKIALF	AYSAKIALF	2	609.013	0.734574	10_optimized	965.16	482.58
D:\MW\rawdata\pIV\20230511_TIMS01scp_MW_SA_pIV_10_dia_1_S4-E10_1_3100.d	AYSDGHFLF	AYSDGHFLF	2	1015.03	0.795242	10_optimized	1038.13	519.064
D:\MW\rawdata\pIV\20230511_TIMS01scp_MW_SA_pIV_10_dia_2_S4-E11_1_3101.d	AYSDGHFLF	AYSDGHFLF	2	1430.05	0.862855	10_optimized	1038.13	519.064
D:\MW\rawdata\pIV\20230511_TIMS01scp_MW_SA_pIV_10_dia_3_S4-E12_1_3102.d	AYSDGHFLF	AYSDGHFLF	2	2407.06	0.908729	10_optimized	1038.13	519.064
D:\MW\rawdata\pIV\20230511_TIMS01scp_MW_SA_pIV_10_dia_2_S4-E11_1_3101.d	AYSEYVNNF	AYSEYVNNF	2	822.024	0.760393	10_optimized	1088.14	544.071
D:\MW\rawdata\pIV\20230511_TIMS01scp_MW_SA_pIV_10_dia_3_S4-E12_1_3102.d	AYSEYVNNF	AYSEYVNNF	2	1331.04	0.847882	10_optimized	1088.14	544.071
D:\MW\rawdata\pIV\20230511_TIMS01scp_MW_SA_pIV_10_dia_1_S4-E10_1_3100.d	AYSHLRYVF	AYSHLRYVF	3	989.017	0.779104	10_optimized	1137.31	379.102
D:\MW\rawdata\pIV\20230511_TIMS01scp_MW_SA_pIV_10_dia_2_S4-E11_1_3101.d	AYSHLRYVF	AYSHLRYVF	3	1902.03	0.9086	10_optimized	1137.31	379.102
D:\MW\rawdata\pIV\20230511_TIMS01scp_MW_SA_pIV_10_dia_3_S4-E12_1_3102.d	AYSHLRYVF	AYSHLRYVF	3	2256.04	0.911759	10_optimized	1137.31	379.102
D:\MW\rawdata\pIV\20230511_TIMS01scp_MW_SA_pIV_10_dia_1_S4-E10_1_3100.d	AYSRVQYQF	AYSRVQYQF	2	3942.13	0.810574	10_optimized	1143.27	571.634
D:\MW\rawdata\pIV\20230511_TIMS01scp_MW_SA_pIV_10_dia_2_S4-E11_1_3101.d	AYSRVQYQF	AYSRVQYQF	2	9254.28	0.970682	10_optimized	1143.27	571.634
D:\MW\rawdata\pIV\20230511_TIMS01scp_MW_SA_pIV_10_dia_3_S4-E12_1_3102.d	AYSRVQYQF	AYSRVQYQF	2	8141.21	0.9731	10_optimized	1143.27	571.634
D:\MW\rawdata\pIV\20230511_TIMS01scp_MW_SA_pIV_10_dia_1_S4-E10_1_3100.d	AYSVEHNQL	AYSVEHNQL	2	6000.18	0.870221	10_optimized	1042.12	521.058
D:\MW\rawdata\pIV\20230511_TIMS01scp_MW_SA_pIV_10_dia_2_S4-E11_1_3101.d	AYSVEHNQL	AYSVEHNQL	2	9948.28	0.979819	10_optimized	1042.12	521.058
D:\MW\rawdata\pIV\20230511_TIMS01scp_MW_SA_pIV_10_dia_3_S4-E12_1_3102.d	AYSVEHNQL	AYSVEHNQL	2	8648.25	0.977497	10_optimized	1042.12	521.058
D:\MW\rawdata\pIV\20230511_TIMS01scp_MW_SA_pIV_10_dia_1_S4-E10_1_3100.d	AYTLLLHTW	AYTLLLHTW	2	27464.9	0.983265	10_optimized	1099.3	549.649
D:\MW\rawdata\pIV\20230511_TIMS01scp_MW_SA_pIV_10_dia_2_S4-E11_1_3101.d	AYTLLLHTW	AYTLLLHTW	2	70901.2	0.985697	10_optimized	1099.3	549.649
D:\MW\rawdata\pIV\20230511_TIMS01scp_MW_SA_pIV_10_dia_3_S4-E12_1_3102.d	AYTLLLHTW	AYTLLLHTW	2	66522.9	0.981408	10_optimized	1099.3	549.649
D:\MW\rawdata\pIV\20230511_TIMS01scp_MW_SA_pIV_10_dia_1_S4-E10_1_3100.d	AYTPFHAVL	AYTPFHAVL	2	14793.4	0.9828	10_optimized	1000.17	500.083
D:\MW\rawdata\pIV\20230511_TIMS01scp_MW_SA_pIV_10_dia_2_S4-E11_1_3101.d	AYTPFHAVL	AYTPFHAVL	2	29252.8	0.98261	10_optimized	1000.17	500.083
D:\MW\rawdata\pIV\20230511_TIMS01scp_MW_SA_pIV_10_dia_3_S4-E12_1_3102.d	AYTPFHAVL	AYTPFHAVL	2	27199.8	0.970044	10_optimized	1000.17	500.083
D:\MW\rawdata\pIV\20230511_TIMS01scp_MW_SA_pIV_10_dia_1_S4-E10_1_3100.d	AYTPYHQKL	AYTPYHQKL	3	1124.02	0.761497	10_optimized	1102.26	367.419
D:\MW\rawdata\pIV\20230511_TIMS01scp_MW_SA_pIV_10_dia_2_S4-E11_1_3101.d	AYTPYHQKL	AYTPYHQKL	3	2145.04	0.871269	10_optimized	1102.26	367.419
D:\MW\rawdata\pIV\20230511_TIMS01scp_MW_SA_pIV_10_dia_3_S4-E12_1_3102.d	AYTPYHQKL	AYTPYHQKL	3	2321.04	0.949831	10_optimized	1102.26	367.419
D:\MW\rawdata\pIV\20230511_TIMS01scp_MW_SA_pIV_10_dia_1_S4-E10_1_3100.d	AYTTVLQEW	AYTTVLQEW	2	1514.04	0.777175	10_optimized	1092.22	546.108
D:\MW\rawdata\pIV\20230511_TIMS01scp_MW_SA_pIV_10_dia_2_S4-E11_1_3101.d	AYTTVLQEW	AYTTVLQEW	2	2576.07	0.932099	10_optimized	1092.22	546.108
D:\MW\rawdata\pIV\20230511_TIMS01scp_MW_SA_pIV_10_dia_3_S4-E12_1_3102.d	AYTTVLQEW	AYTTVLQEW	2	3095.08	0.942654	10_optimized	1092.22	546.108
D:\MW\rawdata\pIV\20230511_TIMS01scp_MW_SA_pIV_10_dia_1_S4-E10_1_3100.d	AYVEKVEKL	AYVEKVEKL	2	3525.11	0.974932	10_optimized	1060.26	530.129
D:\MW\rawdata\pIV\20230511_TIMS01scp_MW_SA_pIV_10_dia_2_S4-E11_1_3101.d	AYVEKVEKL	AYVEKVEKL	2	7327.22	0.937747	10_optimized	1060.26	530.129
D:\MW\rawdata\pIV\20230511_TIMS01scp_MW_SA_pIV_10_dia_3_S4-E12_1_3102.d	AYVEKVEKL	AYVEKVEKL	2	6608.18	0.933981	10_optimized	1060.26	530.129
D:\MW\rawdata\pIV\20230511_TIMS01scp_MW_SA_pIV_10_dia_1_S4-E10_1_3100.d	AYVEKVERL	AYVEKVERL	2	2340.07	0.93304	10_optimized	1088.27	544.136
D:\MW\rawdata\pIV\20230511_TIMS01scp_MW_SA_pIV_10_dia_2_S4-E11_1_3101.d	AYVEKVERL	AYVEKVERL	2	7976.24	0.962938	10_optimized	1088.27	544.136
D:\MW\rawdata\pIV\20230511_TIMS01scp_MW_SA_pIV_10_dia_3_S4-E12_1_3102.d	AYVEKVERL	AYVEKVERL	2	6572.2	0.952511	10_optimized	1088.27	544.136
D:\MW\rawdata\pIV\20230511_TIMS01scp_MW_SA_pIV_10_dia_1_S4-E10_1_3100.d	AYVEKVERL	AYVEKVERL	3	3929.07	0.948206	10_optimized	1088.27	362.757
D:\MW\rawdata\pIV\20230511_TIMS01scp_MW_SA_pIV_10_dia_2_S4-E11_1_3101.d	AYVEKVERL	AYVEKVERL	3	8565.14	0.981082	10_optimized	1088.27	362.757
D:\MW\rawdata\pIV\20230511_TIMS01scp_MW_SA_pIV_10_dia_3_S4-E12_1_3102.d	AYVEKVERL	AYVEKVERL	3	8584.15	0.975248	10_optimized	1088.27	362.757
D:\MW\rawdata\pIV\20230511_TIMS01scp_MW_SA_pIV_10_dia_1_S4-E10_1_3100.d	AYVELVHHI	AYVELVHHI	2	3297.1	0.952269	10_optimized	1062.24	531.118
D:\MW\rawdata\pIV\20230511_TIMS01scp_MW_SA_pIV_10_dia_2_S4-E11_1_3101.d	AYVELVHHI	AYVELVHHI	2	6859.2	0.947277	10_optimized	1062.24	531.118
D:\MW\rawdata\pIV\20230511_TIMS01scp_MW_SA_pIV_10_dia_3_S4-E12_1_3102.d	AYVELVHHI	AYVELVHHI	2	8255.29	0.954342	10_optimized	1062.24	531.118
D:\MW\rawdata\pIV\20230511_TIMS01scp_MW_SA_pIV_10_dia_1_S4-E10_1_3100.d	AYVELVHHI	AYVELVHHI	3	1325.02	0.797089	10_optimized	1062.24	354.079
D:\MW\rawdata\pIV\20230511_TIMS01scp_MW_SA_pIV_10_dia_2_S4-E11_1_3101.d	AYVELVHHI	AYVELVHHI	3	1861.03	0.854999	10_optimized	1062.24	354.079
D:\MW\rawdata\pIV\20230511_TIMS01scp_MW_SA_pIV_10_dia_3_S4-E12_1_3102.d	AYVELVHHI	AYVELVHHI	3	2274.05	0.614463	10_optimized	1062.24	354.079
D:\MW\rawdata\pIV\20230511_TIMS01scp_MW_SA_pIV_10_dia_1_S4-E10_1_3100.d	AYVEWFNRL	AYVEWFNRL	2	4323.13	0.95471	10_optimized	1179.34	589.672
D:\MW\rawdata\pIV\20230511_TIMS01scp_MW_SA_pIV_10_dia_2_S4-E11_1_3101.d	AYVEWFNRL	AYVEWFNRL	2	9862.31	0.973876	10_optimized	1179.34	589.672
D:\MW\rawdata\pIV\20230511_TIMS01scp_MW_SA_pIV_10_dia_3_S4-E12_1_3102.d	AYVEWFNRL	AYVEWFNRL	2	7807.26	0.95001	10_optimized	1179.34	589.672
D:\MW\rawdata\pIV\20230511_TIMS01scp_MW_SA_pIV_10_dia_1_S4-E10_1_3100.d	AYVHM(Oxidation)VTHF	AYVHMVTHF	2	30845.9	0.99455	10_optimized	1086.28	543.141
D:\MW\rawdata\pIV\20230511_TIMS01scp_MW_SA_pIV_10_dia_2_S4-E11_1_3101.d	AYVHM(Oxidation)VTHF	AYVHMVTHF	2	56799.7	0.986119	10_optimized	1086.28	543.141
D:\MW\rawdata\pIV\20230511_TIMS01scp_MW_SA_pIV_10_dia_3_S4-E12_1_3102.d	AYVHM(Oxidation)VTHF	AYVHMVTHF	2	44644.4	0.987897	10_optimized	1086.28	543.141
D:\MW\rawdata\pIV\20230511_TIMS01scp_MW_SA_pIV_10_dia_1_S4-E10_1_3100.d	AYVHM(Oxidation)VTHF	AYVHMVTHF	3	14114.3	0.934883	10_optimized	1086.28	362.094
D:\MW\rawdata\pIV\20230511_TIMS01scp_MW_SA_pIV_10_dia_2_S4-E11_1_3101.d	AYVHM(Oxidation)VTHF	AYVHMVTHF	3	26182.5	0.980172	10_optimized	1086.28	362.094
D:\MW\rawdata\pIV\20230511_TIMS01scp_MW_SA_pIV_10_dia_3_S4-E12_1_3102.d	AYVHM(Oxidation)VTHF	AYVHMVTHF	3	25164.5	0.940825	10_optimized	1086.28	362.094
D:\MW\rawdata\pIV\20230511_TIMS01scp_MW_SA_pIV_10_dia_1_S4-E10_1_3100.d	AYVHMVTHF	AYVHMVTHF	2	182140	0.993721	10_optimized	1086.28	543.141
D:\MW\rawdata\pIV\20230511_TIMS01scp_MW_SA_pIV_10_dia_2_S4-E11_1_3101.d	AYVHMVTHF	AYVHMVTHF	2	507205	0.997672	10_optimized	1086.28	543.141
D:\MW\rawdata\pIV\20230511_TIMS01scp_MW_SA_pIV_10_dia_3_S4-E12_1_3102.d	AYVHMVTHF	AYVHMVTHF	2	671306	0.996887	10_optimized	1086.28	543.141
D:\MW\rawdata\pIV\20230511_TIMS01scp_MW_SA_pIV_10_dia_1_S4-E10_1_3100.d	AYVHMVTHF	AYVHMVTHF	3	78610.7	0.995713	10_optimized	1086.28	362.094
D:\MW\rawdata\pIV\20230511_TIMS01scp_MW_SA_pIV_10_dia_2_S4-E11_1_3101.d	AYVHMVTHF	AYVHMVTHF	3	159544	0.989971	10_optimized	1086.28	362.094
D:\MW\rawdata\pIV\20230511_TIMS01scp_MW_SA_pIV_10_dia_3_S4-E12_1_3102.d	AYVHMVTHF	AYVHMVTHF	3	243087	0.996244	10_optimized	1086.28	362.094
D:\MW\rawdata\pIV\20230511_TIMS01scp_MW_SA_pIV_10_dia_1_S4-E10_1_3100.d	AYVLNIVRF	AYVLNIVRF	2	3004.09	0.950921	10_optimized	1076.31	538.153
D:\MW\rawdata\pIV\20230511_TIMS01scp_MW_SA_pIV_10_dia_2_S4-E11_1_3101.d	AYVLNIVRF	AYVLNIVRF	2	6948.23	0.956934	10_optimized	1076.31	538.153
D:\MW\rawdata\pIV\20230511_TIMS01scp_MW_SA_pIV_10_dia_3_S4-E12_1_3102.d	AYVLNIVRF	AYVLNIVRF	2	8581.25	0.940003	10_optimized	1076.31	538.153
D:\MW\rawdata\pIV\20230511_TIMS01scp_MW_SA_pIV_10_dia_1_S4-E10_1_3100.d	AYVPGFAHI	AYVPGFAHI	2	6672.17	0.926928	10_optimized	956.112	478.056
D:\MW\rawdata\pIV\20230511_TIMS01scp_MW_SA_pIV_10_dia_2_S4-E11_1_3101.d	AYVPGFAHI	AYVPGFAHI	2	11540.3	0.957088	10_optimized	956.112	478.056
D:\MW\rawdata\pIV\20230511_TIMS01scp_MW_SA_pIV_10_dia_3_S4-E12_1_3102.d	AYVPGFAHI	AYVPGFAHI	2	13683.4	0.968832	10_optimized	956.112	478.056
D:\MW\rawdata\pIV\20230511_TIMS01scp_MW_SA_pIV_10_dia_1_S4-E10_1_3100.d	AYVQALARF	AYVQALARF	2	1896.05	0.838506	10_optimized	1020.2	510.1
D:\MW\rawdata\pIV\20230511_TIMS01scp_MW_SA_pIV_10_dia_2_S4-E11_1_3101.d	AYVQALARF	AYVQALARF	2	4343.13	0.853166	10_optimized	1020.2	510.1
D:\MW\rawdata\pIV\20230511_TIMS01scp_MW_SA_pIV_10_dia_3_S4-E12_1_3102.d	AYVQALARF	AYVQALARF	2	4760.13	0.952958	10_optimized	1020.2	510.1
D:\MW\rawdata\pIV\20230511_TIMS01scp_MW_SA_pIV_10_dia_1_S4-E10_1_3100.d	AYVVKVFSL	AYVVKVFSL	2	1184.03	0.868249	10_optimized	1007.24	503.62
D:\MW\rawdata\pIV\20230511_TIMS01scp_MW_SA_pIV_10_dia_2_S4-E11_1_3101.d	AYVVKVFSL	AYVVKVFSL	2	3176.07	0.933384	10_optimized	1007.24	503.62
D:\MW\rawdata\pIV\20230511_TIMS01scp_MW_SA_pIV_10_dia_3_S4-E12_1_3102.d	AYVVKVFSL	AYVVKVFSL	2	3459.1	0.955003	10_optimized	1007.24	503.62
D:\MW\rawdata\pIV\20230511_TIMS01scp_MW_SA_pIV_10_dia_1_S4-E10_1_3100.d	AYYKLRHI	AYYKLRHI	2	1354.04	0.857711	10_optimized	1045.25	522.626
D:\MW\rawdata\pIV\20230511_TIMS01scp_MW_SA_pIV_10_dia_2_S4-E11_1_3101.d	AYYKLRHI	AYYKLRHI	2	1344.04	0.795381	10_optimized	1045.25	522.626
D:\MW\rawdata\pIV\20230511_TIMS01scp_MW_SA_pIV_10_dia_3_S4-E12_1_3102.d	AYYKLRHI	AYYKLRHI	2	2281.07	0.879333	10_optimized	1045.25	522.626
D:\MW\rawdata\pIV\20230511_TIMS01scp_MW_SA_pIV_10_dia_1_S4-E10_1_3100.d	DAFVRLIAL	DAFVRLIAL	2	487.015	0.90812	10_optimized	999.221	499.611
D:\MW\rawdata\pIV\20230511_TIMS01scp_MW_SA_pIV_10_dia_2_S4-E11_1_3101.d	DAFVRLIAL	DAFVRLIAL	2	1089.03	0.920265	10_optimized	999.221	499.611
D:\MW\rawdata\pIV\20230511_TIMS01scp_MW_SA_pIV_10_dia_3_S4-E12_1_3102.d	DAFVRLIAL	DAFVRLIAL	2	1391.04	0.939666	10_optimized	999.221	499.611
D:\MW\rawdata\pIV\20230511_TIMS01scp_MW_SA_pIV_10_dia_1_S4-E10_1_3100.d	DAHLRPTSL	DAHLRPTSL	2	3696.1	0.816385	10_optimized	991.115	495.557
D:\MW\rawdata\pIV\20230511_TIMS01scp_MW_SA_pIV_10_dia_2_S4-E11_1_3101.d	DAHLRPTSL	DAHLRPTSL	2	7202.19	0.963242	10_optimized	991.115	495.557
D:\MW\rawdata\pIV\20230511_TIMS01scp_MW_SA_pIV_10_dia_3_S4-E12_1_3102.d	DAHLRPTSL	DAHLRPTSL	2	8042.19	0.977657	10_optimized	991.115	495.557
D:\MW\rawdata\pIV\20230511_TIMS01scp_MW_SA_pIV_10_dia_1_S4-E10_1_3100.d	DARVRTIKL	DARVRTIKL	3	5644.09	0.930733	10_optimized	1053.27	351.091
D:\MW\rawdata\pIV\20230511_TIMS01scp_MW_SA_pIV_10_dia_2_S4-E11_1_3101.d	DARVRTIKL	DARVRTIKL	3	11843.2	0.937126	10_optimized	1053.27	351.091
D:\MW\rawdata\pIV\20230511_TIMS01scp_MW_SA_pIV_10_dia_3_S4-E12_1_3102.d	DARVRTIKL	DARVRTIKL	3	9960.14	0.968556	10_optimized	1053.27	351.091
D:\MW\rawdata\pIV\20230511_TIMS01scp_MW_SA_pIV_10_dia_1_S4-E10_1_3100.d	DAYRRIHSL	DAYRRIHSL	3	2544.04	0.92509	10_optimized	1112.26	370.752
D:\MW\rawdata\pIV\20230511_TIMS01scp_MW_SA_pIV_10_dia_2_S4-E11_1_3101.d	DAYRRIHSL	DAYRRIHSL	3	7256.11	0.941656	10_optimized	1112.26	370.752
D:\MW\rawdata\pIV\20230511_TIMS01scp_MW_SA_pIV_10_dia_3_S4-E12_1_3102.d	DAYRRIHSL	DAYRRIHSL	3	5707.09	0.857122	10_optimized	1112.26	370.752
D:\MW\rawdata\pIV\20230511_TIMS01scp_MW_SA_pIV_10_dia_1_S4-E10_1_3100.d	DEAIRAVL	DEAIRAVL	2	21283.5	0.983237	10_optimized	868.001	434
D:\MW\rawdata\pIV\20230511_TIMS01scp_MW_SA_pIV_10_dia_2_S4-E11_1_3101.d	DEAIRAVL	DEAIRAVL	2	22042.5	0.976043	10_optimized	868.001	434
D:\MW\rawdata\pIV\20230511_TIMS01scp_MW_SA_pIV_10_dia_3_S4-E12_1_3102.d	DEAIRAVL	DEAIRAVL	2	38559.9	0.97258	10_optimized	868.001	434
D:\MW\rawdata\pIV\20230511_TIMS01scp_MW_SA_pIV_10_dia_1_S4-E10_1_3100.d	DERLRINSL	DERLRINSL	2	15903.5	0.980162	10_optimized	1097.24	548.62
D:\MW\rawdata\pIV\20230511_TIMS01scp_MW_SA_pIV_10_dia_2_S4-E11_1_3101.d	DERLRINSL	DERLRINSL	2	31673.9	0.987104	10_optimized	1097.24	548.62
D:\MW\rawdata\pIV\20230511_TIMS01scp_MW_SA_pIV_10_dia_3_S4-E12_1_3102.d	DERLRINSL	DERLRINSL	2	30802.9	0.982165	10_optimized	1097.24	548.62
D:\MW\rawdata\pIV\20230511_TIMS01scp_MW_SA_pIV_10_dia_1_S4-E10_1_3100.d	DGLIHTSL	DGLIHTSL	2	2395.05	0.783692	10_optimized	836.943	418.472
D:\MW\rawdata\pIV\20230511_TIMS01scp_MW_SA_pIV_10_dia_2_S4-E11_1_3101.d	DGLIHTSL	DGLIHTSL	2	4045.1	0.875196	10_optimized	836.943	418.472
D:\MW\rawdata\pIV\20230511_TIMS01scp_MW_SA_pIV_10_dia_3_S4-E12_1_3102.d	DGLIHTSL	DGLIHTSL	2	4062.09	0.921788	10_optimized	836.943	418.472
D:\MW\rawdata\pIV\20230511_TIMS01scp_MW_SA_pIV_10_dia_1_S4-E10_1_3100.d	DHLLRAVL	DHLLRAVL	2	1313.04	0.800134	10_optimized	918.107	459.053
D:\MW\rawdata\pIV\20230511_TIMS01scp_MW_SA_pIV_10_dia_2_S4-E11_1_3101.d	DHLLRAVL	DHLLRAVL	2	2047.06	0.90046	10_optimized	918.107	459.053
D:\MW\rawdata\pIV\20230511_TIMS01scp_MW_SA_pIV_10_dia_3_S4-E12_1_3102.d	DHLLRAVL	DHLLRAVL	2	1360.04	0.903921	10_optimized	918.107	459.053
D:\MW\rawdata\pIV\20230511_TIMS01scp_MW_SA_pIV_10_dia_2_S4-E11_1_3101.d	DHYEKPEL	DHYEKPEL	2	1703.05	0.864752	10_optimized	1012.09	506.043
D:\MW\rawdata\pIV\20230511_TIMS01scp_MW_SA_pIV_10_dia_3_S4-E12_1_3102.d	DHYEKPEL	DHYEKPEL	2	1358.04	0.858372	10_optimized	1012.09	506.043
D:\MW\rawdata\pIV\20230511_TIMS01scp_MW_SA_pIV_10_dia_1_S4-E10_1_3100.d	DKYERLVKL	DKYERLVKL	2	2040.06	0.8822	10_optimized	1145.37	572.684
D:\MW\rawdata\pIV\20230511_TIMS01scp_MW_SA_pIV_10_dia_2_S4-E11_1_3101.d	DKYERLVKL	DKYERLVKL	2	4277.13	0.904692	10_optimized	1145.37	572.684
D:\MW\rawdata\pIV\20230511_TIMS01scp_MW_SA_pIV_10_dia_3_S4-E12_1_3102.d	DKYERLVKL	DKYERLVKL	2	5144.16	0.895789	10_optimized	1145.37	572.684
D:\MW\rawdata\pIV\20230511_TIMS01scp_MW_SA_pIV_10_dia_1_S4-E10_1_3100.d	DKYERLVKL	DKYERLVKL	3	1282.02	0.865941	10_optimized	1145.37	381.789
D:\MW\rawdata\pIV\20230511_TIMS01scp_MW_SA_pIV_10_dia_2_S4-E11_1_3101.d	DKYERLVKL	DKYERLVKL	3	1683.03	0.887447	10_optimized	1145.37	381.789
D:\MW\rawdata\pIV\20230511_TIMS01scp_MW_SA_pIV_10_dia_3_S4-E12_1_3102.d	DKYERLVKL	DKYERLVKL	3	2492.05	0.820534	10_optimized	1145.37	381.789
D:\MW\rawdata\pIV\20230511_TIMS01scp_MW_SA_pIV_10_dia_1_S4-E10_1_3100.d	DQARHYLL	DQARHYLL	2	7901.22	0.936726	10_optimized	997.121	498.561
D:\MW\rawdata\pIV\20230511_TIMS01scp_MW_SA_pIV_10_dia_2_S4-E11_1_3101.d	DQARHYLL	DQARHYLL	2	10633.3	0.90972	10_optimized	997.121	498.561
D:\MW\rawdata\pIV\20230511_TIMS01scp_MW_SA_pIV_10_dia_3_S4-E12_1_3102.d	DQARHYLL	DQARHYLL	2	12345.4	0.911355	10_optimized	997.121	498.561
D:\MW\rawdata\pIV\20230511_TIMS01scp_MW_SA_pIV_10_dia_1_S4-E10_1_3100.d	DQFERIKTL	DQFERIKTL	2	4372.14	0.961748	10_optimized	1131.3	565.648
D:\MW\rawdata\pIV\20230511_TIMS01scp_MW_SA_pIV_10_dia_2_S4-E11_1_3101.d	DQFERIKTL	DQFERIKTL	2	2761.09	0.912949	10_optimized	1131.3	565.648
D:\MW\rawdata\pIV\20230511_TIMS01scp_MW_SA_pIV_10_dia_3_S4-E12_1_3102.d	DQFERIKTL	DQFERIKTL	2	7542.26	0.827462	10_optimized	1131.3	565.648
D:\MW\rawdata\pIV\20230511_TIMS01scp_MW_SA_pIV_10_dia_1_S4-E10_1_3100.d	DQILRAIL	DQILRAIL	2	1189.03	0.854513	10_optimized	923.123	461.562
D:\MW\rawdata\pIV\20230511_TIMS01scp_MW_SA_pIV_10_dia_2_S4-E11_1_3101.d	DQILRAIL	DQILRAIL	2	2435.06	0.886422	10_optimized	923.123	461.562
D:\MW\rawdata\pIV\20230511_TIMS01scp_MW_SA_pIV_10_dia_3_S4-E12_1_3102.d	DQILRAIL	DQILRAIL	2	2753.06	0.96781	10_optimized	923.123	461.562
D:\MW\rawdata\pIV\20230511_TIMS01scp_MW_SA_pIV_10_dia_1_S4-E10_1_3100.d	DQTKRLEL	DQTKRLEL	2	2653.07	0.914147	10_optimized	984.12	492.06
D:\MW\rawdata\pIV\20230511_TIMS01scp_MW_SA_pIV_10_dia_2_S4-E11_1_3101.d	DQTKRLEL	DQTKRLEL	2	5402.13	0.929059	10_optimized	984.12	492.06
D:\MW\rawdata\pIV\20230511_TIMS01scp_MW_SA_pIV_10_dia_3_S4-E12_1_3102.d	DQTKRLEL	DQTKRLEL	2	5026.13	0.923499	10_optimized	984.12	492.06
D:\MW\rawdata\pIV\20230511_TIMS01scp_MW_SA_pIV_10_dia_1_S4-E10_1_3100.d	DQYSRFSL	DQYSRFSL	2	1636.04	0.820893	10_optimized	997.075	498.538
D:\MW\rawdata\pIV\20230511_TIMS01scp_MW_SA_pIV_10_dia_2_S4-E11_1_3101.d	DQYSRFSL	DQYSRFSL	2	3273.09	0.909735	10_optimized	997.075	498.538
D:\MW\rawdata\pIV\20230511_TIMS01scp_MW_SA_pIV_10_dia_3_S4-E12_1_3102.d	DQYSRFSL	DQYSRFSL	2	3318.1	0.930577	10_optimized	997.075	498.538
D:\MW\rawdata\pIV\20230511_TIMS01scp_MW_SA_pIV_10_dia_1_S4-E10_1_3100.d	DRAHIAQL	DRAHIAQL	2	4574.11	0.925604	10_optimized	905.024	452.512
D:\MW\rawdata\pIV\20230511_TIMS01scp_MW_SA_pIV_10_dia_2_S4-E11_1_3101.d	DRAHIAQL	DRAHIAQL	2	8633.18	0.94124	10_optimized	905.024	452.512
D:\MW\rawdata\pIV\20230511_TIMS01scp_MW_SA_pIV_10_dia_3_S4-E12_1_3102.d	DRAHIAQL	DRAHIAQL	2	7935.18	0.944155	10_optimized	905.024	452.512
D:\MW\rawdata\pIV\20230511_TIMS01scp_MW_SA_pIV_10_dia_1_S4-E10_1_3100.d	DRAIPLVL	DRAIPLVL	2	909.021	0.776372	10_optimized	878.082	439.041
D:\MW\rawdata\pIV\20230511_TIMS01scp_MW_SA_pIV_10_dia_2_S4-E11_1_3101.d	DRAIPLVL	DRAIPLVL	2	3818.08	0.940649	10_optimized	878.082	439.041
D:\MW\rawdata\pIV\20230511_TIMS01scp_MW_SA_pIV_10_dia_3_S4-E12_1_3102.d	DRAIPLVL	DRAIPLVL	2	3601.08	0.922733	10_optimized	878.082	439.041
D:\MW\rawdata\pIV\20230511_TIMS01scp_MW_SA_pIV_10_dia_1_S4-E10_1_3100.d	DRALRSFKL	DRALRSFKL	3	2540.05	0.910564	10_optimized	1087.29	362.43
D:\MW\rawdata\pIV\20230511_TIMS01scp_MW_SA_pIV_10_dia_2_S4-E11_1_3101.d	DRALRSFKL	DRALRSFKL	3	7152.15	0.91273	10_optimized	1087.29	362.43
D:\MW\rawdata\pIV\20230511_TIMS01scp_MW_SA_pIV_10_dia_3_S4-E12_1_3102.d	DRALRSFKL	DRALRSFKL	3	7496.15	0.92294	10_optimized	1087.29	362.43
D:\MW\rawdata\pIV\20230511_TIMS01scp_MW_SA_pIV_10_dia_1_S4-E10_1_3100.d	DRARASLVL	DRARASLVL	2	2288.06	0.901935	10_optimized	982.151	491.075
D:\MW\rawdata\pIV\20230511_TIMS01scp_MW_SA_pIV_10_dia_2_S4-E11_1_3101.d	DRARASLVL	DRARASLVL	2	2581.07	0.889001	10_optimized	982.151	491.075
D:\MW\rawdata\pIV\20230511_TIMS01scp_MW_SA_pIV_10_dia_3_S4-E12_1_3102.d	DRARASLVL	DRARASLVL	2	4082.11	0.897681	10_optimized	982.151	491.075
D:\MW\rawdata\pIV\20230511_TIMS01scp_MW_SA_pIV_10_dia_1_S4-E10_1_3100.d	DRFANQIL	DRFANQIL	2	1970.05	0.870654	10_optimized	958.085	479.042
D:\MW\rawdata\pIV\20230511_TIMS01scp_MW_SA_pIV_10_dia_2_S4-E11_1_3101.d	DRFANQIL	DRFANQIL	2	1870.05	0.913689	10_optimized	958.085	479.042
D:\MW\rawdata\pIV\20230511_TIMS01scp_MW_SA_pIV_10_dia_3_S4-E12_1_3102.d	DRFANQIL	DRFANQIL	2	3053.08	0.934021	10_optimized	958.085	479.042
D:\MW\rawdata\pIV\20230511_TIMS01scp_MW_SA_pIV_10_dia_1_S4-E10_1_3100.d	DRFARVLKI	DRFARVLKI	3	3522.07	0.91028	10_optimized	1099.34	366.448
D:\MW\rawdata\pIV\20230511_TIMS01scp_MW_SA_pIV_10_dia_2_S4-E11_1_3101.d	DRFARVLKI	DRFARVLKI	3	6115.15	0.93579	10_optimized	1099.34	366.448
D:\MW\rawdata\pIV\20230511_TIMS01scp_MW_SA_pIV_10_dia_3_S4-E12_1_3102.d	DRFARVLKI	DRFARVLKI	3	9089.16	0.953998	10_optimized	1099.34	366.448
D:\MW\rawdata\pIV\20230511_TIMS01scp_MW_SA_pIV_10_dia_1_S4-E10_1_3100.d	DRFHGVRL	DRFHGVRL	3	4288.07	0.920169	10_optimized	981.125	327.042
D:\MW\rawdata\pIV\20230511_TIMS01scp_MW_SA_pIV_10_dia_2_S4-E11_1_3101.d	DRFHGVRL	DRFHGVRL	3	6728.12	0.943385	10_optimized	981.125	327.042
D:\MW\rawdata\pIV\20230511_TIMS01scp_MW_SA_pIV_10_dia_3_S4-E12_1_3102.d	DRFHGVRL	DRFHGVRL	3	7383.1	0.978242	10_optimized	981.125	327.042
D:\MW\rawdata\pIV\20230511_TIMS01scp_MW_SA_pIV_10_dia_1_S4-E10_1_3100.d	DRFINGSAL	DRFINGSAL	2	2777.07	0.908921	10_optimized	974.084	487.042
D:\MW\rawdata\pIV\20230511_TIMS01scp_MW_SA_pIV_10_dia_2_S4-E11_1_3101.d	DRFINGSAL	DRFINGSAL	2	2622.07	0.952353	10_optimized	974.084	487.042
D:\MW\rawdata\pIV\20230511_TIMS01scp_MW_SA_pIV_10_dia_3_S4-E12_1_3102.d	DRFINGSAL	DRFINGSAL	2	3473.09	0.847951	10_optimized	974.084	487.042
D:\MW\rawdata\pIV\20230511_TIMS01scp_MW_SA_pIV_10_dia_1_S4-E10_1_3100.d	DRFLRQLDF	DRFLRQLDF	2	15979.5	0.971825	10_optimized	1191.35	595.677
D:\MW\rawdata\pIV\20230511_TIMS01scp_MW_SA_pIV_10_dia_2_S4-E11_1_3101.d	DRFLRQLDF	DRFLRQLDF	2	40607.2	0.979937	10_optimized	1191.35	595.677
D:\MW\rawdata\pIV\20230511_TIMS01scp_MW_SA_pIV_10_dia_3_S4-E12_1_3102.d	DRFLRQLDF	DRFLRQLDF	2	37566.1	0.977358	10_optimized	1191.35	595.677
D:\MW\rawdata\pIV\20230511_TIMS01scp_MW_SA_pIV_10_dia_1_S4-E10_1_3100.d	DRFNHFSL	DRFNHFSL	2	7913.21	0.942231	10_optimized	1017.11	508.556
D:\MW\rawdata\pIV\20230511_TIMS01scp_MW_SA_pIV_10_dia_2_S4-E11_1_3101.d	DRFNHFSL	DRFNHFSL	2	13580.4	0.963533	10_optimized	1017.11	508.556
D:\MW\rawdata\pIV\20230511_TIMS01scp_MW_SA_pIV_10_dia_3_S4-E12_1_3102.d	DRFNHFSL	DRFNHFSL	2	15326.4	0.974328	10_optimized	1017.11	508.556
D:\MW\rawdata\pIV\20230511_TIMS01scp_MW_SA_pIV_10_dia_1_S4-E10_1_3100.d	DRFNRKVIL	DRFNRKVIL	3	1480.03	0.890654	10_optimized	1142.37	380.79
D:\MW\rawdata\pIV\20230511_TIMS01scp_MW_SA_pIV_10_dia_2_S4-E11_1_3101.d	DRFNRKVIL	DRFNRKVIL	3	3163.05	0.899136	10_optimized	1142.37	380.79
D:\MW\rawdata\pIV\20230511_TIMS01scp_MW_SA_pIV_10_dia_3_S4-E12_1_3102.d	DRFNRKVIL	DRFNRKVIL	3	2566.05	0.936002	10_optimized	1142.37	380.79
D:\MW\rawdata\pIV\20230511_TIMS01scp_MW_SA_pIV_10_dia_1_S4-E10_1_3100.d	DRHERITKL	DRHERITKL	3	1311.02	0.872106	10_optimized	1149.32	383.106
D:\MW\rawdata\pIV\20230511_TIMS01scp_MW_SA_pIV_10_dia_2_S4-E11_1_3101.d	DRHERITKL	DRHERITKL	3	1760.03	0.888055	10_optimized	1149.32	383.106
D:\MW\rawdata\pIV\20230511_TIMS01scp_MW_SA_pIV_10_dia_3_S4-E12_1_3102.d	DRHERITKL	DRHERITKL	3	1931.03	0.831084	10_optimized	1149.32	383.106
D:\MW\rawdata\pIV\20230511_TIMS01scp_MW_SA_pIV_10_dia_1_S4-E10_1_3100.d	DRIIRGNQL	DRIIRGNQL	2	2894.08	0.96188	10_optimized	1066.23	533.114
D:\MW\rawdata\pIV\20230511_TIMS01scp_MW_SA_pIV_10_dia_2_S4-E11_1_3101.d	DRIIRGNQL	DRIIRGNQL	2	7889.24	0.959517	10_optimized	1066.23	533.114
D:\MW\rawdata\pIV\20230511_TIMS01scp_MW_SA_pIV_10_dia_3_S4-E12_1_3102.d	DRIIRGNQL	DRIIRGNQL	2	7006.2	0.961782	10_optimized	1066.23	533.114
D:\MW\rawdata\pIV\20230511_TIMS01scp_MW_SA_pIV_10_dia_1_S4-E10_1_3100.d	DRIIRGNQL	DRIIRGNQL	3	1894.03	0.90929	10_optimized	1066.23	355.409
D:\MW\rawdata\pIV\20230511_TIMS01scp_MW_SA_pIV_10_dia_1_S4-E10_1_3100.d	DRIKRAFL	DRIKRAFL	3	1251.02	0.856568	10_optimized	1000.21	333.404
D:\MW\rawdata\pIV\20230511_TIMS01scp_MW_SA_pIV_10_dia_2_S4-E11_1_3101.d	DRIKRAFL	DRIKRAFL	3	2547.04	0.736549	10_optimized	1000.21	333.404
D:\MW\rawdata\pIV\20230511_TIMS01scp_MW_SA_pIV_10_dia_3_S4-E12_1_3102.d	DRIKRAFL	DRIKRAFL	3	2162.03	0.913336	10_optimized	1000.21	333.404
D:\MW\rawdata\pIV\20230511_TIMS01scp_MW_SA_pIV_10_dia_1_S4-E10_1_3100.d	DRILRPEL	DRILRPEL	2	6432.16	0.945927	10_optimized	993.174	496.587
D:\MW\rawdata\pIV\20230511_TIMS01scp_MW_SA_pIV_10_dia_2_S4-E11_1_3101.d	DRILRPEL	DRILRPEL	2	14703.4	0.97676	10_optimized	993.174	496.587
D:\MW\rawdata\pIV\20230511_TIMS01scp_MW_SA_pIV_10_dia_3_S4-E12_1_3102.d	DRILRPEL	DRILRPEL	2	12015.4	0.970226	10_optimized	993.174	496.587
D:\MW\rawdata\pIV\20230511_TIMS01scp_MW_SA_pIV_10_dia_1_S4-E10_1_3100.d	DRLKAIGL	DRLKAIGL	2	2827.06	0.841125	10_optimized	867.059	433.53
D:\MW\rawdata\pIV\20230511_TIMS01scp_MW_SA_pIV_10_dia_2_S4-E11_1_3101.d	DRLKAIGL	DRLKAIGL	2	6692.16	0.922174	10_optimized	867.059	433.53
D:\MW\rawdata\pIV\20230511_TIMS01scp_MW_SA_pIV_10_dia_3_S4-E12_1_3102.d	DRLKAIGL	DRLKAIGL	2	6425.16	0.925169	10_optimized	867.059	433.53
D:\MW\rawdata\pIV\20230511_TIMS01scp_MW_SA_pIV_10_dia_1_S4-E10_1_3100.d	DRLLHGQAL	DRLLHGQAL	2	1093.03	0.687008	10_optimized	1004.16	502.078
D:\MW\rawdata\pIV\20230511_TIMS01scp_MW_SA_pIV_10_dia_2_S4-E11_1_3101.d	DRLLHGQAL	DRLLHGQAL	2	2578.07	0.879984	10_optimized	1004.16	502.078
D:\MW\rawdata\pIV\20230511_TIMS01scp_MW_SA_pIV_10_dia_3_S4-E12_1_3102.d	DRLLHGQAL	DRLLHGQAL	2	3303.09	0.881842	10_optimized	1004.16	502.078
D:\MW\rawdata\pIV\20230511_TIMS01scp_MW_SA_pIV_10_dia_2_S4-E11_1_3101.d	DRLLRERAL	DRLLRERAL	3	1751.03	0.849956	10_optimized	1123.32	374.441
D:\MW\rawdata\pIV\20230511_TIMS01scp_MW_SA_pIV_10_dia_1_S4-E10_1_3100.d	DRLLRIWAL	DRLLRIWAL	2	1001.04	0.745948	10_optimized	1137.39	568.697
D:\MW\rawdata\pIV\20230511_TIMS01scp_MW_SA_pIV_10_dia_2_S4-E11_1_3101.d	DRLLRIWAL	DRLLRIWAL	2	3955.11	0.952564	10_optimized	1137.39	568.697
D:\MW\rawdata\pIV\20230511_TIMS01scp_MW_SA_pIV_10_dia_3_S4-E12_1_3102.d	DRLLRIWAL	DRLLRIWAL	2	2011.05	0.727967	10_optimized	1137.39	568.697
D:\MW\rawdata\pIV\20230511_TIMS01scp_MW_SA_pIV_10_dia_1_S4-E10_1_3100.d	DRLLRPHAF	DRLLRPHAF	3	2597.04	0.84383	10_optimized	1106.3	368.765
D:\MW\rawdata\pIV\20230511_TIMS01scp_MW_SA_pIV_10_dia_2_S4-E11_1_3101.d	DRLLRPHAF	DRLLRPHAF	3	5594.1	0.895639	10_optimized	1106.3	368.765
D:\MW\rawdata\pIV\20230511_TIMS01scp_MW_SA_pIV_10_dia_3_S4-E12_1_3102.d	DRLLRPHAF	DRLLRPHAF	3	4416.08	0.869964	10_optimized	1106.3	368.765
D:\MW\rawdata\pIV\20230511_TIMS01scp_MW_SA_pIV_10_dia_1_S4-E10_1_3100.d	DRLNKKVVL	DRLNKKVVL	3	2767.05	0.957819	10_optimized	1066.31	355.437
D:\MW\rawdata\pIV\20230511_TIMS01scp_MW_SA_pIV_10_dia_2_S4-E11_1_3101.d	DRLNKKVVL	DRLNKKVVL	3	4595.08	0.885217	10_optimized	1066.31	355.437
D:\MW\rawdata\pIV\20230511_TIMS01scp_MW_SA_pIV_10_dia_3_S4-E12_1_3102.d	DRLNKKVVL	DRLNKKVVL	3	4426.07	0.93454	10_optimized	1066.31	355.437
D:\MW\rawdata\pIV\20230511_TIMS01scp_MW_SA_pIV_10_dia_1_S4-E10_1_3100.d	DRLQSLRL	DRLQSLRL	2	1114.03	0.703603	10_optimized	982.151	491.075
D:\MW\rawdata\pIV\20230511_TIMS01scp_MW_SA_pIV_10_dia_2_S4-E11_1_3101.d	DRLQSLRL	DRLQSLRL	2	1453.04	0.734305	10_optimized	982.151	491.075
D:\MW\rawdata\pIV\20230511_TIMS01scp_MW_SA_pIV_10_dia_3_S4-E12_1_3102.d	DRLQSLRL	DRLQSLRL	2	2146.06	0.750651	10_optimized	982.151	491.075
D:\MW\rawdata\pIV\20230511_TIMS01scp_MW_SA_pIV_10_dia_1_S4-E10_1_3100.d	DRLSASSL	DRLSASSL	2	5242.11	0.890162	10_optimized	829.908	414.954
D:\MW\rawdata\pIV\20230511_TIMS01scp_MW_SA_pIV_10_dia_3_S4-E12_1_3102.d	DRLSASSL	DRLSASSL	2	5829.13	0.91671	10_optimized	829.908	414.954
D:\MW\rawdata\pIV\20230511_TIMS01scp_MW_SA_pIV_10_dia_1_S4-E10_1_3100.d	DRLSRDEL	DRLSRDEL	2	1648.04	0.855931	10_optimized	985.065	492.532
D:\MW\rawdata\pIV\20230511_TIMS01scp_MW_SA_pIV_10_dia_2_S4-E11_1_3101.d	DRLSRDEL	DRLSRDEL	2	2484.06	0.896808	10_optimized	985.065	492.532
D:\MW\rawdata\pIV\20230511_TIMS01scp_MW_SA_pIV_10_dia_3_S4-E12_1_3102.d	DRLSRDEL	DRLSRDEL	2	2277.06	0.843521	10_optimized	985.065	492.532
D:\MW\rawdata\pIV\20230511_TIMS01scp_MW_SA_pIV_10_dia_1_S4-E10_1_3100.d	DRM(Oxidation)VGQVL	DRMVGQVL	2	6119.14	0.916958	10_optimized	899.082	449.541
D:\MW\rawdata\pIV\20230511_TIMS01scp_MW_SA_pIV_10_dia_2_S4-E11_1_3101.d	DRM(Oxidation)VGQVL	DRMVGQVL	2	6319.16	0.964066	10_optimized	899.082	449.541
D:\MW\rawdata\pIV\20230511_TIMS01scp_MW_SA_pIV_10_dia_3_S4-E12_1_3102.d	DRM(Oxidation)VGQVL	DRMVGQVL	2	6643.16	0.919682	10_optimized	899.082	449.541
D:\MW\rawdata\pIV\20230511_TIMS01scp_MW_SA_pIV_10_dia_1_S4-E10_1_3100.d	DRMVGQVL	DRMVGQVL	2	1775.04	0.79837	10_optimized	899.082	449.541
D:\MW\rawdata\pIV\20230511_TIMS01scp_MW_SA_pIV_10_dia_2_S4-E11_1_3101.d	DRMVGQVL	DRMVGQVL	2	3203.07	0.863256	10_optimized	899.082	449.541
D:\MW\rawdata\pIV\20230511_TIMS01scp_MW_SA_pIV_10_dia_3_S4-E12_1_3102.d	DRMVGQVL	DRMVGQVL	2	5377.14	0.923335	10_optimized	899.082	449.541
D:\MW\rawdata\pIV\20230511_TIMS01scp_MW_SA_pIV_10_dia_1_S4-E10_1_3100.d	DRNAHLNAL	DRNAHLNAL	2	2531.07	0.885482	10_optimized	1005.1	502.551
D:\MW\rawdata\pIV\20230511_TIMS01scp_MW_SA_pIV_10_dia_2_S4-E11_1_3101.d	DRNAHLNAL	DRNAHLNAL	2	3567.09	0.919717	10_optimized	1005.1	502.551
D:\MW\rawdata\pIV\20230511_TIMS01scp_MW_SA_pIV_10_dia_3_S4-E12_1_3102.d	DRNAHLNAL	DRNAHLNAL	2	4552.12	0.914447	10_optimized	1005.1	502.551
D:\MW\rawdata\pIV\20230511_TIMS01scp_MW_SA_pIV_10_dia_1_S4-E10_1_3100.d	DRNIRYVAL	DRNIRYVAL	2	3082.09	0.957087	10_optimized	1101.27	550.637
D:\MW\rawdata\pIV\20230511_TIMS01scp_MW_SA_pIV_10_dia_2_S4-E11_1_3101.d	DRNIRYVAL	DRNIRYVAL	2	9321.25	0.92858	10_optimized	1101.27	550.637
D:\MW\rawdata\pIV\20230511_TIMS01scp_MW_SA_pIV_10_dia_3_S4-E12_1_3102.d	DRNIRYVAL	DRNIRYVAL	2	10350.4	0.962119	10_optimized	1101.27	550.637
D:\MW\rawdata\pIV\20230511_TIMS01scp_MW_SA_pIV_10_dia_1_S4-E10_1_3100.d	DRNKRFISI	DRNKRFISI	3	3361.06	0.849454	10_optimized	1130.32	376.772
D:\MW\rawdata\pIV\20230511_TIMS01scp_MW_SA_pIV_10_dia_2_S4-E11_1_3101.d	DRNKRFISI	DRNKRFISI	3	8652.15	0.949963	10_optimized	1130.32	376.772
D:\MW\rawdata\pIV\20230511_TIMS01scp_MW_SA_pIV_10_dia_3_S4-E12_1_3102.d	DRNKRFISI	DRNKRFISI	3	11131.2	0.974239	10_optimized	1130.32	376.772
D:\MW\rawdata\pIV\20230511_TIMS01scp_MW_SA_pIV_10_dia_1_S4-E10_1_3100.d	DRNLRVKAL	DRNLRVKAL	3	6646.11	0.954378	10_optimized	1066.27	355.424
D:\MW\rawdata\pIV\20230511_TIMS01scp_MW_SA_pIV_10_dia_2_S4-E11_1_3101.d	DRNLRVKAL	DRNLRVKAL	3	14038.2	0.941457	10_optimized	1066.27	355.424
D:\MW\rawdata\pIV\20230511_TIMS01scp_MW_SA_pIV_10_dia_3_S4-E12_1_3102.d	DRNLRVKAL	DRNLRVKAL	3	12059.2	0.95102	10_optimized	1066.27	355.424
D:\MW\rawdata\pIV\20230511_TIMS01scp_MW_SA_pIV_10_dia_1_S4-E10_1_3100.d	DRNVRLALL	DRNVRLALL	2	11298.3	0.937886	10_optimized	1051.26	525.629
D:\MW\rawdata\pIV\20230511_TIMS01scp_MW_SA_pIV_10_dia_2_S4-E11_1_3101.d	DRNVRLALL	DRNVRLALL	2	22523.7	0.967475	10_optimized	1051.26	525.629
D:\MW\rawdata\pIV\20230511_TIMS01scp_MW_SA_pIV_10_dia_3_S4-E12_1_3102.d	DRNVRLALL	DRNVRLALL	2	22940.8	0.980364	10_optimized	1051.26	525.629
D:\MW\rawdata\pIV\20230511_TIMS01scp_MW_SA_pIV_10_dia_1_S4-E10_1_3100.d	DRTTISRAL	DRTTISRAL	2	3802.11	0.903772	10_optimized	1014.15	507.075
D:\MW\rawdata\pIV\20230511_TIMS01scp_MW_SA_pIV_10_dia_2_S4-E11_1_3101.d	DRTTISRAL	DRTTISRAL	2	6506.19	0.980083	10_optimized	1014.15	507.075
D:\MW\rawdata\pIV\20230511_TIMS01scp_MW_SA_pIV_10_dia_3_S4-E12_1_3102.d	DRTTISRAL	DRTTISRAL	2	5954.18	0.96219	10_optimized	1014.15	507.075
D:\MW\rawdata\pIV\20230511_TIMS01scp_MW_SA_pIV_10_dia_1_S4-E10_1_3100.d	DRVAHILL	DRVAHILL	2	13370.4	0.977086	10_optimized	918.107	459.053
D:\MW\rawdata\pIV\20230511_TIMS01scp_MW_SA_pIV_10_dia_2_S4-E11_1_3101.d	DRVAHILL	DRVAHILL	2	28479.7	0.987864	10_optimized	918.107	459.053
D:\MW\rawdata\pIV\20230511_TIMS01scp_MW_SA_pIV_10_dia_3_S4-E12_1_3102.d	DRVAHILL	DRVAHILL	2	28642.7	0.984549	10_optimized	918.107	459.053
D:\MW\rawdata\pIV\20230511_TIMS01scp_MW_SA_pIV_10_dia_1_S4-E10_1_3100.d	DRVAHMEF	DRVAHMEF	2	8895.24	0.949588	10_optimized	986.119	493.06
D:\MW\rawdata\pIV\20230511_TIMS01scp_MW_SA_pIV_10_dia_2_S4-E11_1_3101.d	DRVAHMEF	DRVAHMEF	2	25544.6	0.970088	10_optimized	986.119	493.06
D:\MW\rawdata\pIV\20230511_TIMS01scp_MW_SA_pIV_10_dia_3_S4-E12_1_3102.d	DRVAHMEF	DRVAHMEF	2	32755.8	0.981769	10_optimized	986.119	493.06
D:\MW\rawdata\pIV\20230511_TIMS01scp_MW_SA_pIV_10_dia_1_S4-E10_1_3100.d	DRVFRNETL	DRVFRNETL	2	3178.08	0.924056	10_optimized	1131.26	565.628
D:\MW\rawdata\pIV\20230511_TIMS01scp_MW_SA_pIV_10_dia_2_S4-E11_1_3101.d	DRVFRNETL	DRVFRNETL	2	3300.09	0.875294	10_optimized	1131.26	565.628
D:\MW\rawdata\pIV\20230511_TIMS01scp_MW_SA_pIV_10_dia_3_S4-E12_1_3102.d	DRVFRNETL	DRVFRNETL	2	4537.13	0.916432	10_optimized	1131.26	565.628
D:\MW\rawdata\pIV\20230511_TIMS01scp_MW_SA_pIV_10_dia_1_S4-E10_1_3100.d	DRVLRAM(Oxidation)L	DRVLRAML	2	16555.4	0.937336	10_optimized	955.192	477.596
D:\MW\rawdata\pIV\20230511_TIMS01scp_MW_SA_pIV_10_dia_2_S4-E11_1_3101.d	DRVLRAM(Oxidation)L	DRVLRAML	2	15018.4	0.974683	10_optimized	955.192	477.596
D:\MW\rawdata\pIV\20230511_TIMS01scp_MW_SA_pIV_10_dia_3_S4-E12_1_3102.d	DRVLRAM(Oxidation)L	DRVLRAML	2	16260.4	0.981016	10_optimized	955.192	477.596
D:\MW\rawdata\pIV\20230511_TIMS01scp_MW_SA_pIV_10_dia_1_S4-E10_1_3100.d	DRVLRAML	DRVLRAML	2	9040.24	0.921222	10_optimized	955.192	477.596
D:\MW\rawdata\pIV\20230511_TIMS01scp_MW_SA_pIV_10_dia_2_S4-E11_1_3101.d	DRVLRAML	DRVLRAML	2	33964.9	0.990785	10_optimized	955.192	477.596
D:\MW\rawdata\pIV\20230511_TIMS01scp_MW_SA_pIV_10_dia_3_S4-E12_1_3102.d	DRVLRAML	DRVLRAML	2	40764.2	0.946958	10_optimized	955.192	477.596
D:\MW\rawdata\pIV\20230511_TIMS01scp_MW_SA_pIV_10_dia_1_S4-E10_1_3100.d	DRVSIHSL	DRVSIHSL	2	2810.06	0.93587	10_optimized	908.025	454.012
D:\MW\rawdata\pIV\20230511_TIMS01scp_MW_SA_pIV_10_dia_2_S4-E11_1_3101.d	DRVSIHSL	DRVSIHSL	2	4587.1	0.925267	10_optimized	908.025	454.012
D:\MW\rawdata\pIV\20230511_TIMS01scp_MW_SA_pIV_10_dia_3_S4-E12_1_3102.d	DRVSIHSL	DRVSIHSL	2	5403.11	0.96576	10_optimized	908.025	454.012
D:\MW\rawdata\pIV\20230511_TIMS01scp_MW_SA_pIV_10_dia_1_S4-E10_1_3100.d	DRWWHATL	DRWWHATL	2	5793.16	0.944552	10_optimized	1066.19	533.093
D:\MW\rawdata\pIV\20230511_TIMS01scp_MW_SA_pIV_10_dia_2_S4-E11_1_3101.d	DRWWHATL	DRWWHATL	2	10706.3	0.965952	10_optimized	1066.19	533.093
D:\MW\rawdata\pIV\20230511_TIMS01scp_MW_SA_pIV_10_dia_3_S4-E12_1_3102.d	DRWWHATL	DRWWHATL	2	11992.3	0.943081	10_optimized	1066.19	533.093
D:\MW\rawdata\pIV\20230511_TIMS01scp_MW_SA_pIV_10_dia_1_S4-E10_1_3100.d	DRYGGQPLF	DRYGGQPLF	2	3720.12	0.946512	10_optimized	1034.14	517.07
D:\MW\rawdata\pIV\20230511_TIMS01scp_MW_SA_pIV_10_dia_2_S4-E11_1_3101.d	DRYGGQPLF	DRYGGQPLF	2	7063.17	0.973557	10_optimized	1034.14	517.07
D:\MW\rawdata\pIV\20230511_TIMS01scp_MW_SA_pIV_10_dia_3_S4-E12_1_3102.d	DRYGGQPLF	DRYGGQPLF	2	4587.12	0.973463	10_optimized	1034.14	517.07
D:\MW\rawdata\pIV\20230511_TIMS01scp_MW_SA_pIV_10_dia_1_S4-E10_1_3100.d	DRYISGRVL	DRYISGRVL	2	9845.28	0.938695	10_optimized	1060.22	530.111
D:\MW\rawdata\pIV\20230511_TIMS01scp_MW_SA_pIV_10_dia_2_S4-E11_1_3101.d	DRYISGRVL	DRYISGRVL	2	20778.6	0.984543	10_optimized	1060.22	530.111
D:\MW\rawdata\pIV\20230511_TIMS01scp_MW_SA_pIV_10_dia_3_S4-E12_1_3102.d	DRYISGRVL	DRYISGRVL	2	21168.7	0.974632	10_optimized	1060.22	530.111
D:\MW\rawdata\pIV\20230511_TIMS01scp_MW_SA_pIV_10_dia_1_S4-E10_1_3100.d	DRYLLGTSL	DRYLLGTSL	2	6875.19	0.907279	10_optimized	1019.17	509.583
D:\MW\rawdata\pIV\20230511_TIMS01scp_MW_SA_pIV_10_dia_2_S4-E11_1_3101.d	DRYLLGTSL	DRYLLGTSL	2	15140.5	0.964791	10_optimized	1019.17	509.583
D:\MW\rawdata\pIV\20230511_TIMS01scp_MW_SA_pIV_10_dia_3_S4-E12_1_3102.d	DRYLLGTSL	DRYLLGTSL	2	13946.4	0.968331	10_optimized	1019.17	509.583
D:\MW\rawdata\pIV\20230511_TIMS01scp_MW_SA_pIV_10_dia_1_S4-E10_1_3100.d	DRYLLLHLL	DRYLLLHLL	2	2704.07	0.879365	10_optimized	1137.39	568.695
D:\MW\rawdata\pIV\20230511_TIMS01scp_MW_SA_pIV_10_dia_2_S4-E11_1_3101.d	DRYLLLHLL	DRYLLLHLL	2	2710.09	0.945335	10_optimized	1137.39	568.695
D:\MW\rawdata\pIV\20230511_TIMS01scp_MW_SA_pIV_10_dia_3_S4-E12_1_3102.d	DRYLLLHLL	DRYLLLHLL	2	2961.09	0.962417	10_optimized	1137.39	568.695
D:\MW\rawdata\pIV\20230511_TIMS01scp_MW_SA_pIV_10_dia_1_S4-E10_1_3100.d	DRYLRPHAF	DRYLRPHAF	3	2732.05	0.733781	10_optimized	1156.31	385.437
D:\MW\rawdata\pIV\20230511_TIMS01scp_MW_SA_pIV_10_dia_2_S4-E11_1_3101.d	DRYLRPHAF	DRYLRPHAF	3	6385.11	0.907006	10_optimized	1156.31	385.437
D:\MW\rawdata\pIV\20230511_TIMS01scp_MW_SA_pIV_10_dia_3_S4-E12_1_3102.d	DRYLRPHAF	DRYLRPHAF	3	6360.11	0.967546	10_optimized	1156.31	385.437
D:\MW\rawdata\pIV\20230511_TIMS01scp_MW_SA_pIV_10_dia_1_S4-E10_1_3100.d	DTFIRHIAL	DTFIRHIAL	2	1629.04	0.869588	10_optimized	1067.26	533.628
D:\MW\rawdata\pIV\20230511_TIMS01scp_MW_SA_pIV_10_dia_2_S4-E11_1_3101.d	DTFIRHIAL	DTFIRHIAL	2	3998.12	0.965446	10_optimized	1067.26	533.628
D:\MW\rawdata\pIV\20230511_TIMS01scp_MW_SA_pIV_10_dia_3_S4-E12_1_3102.d	DTFIRHIAL	DTFIRHIAL	2	3409.09	0.918971	10_optimized	1067.26	533.628
D:\MW\rawdata\pIV\20230511_TIMS01scp_MW_SA_pIV_10_dia_1_S4-E10_1_3100.d	DYAELLQHF	DYAELLQHF	2	4280.13	0.93736	10_optimized	1117.23	558.613
D:\MW\rawdata\pIV\20230511_TIMS01scp_MW_SA_pIV_10_dia_2_S4-E11_1_3101.d	DYAELLQHF	DYAELLQHF	2	8131.26	0.939196	10_optimized	1117.23	558.613
D:\MW\rawdata\pIV\20230511_TIMS01scp_MW_SA_pIV_10_dia_3_S4-E12_1_3102.d	DYAELLQHF	DYAELLQHF	2	8964.25	0.970558	10_optimized	1117.23	558.613
D:\MW\rawdata\pIV\20230511_TIMS01scp_MW_SA_pIV_10_dia_1_S4-E10_1_3100.d	DYAETVHQL	DYAETVHQL	2	2177.06	0.900972	10_optimized	1057.13	528.564
D:\MW\rawdata\pIV\20230511_TIMS01scp_MW_SA_pIV_10_dia_2_S4-E11_1_3101.d	DYAETVHQL	DYAETVHQL	2	4758.14	0.893785	10_optimized	1057.13	528.564
D:\MW\rawdata\pIV\20230511_TIMS01scp_MW_SA_pIV_10_dia_3_S4-E12_1_3102.d	DYAETVHQL	DYAETVHQL	2	3257.09	0.829018	10_optimized	1057.13	528.564
D:\MW\rawdata\pIV\20230511_TIMS01scp_MW_SA_pIV_10_dia_1_S4-E10_1_3100.d	DYAEVSNTF	DYAEVSNTF	2	1856.04	0.861732	10_optimized	1027.06	513.528
D:\MW\rawdata\pIV\20230511_TIMS01scp_MW_SA_pIV_10_dia_1_S4-E10_1_3100.d	DYAKNLAKL	DYAKNLAKL	2	2101.06	0.914394	10_optimized	1017.19	508.596
D:\MW\rawdata\pIV\20230511_TIMS01scp_MW_SA_pIV_10_dia_2_S4-E11_1_3101.d	DYAKNLAKL	DYAKNLAKL	2	3708.11	0.915283	10_optimized	1017.19	508.596
D:\MW\rawdata\pIV\20230511_TIMS01scp_MW_SA_pIV_10_dia_3_S4-E12_1_3102.d	DYAKNLAKL	DYAKNLAKL	2	4147.12	0.906118	10_optimized	1017.19	508.596
D:\MW\rawdata\pIV\20230511_TIMS01scp_MW_SA_pIV_10_dia_1_S4-E10_1_3100.d	DYAKVLLLI	DYAKVLLLI	2	451.014	0.917465	10_optimized	1029.29	514.644
D:\MW\rawdata\pIV\20230511_TIMS01scp_MW_SA_pIV_10_dia_2_S4-E11_1_3101.d	DYAKVLLLI	DYAKVLLLI	2	1414.04	0.855276	10_optimized	1029.29	514.644
D:\MW\rawdata\pIV\20230511_TIMS01scp_MW_SA_pIV_10_dia_3_S4-E12_1_3102.d	DYAKVLLLI	DYAKVLLLI	2	1723.06	0.912262	10_optimized	1029.29	514.644
D:\MW\rawdata\pIV\20230511_TIMS01scp_MW_SA_pIV_10_dia_1_S4-E10_1_3100.d	DYATFAFHSF	DYATFAFHSF	2	1031.03	0.879264	10_optimized	1187.28	593.638
D:\MW\rawdata\pIV\20230511_TIMS01scp_MW_SA_pIV_10_dia_2_S4-E11_1_3101.d	DYATFAFHSF	DYATFAFHSF	2	1767.05	0.902567	10_optimized	1187.28	593.638
D:\MW\rawdata\pIV\20230511_TIMS01scp_MW_SA_pIV_10_dia_3_S4-E12_1_3102.d	DYATFAFHSF	DYATFAFHSF	2	2280.08	0.958583	10_optimized	1187.28	593.638
D:\MW\rawdata\pIV\20230511_TIMS01scp_MW_SA_pIV_10_dia_1_S4-E10_1_3100.d	DYATGFQNW	DYATGFQNW	2	663.018	0.820002	10_optimized	1083.12	541.562
D:\MW\rawdata\pIV\20230511_TIMS01scp_MW_SA_pIV_10_dia_2_S4-E11_1_3101.d	DYATGFQNW	DYATGFQNW	2	969.027	0.781136	10_optimized	1083.12	541.562
D:\MW\rawdata\pIV\20230511_TIMS01scp_MW_SA_pIV_10_dia_3_S4-E12_1_3102.d	DYATGFQNW	DYATGFQNW	2	959.025	0.65842	10_optimized	1083.12	541.562
D:\MW\rawdata\pIV\20230511_TIMS01scp_MW_SA_pIV_10_dia_1_S4-E10_1_3100.d	DYAYLREHF	DYAYLREHF	2	5514.17	0.947406	10_optimized	1195.3	597.65
D:\MW\rawdata\pIV\20230511_TIMS01scp_MW_SA_pIV_10_dia_2_S4-E11_1_3101.d	DYAYLREHF	DYAYLREHF	2	12405.4	0.967107	10_optimized	1195.3	597.65
D:\MW\rawdata\pIV\20230511_TIMS01scp_MW_SA_pIV_10_dia_3_S4-E12_1_3102.d	DYAYLREHF	DYAYLREHF	2	15500.5	0.976633	10_optimized	1195.3	597.65
D:\MW\rawdata\pIV\20230511_TIMS01scp_MW_SA_pIV_10_dia_1_S4-E10_1_3100.d	DYDSVFHHL	DYDSVFHHL	2	3307.1	0.926846	10_optimized	1114.18	557.091
D:\MW\rawdata\pIV\20230511_TIMS01scp_MW_SA_pIV_10_dia_2_S4-E11_1_3101.d	DYDSVFHHL	DYDSVFHHL	2	5634.17	0.91439	10_optimized	1114.18	557.091
D:\MW\rawdata\pIV\20230511_TIMS01scp_MW_SA_pIV_10_dia_3_S4-E12_1_3102.d	DYDSVFHHL	DYDSVFHHL	2	6218.21	0.954672	10_optimized	1114.18	557.091
D:\MW\rawdata\pIV\20230511_TIMS01scp_MW_SA_pIV_10_dia_1_S4-E10_1_3100.d	DYDSVFHHL	DYDSVFHHL	3	1171.02	0.79149	10_optimized	1114.18	371.394
D:\MW\rawdata\pIV\20230511_TIMS01scp_MW_SA_pIV_10_dia_2_S4-E11_1_3101.d	DYDSVFHHL	DYDSVFHHL	3	2138.03	0.866673	10_optimized	1114.18	371.394
D:\MW\rawdata\pIV\20230511_TIMS01scp_MW_SA_pIV_10_dia_3_S4-E12_1_3102.d	DYDSVFHHL	DYDSVFHHL	3	2063.03	0.937048	10_optimized	1114.18	371.394
D:\MW\rawdata\pIV\20230511_TIMS01scp_MW_SA_pIV_10_dia_1_S4-E10_1_3100.d	DYFKQHLL	DYFKQHLL	2	7798.23	0.950393	10_optimized	1045.21	522.603
D:\MW\rawdata\pIV\20230511_TIMS01scp_MW_SA_pIV_10_dia_1_S4-E10_1_3100.d	DYGKKSKLEF	DYGKKSKLEF	3	1381.03	0.871842	10_optimized	1196.37	398.789
D:\MW\rawdata\pIV\20230511_TIMS01scp_MW_SA_pIV_10_dia_2_S4-E11_1_3101.d	DYGKKSKLEF	DYGKKSKLEF	3	3374.06	0.898883	10_optimized	1196.37	398.789
D:\MW\rawdata\pIV\20230511_TIMS01scp_MW_SA_pIV_10_dia_3_S4-E12_1_3102.d	DYGKKSKLEF	DYGKKSKLEF	3	4418.08	0.965294	10_optimized	1196.37	398.789
D:\MW\rawdata\pIV\20230511_TIMS01scp_MW_SA_pIV_10_dia_1_S4-E10_1_3100.d	DYHTKLFLI	DYHTKLFLI	2	819.028	0.876941	10_optimized	1131.34	565.67
D:\MW\rawdata\pIV\20230511_TIMS01scp_MW_SA_pIV_10_dia_2_S4-E11_1_3101.d	DYHTKLFLI	DYHTKLFLI	2	1542.05	0.864873	10_optimized	1131.34	565.67
D:\MW\rawdata\pIV\20230511_TIMS01scp_MW_SA_pIV_10_dia_3_S4-E12_1_3102.d	DYHTKLFLI	DYHTKLFLI	2	1968.07	0.945788	10_optimized	1131.34	565.67
D:\MW\rawdata\pIV\20230511_TIMS01scp_MW_SA_pIV_10_dia_1_S4-E10_1_3100.d	DYIDTIWKI	DYIDTIWKI	2	775.022	0.763946	10_optimized	1148.32	574.162
D:\MW\rawdata\pIV\20230511_TIMS01scp_MW_SA_pIV_10_dia_2_S4-E11_1_3101.d	DYIDTIWKI	DYIDTIWKI	2	1398.05	0.878284	10_optimized	1148.32	574.162
D:\MW\rawdata\pIV\20230511_TIMS01scp_MW_SA_pIV_10_dia_3_S4-E12_1_3102.d	DYIDTIWKI	DYIDTIWKI	2	1339.04	0.868104	10_optimized	1148.32	574.162
D:\MW\rawdata\pIV\20230511_TIMS01scp_MW_SA_pIV_10_dia_1_S4-E10_1_3100.d	DYIKFLRSI	DYIKFLRSI	2	1538.05	0.932554	10_optimized	1136.36	568.18
D:\MW\rawdata\pIV\20230511_TIMS01scp_MW_SA_pIV_10_dia_2_S4-E11_1_3101.d	DYIKFLRSI	DYIKFLRSI	2	983.032	0.810691	10_optimized	1136.36	568.18
D:\MW\rawdata\pIV\20230511_TIMS01scp_MW_SA_pIV_10_dia_3_S4-E12_1_3102.d	DYIKFLRSI	DYIKFLRSI	2	1541.05	0.75654	10_optimized	1136.36	568.18
D:\MW\rawdata\pIV\20230511_TIMS01scp_MW_SA_pIV_10_dia_1_S4-E10_1_3100.d	DYIKRVPSI	DYIKRVPSI	2	1084.04	0.841187	10_optimized	1072.27	536.136
D:\MW\rawdata\pIV\20230511_TIMS01scp_MW_SA_pIV_10_dia_2_S4-E11_1_3101.d	DYIKRVPSI	DYIKRVPSI	2	2118.07	0.870378	10_optimized	1072.27	536.136
D:\MW\rawdata\pIV\20230511_TIMS01scp_MW_SA_pIV_10_dia_3_S4-E12_1_3102.d	DYIKRVPSI	DYIKRVPSI	2	1975.06	0.888861	10_optimized	1072.27	536.136
D:\MW\rawdata\pIV\20230511_TIMS01scp_MW_SA_pIV_10_dia_1_S4-E10_1_3100.d	DYIPYVFKL	DYIPYVFKL	2	6159.2	0.96249	10_optimized	1139.36	569.68
D:\MW\rawdata\pIV\20230511_TIMS01scp_MW_SA_pIV_10_dia_2_S4-E11_1_3101.d	DYIPYVFKL	DYIPYVFKL	2	8827.25	0.932141	10_optimized	1139.36	569.68
D:\MW\rawdata\pIV\20230511_TIMS01scp_MW_SA_pIV_10_dia_3_S4-E12_1_3102.d	DYIPYVFKL	DYIPYVFKL	2	8360.26	0.933325	10_optimized	1139.36	569.68
D:\MW\rawdata\pIV\20230511_TIMS01scp_MW_SA_pIV_10_dia_1_S4-E10_1_3100.d	DYKFSTLLM(Oxidation)	DYKFSTLLM	2	4370.14	0.909336	10_optimized	1099.32	549.658
D:\MW\rawdata\pIV\20230511_TIMS01scp_MW_SA_pIV_10_dia_2_S4-E11_1_3101.d	DYKFSTLLM(Oxidation)	DYKFSTLLM	2	6182.19	0.923109	10_optimized	1099.32	549.658
D:\MW\rawdata\pIV\20230511_TIMS01scp_MW_SA_pIV_10_dia_3_S4-E12_1_3102.d	DYKFSTLLM(Oxidation)	DYKFSTLLM	2	5122.16	0.886087	10_optimized	1099.32	549.658
D:\MW\rawdata\pIV\20230511_TIMS01scp_MW_SA_pIV_10_dia_1_S4-E10_1_3100.d	DYKITQVLF	DYKITQVLF	2	2547.07	0.864594	10_optimized	1108.3	554.151
D:\MW\rawdata\pIV\20230511_TIMS01scp_MW_SA_pIV_10_dia_2_S4-E11_1_3101.d	DYKITQVLF	DYKITQVLF	2	6493.21	0.955742	10_optimized	1108.3	554.151
D:\MW\rawdata\pIV\20230511_TIMS01scp_MW_SA_pIV_10_dia_3_S4-E12_1_3102.d	DYKITQVLF	DYKITQVLF	2	6568.19	0.962816	10_optimized	1108.3	554.151
D:\MW\rawdata\pIV\20230511_TIMS01scp_MW_SA_pIV_10_dia_1_S4-E10_1_3100.d	DYKRLFFRF	DYKRLFFRF	3	3530.07	0.902291	10_optimized	1273.5	424.501
D:\MW\rawdata\pIV\20230511_TIMS01scp_MW_SA_pIV_10_dia_2_S4-E11_1_3101.d	DYKRLFFRF	DYKRLFFRF	3	9197.2	0.932068	10_optimized	1273.5	424.501
D:\MW\rawdata\pIV\20230511_TIMS01scp_MW_SA_pIV_10_dia_3_S4-E12_1_3102.d	DYKRLFFRF	DYKRLFFRF	3	9487.21	0.980213	10_optimized	1273.5	424.501
D:\MW\rawdata\pIV\20230511_TIMS01scp_MW_SA_pIV_10_dia_1_S4-E10_1_3100.d	DYLEKYYKF	DYLEKYYKF	2	2614.09	0.911373	10_optimized	1250.42	625.208
D:\MW\rawdata\pIV\20230511_TIMS01scp_MW_SA_pIV_10_dia_2_S4-E11_1_3101.d	DYLEKYYKF	DYLEKYYKF	2	5128.18	0.858585	10_optimized	1250.42	625.208
D:\MW\rawdata\pIV\20230511_TIMS01scp_MW_SA_pIV_10_dia_3_S4-E12_1_3102.d	DYLEKYYKF	DYLEKYYKF	2	6451.23	0.942282	10_optimized	1250.42	625.208
D:\MW\rawdata\pIV\20230511_TIMS01scp_MW_SA_pIV_10_dia_1_S4-E10_1_3100.d	DYLEVAKHF	DYLEVAKHF	2	1923.06	0.933742	10_optimized	1103.24	551.621
D:\MW\rawdata\pIV\20230511_TIMS01scp_MW_SA_pIV_10_dia_2_S4-E11_1_3101.d	DYLEVAKHF	DYLEVAKHF	2	3153.1	0.841028	10_optimized	1103.24	551.621
D:\MW\rawdata\pIV\20230511_TIMS01scp_MW_SA_pIV_10_dia_3_S4-E12_1_3102.d	DYLEVAKHF	DYLEVAKHF	2	3480.11	0.921796	10_optimized	1103.24	551.621
D:\MW\rawdata\pIV\20230511_TIMS01scp_MW_SA_pIV_10_dia_1_S4-E10_1_3100.d	DYLEWPEYF	DYLEWPEYF	2	4345.15	0.942314	10_optimized	1243.34	621.669
D:\MW\rawdata\pIV\20230511_TIMS01scp_MW_SA_pIV_10_dia_2_S4-E11_1_3101.d	DYLEWPEYF	DYLEWPEYF	2	7472.23	0.949119	10_optimized	1243.34	621.669
D:\MW\rawdata\pIV\20230511_TIMS01scp_MW_SA_pIV_10_dia_3_S4-E12_1_3102.d	DYLEWPEYF	DYLEWPEYF	2	9733.34	0.934589	10_optimized	1243.34	621.669
D:\MW\rawdata\pIV\20230511_TIMS01scp_MW_SA_pIV_10_dia_1_S4-E10_1_3100.d	DYLKNTYRL	DYLKNTYRL	2	2808.09	0.921137	10_optimized	1167.33	583.665
D:\MW\rawdata\pIV\20230511_TIMS01scp_MW_SA_pIV_10_dia_2_S4-E11_1_3101.d	DYLKNTYRL	DYLKNTYRL	2	5755.18	0.959499	10_optimized	1167.33	583.665
D:\MW\rawdata\pIV\20230511_TIMS01scp_MW_SA_pIV_10_dia_3_S4-E12_1_3102.d	DYLKNTYRL	DYLKNTYRL	2	6567.2	0.901059	10_optimized	1167.33	583.665
D:\MW\rawdata\pIV\20230511_TIMS01scp_MW_SA_pIV_10_dia_1_S4-E10_1_3100.d	DYLRDPVTI	DYLRDPVTI	2	1095.03	0.842821	10_optimized	1073.21	536.607
D:\MW\rawdata\pIV\20230511_TIMS01scp_MW_SA_pIV_10_dia_2_S4-E11_1_3101.d	DYLRDPVTI	DYLRDPVTI	2	3273.09	0.859698	10_optimized	1073.21	536.607
D:\MW\rawdata\pIV\20230511_TIMS01scp_MW_SA_pIV_10_dia_3_S4-E12_1_3102.d	DYLRDPVTI	DYLRDPVTI	2	2801.08	0.945546	10_optimized	1073.21	536.607
D:\MW\rawdata\pIV\20230511_TIMS01scp_MW_SA_pIV_10_dia_1_S4-E10_1_3100.d	DYLRWVQTL	DYLRWVQTL	2	3338.1	0.890328	10_optimized	1175.35	587.676
D:\MW\rawdata\pIV\20230511_TIMS01scp_MW_SA_pIV_10_dia_2_S4-E11_1_3101.d	DYLRWVQTL	DYLRWVQTL	2	7424.24	0.945332	10_optimized	1175.35	587.676
D:\MW\rawdata\pIV\20230511_TIMS01scp_MW_SA_pIV_10_dia_3_S4-E12_1_3102.d	DYLRWVQTL	DYLRWVQTL	2	7653.22	0.970801	10_optimized	1175.35	587.676
D:\MW\rawdata\pIV\20230511_TIMS01scp_MW_SA_pIV_10_dia_1_S4-E10_1_3100.d	DYM(Oxidation)KTTSNF	DYMKTTSNF	2	3518.1	0.91057	10_optimized	1088.21	544.103
D:\MW\rawdata\pIV\20230511_TIMS01scp_MW_SA_pIV_10_dia_2_S4-E11_1_3101.d	DYM(Oxidation)KTTSNF	DYMKTTSNF	2	6083.16	0.918197	10_optimized	1088.21	544.103
D:\MW\rawdata\pIV\20230511_TIMS01scp_MW_SA_pIV_10_dia_3_S4-E12_1_3102.d	DYM(Oxidation)KTTSNF	DYMKTTSNF	2	6773.18	0.95862	10_optimized	1088.21	544.103
D:\MW\rawdata\pIV\20230511_TIMS01scp_MW_SA_pIV_10_dia_1_S4-E10_1_3100.d	DYMKTTSNF	DYMKTTSNF	2	1784.05	0.852926	10_optimized	1088.21	544.103
D:\MW\rawdata\pIV\20230511_TIMS01scp_MW_SA_pIV_10_dia_2_S4-E11_1_3101.d	DYMKTTSNF	DYMKTTSNF	2	5610.16	0.944721	10_optimized	1088.21	544.103
D:\MW\rawdata\pIV\20230511_TIMS01scp_MW_SA_pIV_10_dia_3_S4-E12_1_3102.d	DYMKTTSNF	DYMKTTSNF	2	9613.29	0.966952	10_optimized	1088.21	544.103
D:\MW\rawdata\pIV\20230511_TIMS01scp_MW_SA_pIV_10_dia_1_S4-E10_1_3100.d	DYPRYLFEI	DYPRYLFEI	2	1678.06	0.917431	10_optimized	1197.36	598.678
D:\MW\rawdata\pIV\20230511_TIMS01scp_MW_SA_pIV_10_dia_2_S4-E11_1_3101.d	DYPRYLFEI	DYPRYLFEI	2	3635.12	0.927444	10_optimized	1197.36	598.678
D:\MW\rawdata\pIV\20230511_TIMS01scp_MW_SA_pIV_10_dia_3_S4-E12_1_3102.d	DYPRYLFEI	DYPRYLFEI	2	3105.1	0.895031	10_optimized	1197.36	598.678
D:\MW\rawdata\pIV\20230511_TIMS01scp_MW_SA_pIV_10_dia_1_S4-E10_1_3100.d	DYPSRWTAI	DYPSRWTAI	2	1711.05	0.851026	10_optimized	1090.2	545.102
D:\MW\rawdata\pIV\20230511_TIMS01scp_MW_SA_pIV_10_dia_3_S4-E12_1_3102.d	DYPSRWTAI	DYPSRWTAI	2	3904.11	0.917778	10_optimized	1090.2	545.102
D:\MW\rawdata\pIV\20230511_TIMS01scp_MW_SA_pIV_10_dia_1_S4-E10_1_3100.d	DYSPYFKTI	DYSPYFKTI	2	39947.2	0.993567	10_optimized	1115.25	557.625
D:\MW\rawdata\pIV\20230511_TIMS01scp_MW_SA_pIV_10_dia_2_S4-E11_1_3101.d	DYSPYFKTI	DYSPYFKTI	2	74301.2	0.988904	10_optimized	1115.25	557.625
D:\MW\rawdata\pIV\20230511_TIMS01scp_MW_SA_pIV_10_dia_3_S4-E12_1_3102.d	DYSPYFKTI	DYSPYFKTI	2	79357.5	0.992451	10_optimized	1115.25	557.625
D:\MW\rawdata\pIV\20230511_TIMS01scp_MW_SA_pIV_10_dia_1_S4-E10_1_3100.d	DYSSILQKF	DYSSILQKF	2	29330.8	0.981573	10_optimized	1082.22	541.111
D:\MW\rawdata\pIV\20230511_TIMS01scp_MW_SA_pIV_10_dia_2_S4-E11_1_3101.d	DYSSILQKF	DYSSILQKF	2	80294.2	0.987549	10_optimized	1082.22	541.111
D:\MW\rawdata\pIV\20230511_TIMS01scp_MW_SA_pIV_10_dia_3_S4-E12_1_3102.d	DYSSILQKF	DYSSILQKF	2	75857	0.917986	10_optimized	1082.22	541.111
D:\MW\rawdata\pIV\20230511_TIMS01scp_MW_SA_pIV_10_dia_1_S4-E10_1_3100.d	DYTILLHNI	DYTILLHNI	2	947.028	0.770305	10_optimized	1083.25	541.626
D:\MW\rawdata\pIV\20230511_TIMS01scp_MW_SA_pIV_10_dia_2_S4-E11_1_3101.d	DYTILLHNI	DYTILLHNI	2	1535.05	0.916694	10_optimized	1083.25	541.626
D:\MW\rawdata\pIV\20230511_TIMS01scp_MW_SA_pIV_10_dia_3_S4-E12_1_3102.d	DYTILLHNI	DYTILLHNI	2	2899.08	0.880269	10_optimized	1083.25	541.626
D:\MW\rawdata\pIV\20230511_TIMS01scp_MW_SA_pIV_10_dia_1_S4-E10_1_3100.d	DYTSRFSEF	DYTSRFSEF	2	746.021	0.800437	10_optimized	1133.18	566.591
D:\MW\rawdata\pIV\20230511_TIMS01scp_MW_SA_pIV_10_dia_2_S4-E11_1_3101.d	DYTSRFSEF	DYTSRFSEF	2	1596.04	0.892345	10_optimized	1133.18	566.591
D:\MW\rawdata\pIV\20230511_TIMS01scp_MW_SA_pIV_10_dia_3_S4-E12_1_3102.d	DYTSRFSEF	DYTSRFSEF	2	1815.05	0.933784	10_optimized	1133.18	566.591
D:\MW\rawdata\pIV\20230511_TIMS01scp_MW_SA_pIV_10_dia_1_S4-E10_1_3100.d	DYVEGLRVF	DYVEGLRVF	2	43557.2	0.993695	10_optimized	1079.22	539.61
D:\MW\rawdata\pIV\20230511_TIMS01scp_MW_SA_pIV_10_dia_2_S4-E11_1_3101.d	DYVEGLRVF	DYVEGLRVF	2	81617.4	0.991115	10_optimized	1079.22	539.61
D:\MW\rawdata\pIV\20230511_TIMS01scp_MW_SA_pIV_10_dia_3_S4-E12_1_3102.d	DYVEGLRVF	DYVEGLRVF	2	89209.8	0.966014	10_optimized	1079.22	539.61
D:\MW\rawdata\pIV\20230511_TIMS01scp_MW_SA_pIV_10_dia_1_S4-E10_1_3100.d	DYVRQTWKL	DYVRQTWKL	2	5111.14	0.850842	10_optimized	1190.37	595.184
D:\MW\rawdata\pIV\20230511_TIMS01scp_MW_SA_pIV_10_dia_2_S4-E11_1_3101.d	DYVRQTWKL	DYVRQTWKL	2	11788.3	0.949354	10_optimized	1190.37	595.184
D:\MW\rawdata\pIV\20230511_TIMS01scp_MW_SA_pIV_10_dia_3_S4-E12_1_3102.d	DYVRQTWKL	DYVRQTWKL	2	11916.4	0.975695	10_optimized	1190.37	595.184
D:\MW\rawdata\pIV\20230511_TIMS01scp_MW_SA_pIV_10_dia_1_S4-E10_1_3100.d	EFLKM(Oxidation)LNLF	EFLKMLNLF	2	2419.08	0.87916	10_optimized	1136.42	568.212
D:\MW\rawdata\pIV\20230511_TIMS01scp_MW_SA_pIV_10_dia_2_S4-E11_1_3101.d	EFLKM(Oxidation)LNLF	EFLKMLNLF	2	6762.22	0.954663	10_optimized	1136.42	568.212
D:\MW\rawdata\pIV\20230511_TIMS01scp_MW_SA_pIV_10_dia_3_S4-E12_1_3102.d	EFLKM(Oxidation)LNLF	EFLKMLNLF	2	5676.18	0.941545	10_optimized	1136.42	568.212
D:\MW\rawdata\pIV\20230511_TIMS01scp_MW_SA_pIV_10_dia_1_S4-E10_1_3100.d	EFLTKTAKF	EFLTKTAKF	2	2166.06	0.91735	10_optimized	1066.27	533.133
D:\MW\rawdata\pIV\20230511_TIMS01scp_MW_SA_pIV_10_dia_2_S4-E11_1_3101.d	EFLTKTAKF	EFLTKTAKF	2	2504.07	0.919936	10_optimized	1066.27	533.133
D:\MW\rawdata\pIV\20230511_TIMS01scp_MW_SA_pIV_10_dia_3_S4-E12_1_3102.d	EFLTKTAKF	EFLTKTAKF	2	3960.11	0.92159	10_optimized	1066.27	533.133
D:\MW\rawdata\pIV\20230511_TIMS01scp_MW_SA_pIV_10_dia_3_S4-E12_1_3102.d	EFQKLDYF	EFQKLDYF	2	1152.03	0.855522	10_optimized	1071.2	535.599
D:\MW\rawdata\pIV\20230511_TIMS01scp_MW_SA_pIV_10_dia_1_S4-E10_1_3100.d	EFTPHHAGF	EFTPHHAGF	2	4386.11	0.974017	10_optimized	1024.1	512.052
D:\MW\rawdata\pIV\20230511_TIMS01scp_MW_SA_pIV_10_dia_2_S4-E11_1_3101.d	EFTPHHAGF	EFTPHHAGF	2	10050.3	0.981312	10_optimized	1024.1	512.052
D:\MW\rawdata\pIV\20230511_TIMS01scp_MW_SA_pIV_10_dia_3_S4-E12_1_3102.d	EFTPHHAGF	EFTPHHAGF	2	12361.3	0.964883	10_optimized	1024.1	512.052
D:\MW\rawdata\pIV\20230511_TIMS01scp_MW_SA_pIV_10_dia_1_S4-E10_1_3100.d	EFTPHHAGF	EFTPHHAGF	3	2139.03	0.815906	10_optimized	1024.1	341.368
D:\MW\rawdata\pIV\20230511_TIMS01scp_MW_SA_pIV_10_dia_2_S4-E11_1_3101.d	EFTPHHAGF	EFTPHHAGF	3	3030.05	0.958949	10_optimized	1024.1	341.368
D:\MW\rawdata\pIV\20230511_TIMS01scp_MW_SA_pIV_10_dia_3_S4-E12_1_3102.d	EFTPHHAGF	EFTPHHAGF	3	3825.06	0.933382	10_optimized	1024.1	341.368
D:\MW\rawdata\pIV\20230511_TIMS01scp_MW_SA_pIV_10_dia_1_S4-E10_1_3100.d	EFVAKGHLF	EFVAKGHLF	2	12922.4	0.986905	10_optimized	1029.21	514.603
D:\MW\rawdata\pIV\20230511_TIMS01scp_MW_SA_pIV_10_dia_2_S4-E11_1_3101.d	EFVAKGHLF	EFVAKGHLF	2	11551.3	0.919369	10_optimized	1029.21	514.603
D:\MW\rawdata\pIV\20230511_TIMS01scp_MW_SA_pIV_10_dia_3_S4-E12_1_3102.d	EFVAKGHLF	EFVAKGHLF	2	20048.6	0.952961	10_optimized	1029.21	514.603
D:\MW\rawdata\pIV\20230511_TIMS01scp_MW_SA_pIV_10_dia_1_S4-E10_1_3100.d	ELPKHYFSF	ELPKHYFSF	2	2402.07	0.827754	10_optimized	1149.31	574.657
D:\MW\rawdata\pIV\20230511_TIMS01scp_MW_SA_pIV_10_dia_2_S4-E11_1_3101.d	ELPKHYFSF	ELPKHYFSF	2	6090.19	0.929025	10_optimized	1149.31	574.657
D:\MW\rawdata\pIV\20230511_TIMS01scp_MW_SA_pIV_10_dia_3_S4-E12_1_3102.d	ELPKHYFSF	ELPKHYFSF	2	5066.15	0.885524	10_optimized	1149.31	574.657
D:\MW\rawdata\pIV\20230511_TIMS01scp_MW_SA_pIV_10_dia_1_S4-E10_1_3100.d	EQELIYFTF	EQELIYFTF	2	3641.11	0.897348	10_optimized	1171.31	585.657
D:\MW\rawdata\pIV\20230511_TIMS01scp_MW_SA_pIV_10_dia_2_S4-E11_1_3101.d	EQELIYFTF	EQELIYFTF	2	7488.24	0.956306	10_optimized	1171.31	585.657
D:\MW\rawdata\pIV\20230511_TIMS01scp_MW_SA_pIV_10_dia_3_S4-E12_1_3102.d	EQELIYFTF	EQELIYFTF	2	7681.26	0.939831	10_optimized	1171.31	585.657
D:\MW\rawdata\pIV\20230511_TIMS01scp_MW_SA_pIV_10_dia_1_S4-E10_1_3100.d	ERAIHQAL	ERAIHQAL	2	6789.17	0.956406	10_optimized	919.051	459.526
D:\MW\rawdata\pIV\20230511_TIMS01scp_MW_SA_pIV_10_dia_2_S4-E11_1_3101.d	ERAIHQAL	ERAIHQAL	2	12742.3	0.942127	10_optimized	919.051	459.526
D:\MW\rawdata\pIV\20230511_TIMS01scp_MW_SA_pIV_10_dia_3_S4-E12_1_3102.d	ERAIHQAL	ERAIHQAL	2	13557.3	0.978422	10_optimized	919.051	459.526
D:\MW\rawdata\pIV\20230511_TIMS01scp_MW_SA_pIV_10_dia_1_S4-E10_1_3100.d	ERLAIRAQL	ERLAIRAQL	2	1953.06	0.856366	10_optimized	1051.26	525.629
D:\MW\rawdata\pIV\20230511_TIMS01scp_MW_SA_pIV_10_dia_2_S4-E11_1_3101.d	ERLAIRAQL	ERLAIRAQL	2	3557.11	0.90474	10_optimized	1051.26	525.629
D:\MW\rawdata\pIV\20230511_TIMS01scp_MW_SA_pIV_10_dia_3_S4-E12_1_3102.d	ERLAIRAQL	ERLAIRAQL	2	3591.11	0.749359	10_optimized	1051.26	525.629
D:\MW\rawdata\pIV\20230511_TIMS01scp_MW_SA_pIV_10_dia_1_S4-E10_1_3100.d	EWASRFWLW	EWASRFWLW	2	5900.18	0.907422	10_optimized	1262.44	631.218
D:\MW\rawdata\pIV\20230511_TIMS01scp_MW_SA_pIV_10_dia_2_S4-E11_1_3101.d	EWASRFWLW	EWASRFWLW	2	11297.4	0.932774	10_optimized	1262.44	631.218
D:\MW\rawdata\pIV\20230511_TIMS01scp_MW_SA_pIV_10_dia_3_S4-E12_1_3102.d	EWASRFWLW	EWASRFWLW	2	10731.4	0.908192	10_optimized	1262.44	631.218
D:\MW\rawdata\pIV\20230511_TIMS01scp_MW_SA_pIV_10_dia_1_S4-E10_1_3100.d	EWIPLAWKW	EWIPLAWKW	2	2966.1	0.9545	10_optimized	1210.44	605.222
D:\MW\rawdata\pIV\20230511_TIMS01scp_MW_SA_pIV_10_dia_2_S4-E11_1_3101.d	EWIPLAWKW	EWIPLAWKW	2	6952.2	0.937878	10_optimized	1210.44	605.222
D:\MW\rawdata\pIV\20230511_TIMS01scp_MW_SA_pIV_10_dia_3_S4-E12_1_3102.d	EWIPLAWKW	EWIPLAWKW	2	7168.19	0.912116	10_optimized	1210.44	605.222
D:\MW\rawdata\pIV\20230511_TIMS01scp_MW_SA_pIV_10_dia_1_S4-E10_1_3100.d	EWITYRTW	EWITYRTW	2	3630.09	0.948168	10_optimized	1136.27	568.137
D:\MW\rawdata\pIV\20230511_TIMS01scp_MW_SA_pIV_10_dia_2_S4-E11_1_3101.d	EWITYRTW	EWITYRTW	2	11938.4	0.971383	10_optimized	1136.27	568.137
D:\MW\rawdata\pIV\20230511_TIMS01scp_MW_SA_pIV_10_dia_3_S4-E12_1_3102.d	EWITYRTW	EWITYRTW	2	11376.3	0.973166	10_optimized	1136.27	568.137
D:\MW\rawdata\pIV\20230511_TIMS01scp_MW_SA_pIV_10_dia_1_S4-E10_1_3100.d	EWLSFGHKF	EWLSFGHKF	2	2882.09	0.94476	10_optimized	1132.29	566.143
D:\MW\rawdata\pIV\20230511_TIMS01scp_MW_SA_pIV_10_dia_2_S4-E11_1_3101.d	EWLSFGHKF	EWLSFGHKF	2	5906.18	0.918393	10_optimized	1132.29	566.143
D:\MW\rawdata\pIV\20230511_TIMS01scp_MW_SA_pIV_10_dia_3_S4-E12_1_3102.d	EWLSFGHKF	EWLSFGHKF	2	6934.21	0.971409	10_optimized	1132.29	566.143
D:\MW\rawdata\pIV\20230511_TIMS01scp_MW_SA_pIV_10_dia_1_S4-E10_1_3100.d	EWSPYTKIFQF	EWSPYTKIFQF	2	2447.09	0.939919	10_optimized	1427.62	713.811
D:\MW\rawdata\pIV\20230511_TIMS01scp_MW_SA_pIV_10_dia_2_S4-E11_1_3101.d	EWSPYTKIFQF	EWSPYTKIFQF	2	5009.18	0.916569	10_optimized	1427.62	713.811
D:\MW\rawdata\pIV\20230511_TIMS01scp_MW_SA_pIV_10_dia_3_S4-E12_1_3102.d	EWSPYTKIFQF	EWSPYTKIFQF	2	5603.21	0.92013	10_optimized	1427.62	713.811
D:\MW\rawdata\pIV\20230511_TIMS01scp_MW_SA_pIV_10_dia_1_S4-E10_1_3100.d	EYAAQLQRF	EYAAQLQRF	2	3164.09	0.923204	10_optimized	1107.23	553.617
D:\MW\rawdata\pIV\20230511_TIMS01scp_MW_SA_pIV_10_dia_2_S4-E11_1_3101.d	EYAAQLQRF	EYAAQLQRF	2	7019.2	0.889842	10_optimized	1107.23	553.617
D:\MW\rawdata\pIV\20230511_TIMS01scp_MW_SA_pIV_10_dia_3_S4-E12_1_3102.d	EYAAQLQRF	EYAAQLQRF	2	7843.22	0.95832	10_optimized	1107.23	553.617
D:\MW\rawdata\pIV\20230511_TIMS01scp_MW_SA_pIV_10_dia_2_S4-E11_1_3101.d	EYAHLFEVF	EYAHLFEVF	2	6585.23	0.977981	10_optimized	1136.27	568.136
D:\MW\rawdata\pIV\20230511_TIMS01scp_MW_SA_pIV_10_dia_1_S4-E10_1_3100.d	EYAKIEETM(Oxidation)	EYAKIEETM	2	1405.04	0.837317	10_optimized	1095.24	547.619
D:\MW\rawdata\pIV\20230511_TIMS01scp_MW_SA_pIV_10_dia_3_S4-E12_1_3102.d	EYAKIEETM(Oxidation)	EYAKIEETM	2	1914.05	0.86814	10_optimized	1095.24	547.619
D:\MW\rawdata\pIV\20230511_TIMS01scp_MW_SA_pIV_10_dia_1_S4-E10_1_3100.d	EYAKIEETM	EYAKIEETM	2	809.024	0.749387	10_optimized	1095.24	547.619
D:\MW\rawdata\pIV\20230511_TIMS01scp_MW_SA_pIV_10_dia_2_S4-E11_1_3101.d	EYAKIEETM	EYAKIEETM	2	2611.08	0.726975	10_optimized	1095.24	547.619
D:\MW\rawdata\pIV\20230511_TIMS01scp_MW_SA_pIV_10_dia_3_S4-E12_1_3102.d	EYAKIEETM	EYAKIEETM	2	2495.07	0.896817	10_optimized	1095.24	547.619
D:\MW\rawdata\pIV\20230511_TIMS01scp_MW_SA_pIV_10_dia_1_S4-E10_1_3100.d	EYAKIFTTY	EYAKIFTTY	2	1060.03	0.892621	10_optimized	1117.27	558.633
D:\MW\rawdata\pIV\20230511_TIMS01scp_MW_SA_pIV_10_dia_2_S4-E11_1_3101.d	EYAKIFTTY	EYAKIFTTY	2	1678.05	0.860447	10_optimized	1117.27	558.633
D:\MW\rawdata\pIV\20230511_TIMS01scp_MW_SA_pIV_10_dia_3_S4-E12_1_3102.d	EYAKIFTTY	EYAKIFTTY	2	1540.05	0.845843	10_optimized	1117.27	558.633
D:\MW\rawdata\pIV\20230511_TIMS01scp_MW_SA_pIV_10_dia_1_S4-E10_1_3100.d	EYAKIHDLL	EYAKIHDLL	2	1366.04	0.915944	10_optimized	1083.25	541.626
D:\MW\rawdata\pIV\20230511_TIMS01scp_MW_SA_pIV_10_dia_2_S4-E11_1_3101.d	EYAKIHDLL	EYAKIHDLL	2	2289.08	0.907895	10_optimized	1083.25	541.626
D:\MW\rawdata\pIV\20230511_TIMS01scp_MW_SA_pIV_10_dia_3_S4-E12_1_3102.d	EYAKIHDLL	EYAKIHDLL	2	2979.09	0.922563	10_optimized	1083.25	541.626
D:\MW\rawdata\pIV\20230511_TIMS01scp_MW_SA_pIV_10_dia_1_S4-E10_1_3100.d	EYALLYHTL	EYALLYHTL	2	4730.13	0.952898	10_optimized	1104.27	552.135
D:\MW\rawdata\pIV\20230511_TIMS01scp_MW_SA_pIV_10_dia_2_S4-E11_1_3101.d	EYALLYHTL	EYALLYHTL	2	10507.3	0.964876	10_optimized	1104.27	552.135
D:\MW\rawdata\pIV\20230511_TIMS01scp_MW_SA_pIV_10_dia_3_S4-E12_1_3102.d	EYALLYHTL	EYALLYHTL	2	10593.3	0.978188	10_optimized	1104.27	552.135
D:\MW\rawdata\pIV\20230511_TIMS01scp_MW_SA_pIV_10_dia_1_S4-E10_1_3100.d	EYATKISRF	EYATKISRF	2	6450.19	0.964963	10_optimized	1096.25	548.126
D:\MW\rawdata\pIV\20230511_TIMS01scp_MW_SA_pIV_10_dia_2_S4-E11_1_3101.d	EYATKISRF	EYATKISRF	2	13956.4	0.966731	10_optimized	1096.25	548.126
D:\MW\rawdata\pIV\20230511_TIMS01scp_MW_SA_pIV_10_dia_3_S4-E12_1_3102.d	EYATKISRF	EYATKISRF	2	15297.4	0.966293	10_optimized	1096.25	548.126
D:\MW\rawdata\pIV\20230511_TIMS01scp_MW_SA_pIV_10_dia_1_S4-E10_1_3100.d	EYATKISRF	EYATKISRF	3	18192.3	0.96995	10_optimized	1096.25	365.417
D:\MW\rawdata\pIV\20230511_TIMS01scp_MW_SA_pIV_10_dia_2_S4-E11_1_3101.d	EYATKISRF	EYATKISRF	3	31265.5	0.990065	10_optimized	1096.25	365.417
D:\MW\rawdata\pIV\20230511_TIMS01scp_MW_SA_pIV_10_dia_3_S4-E12_1_3102.d	EYATKISRF	EYATKISRF	3	36723.7	0.9901	10_optimized	1096.25	365.417
D:\MW\rawdata\pIV\20230511_TIMS01scp_MW_SA_pIV_10_dia_1_S4-E10_1_3100.d	EYAVM(Oxidation)LYTW	EYAVMLYTW	2	1032.03	0.728348	10_optimized	1157.36	578.678
D:\MW\rawdata\pIV\20230511_TIMS01scp_MW_SA_pIV_10_dia_2_S4-E11_1_3101.d	EYAVM(Oxidation)LYTW	EYAVMLYTW	2	2498.08	0.885837	10_optimized	1157.36	578.678
D:\MW\rawdata\pIV\20230511_TIMS01scp_MW_SA_pIV_10_dia_3_S4-E12_1_3102.d	EYAVM(Oxidation)LYTW	EYAVMLYTW	2	2293.07	0.950935	10_optimized	1157.36	578.678
D:\MW\rawdata\pIV\20230511_TIMS01scp_MW_SA_pIV_10_dia_1_S4-E10_1_3100.d	EYDLIVHQL	EYDLIVHQL	2	8108.24	0.979814	10_optimized	1111.26	555.631
D:\MW\rawdata\pIV\20230511_TIMS01scp_MW_SA_pIV_10_dia_2_S4-E11_1_3101.d	EYDLIVHQL	EYDLIVHQL	2	19233.6	0.957311	10_optimized	1111.26	555.631
D:\MW\rawdata\pIV\20230511_TIMS01scp_MW_SA_pIV_10_dia_3_S4-E12_1_3102.d	EYDLIVHQL	EYDLIVHQL	2	21043.6	0.979986	10_optimized	1111.26	555.631
D:\MW\rawdata\pIV\20230511_TIMS01scp_MW_SA_pIV_10_dia_1_S4-E10_1_3100.d	EYDNFFQHL	EYDNFFQHL	2	2859.1	0.941914	10_optimized	1194.27	597.134
D:\MW\rawdata\pIV\20230511_TIMS01scp_MW_SA_pIV_10_dia_2_S4-E11_1_3101.d	EYDNFFQHL	EYDNFFQHL	2	6215.23	0.972258	10_optimized	1194.27	597.134
D:\MW\rawdata\pIV\20230511_TIMS01scp_MW_SA_pIV_10_dia_3_S4-E12_1_3102.d	EYDNFFQHL	EYDNFFQHL	2	6369.23	0.948868	10_optimized	1194.27	597.134
D:\MW\rawdata\pIV\20230511_TIMS01scp_MW_SA_pIV_10_dia_1_S4-E10_1_3100.d	EYERFFALL	EYERFFALL	2	1397.04	0.878793	10_optimized	1169.35	584.673
D:\MW\rawdata\pIV\20230511_TIMS01scp_MW_SA_pIV_10_dia_2_S4-E11_1_3101.d	EYERFFALL	EYERFFALL	2	4097.14	0.940362	10_optimized	1169.35	584.673
D:\MW\rawdata\pIV\20230511_TIMS01scp_MW_SA_pIV_10_dia_3_S4-E12_1_3102.d	EYERFFALL	EYERFFALL	2	2890.08	0.936154	10_optimized	1169.35	584.673
D:\MW\rawdata\pIV\20230511_TIMS01scp_MW_SA_pIV_10_dia_1_S4-E10_1_3100.d	EYGFISQTL	EYGFISQTL	2	1067.03	0.927705	10_optimized	1039.15	519.576
D:\MW\rawdata\pIV\20230511_TIMS01scp_MW_SA_pIV_10_dia_2_S4-E11_1_3101.d	EYGFISQTL	EYGFISQTL	2	2787.08	0.923777	10_optimized	1039.15	519.576
D:\MW\rawdata\pIV\20230511_TIMS01scp_MW_SA_pIV_10_dia_3_S4-E12_1_3102.d	EYGFISQTL	EYGFISQTL	2	2793.08	0.867126	10_optimized	1039.15	519.576
D:\MW\rawdata\pIV\20230511_TIMS01scp_MW_SA_pIV_10_dia_1_S4-E10_1_3100.d	EYGIFNQKI	EYGIFNQKI	2	1419.04	0.884953	10_optimized	1093.25	546.624
D:\MW\rawdata\pIV\20230511_TIMS01scp_MW_SA_pIV_10_dia_2_S4-E11_1_3101.d	EYGIFNQKI	EYGIFNQKI	2	1644.05	0.776167	10_optimized	1093.25	546.624
D:\MW\rawdata\pIV\20230511_TIMS01scp_MW_SA_pIV_10_dia_3_S4-E12_1_3102.d	EYGIFNQKI	EYGIFNQKI	2	2691.08	0.9228	10_optimized	1093.25	546.624
D:\MW\rawdata\pIV\20230511_TIMS01scp_MW_SA_pIV_10_dia_1_S4-E10_1_3100.d	EYGKFFVTL	EYGKFFVTL	2	9966.26	0.979595	10_optimized	1085.27	542.634
D:\MW\rawdata\pIV\20230511_TIMS01scp_MW_SA_pIV_10_dia_2_S4-E11_1_3101.d	EYGKFFVTL	EYGKFFVTL	2	21938.6	0.979512	10_optimized	1085.27	542.634
D:\MW\rawdata\pIV\20230511_TIMS01scp_MW_SA_pIV_10_dia_3_S4-E12_1_3102.d	EYGKFFVTL	EYGKFFVTL	2	24554.7	0.980913	10_optimized	1085.27	542.634
D:\MW\rawdata\pIV\20230511_TIMS01scp_MW_SA_pIV_10_dia_1_S4-E10_1_3100.d	EYGKVEFVF	EYGKVEFVF	2	5192.14	0.954886	10_optimized	1099.25	549.626
D:\MW\rawdata\pIV\20230511_TIMS01scp_MW_SA_pIV_10_dia_2_S4-E11_1_3101.d	EYGKVEFVF	EYGKVEFVF	2	16788.5	0.968625	10_optimized	1099.25	549.626
D:\MW\rawdata\pIV\20230511_TIMS01scp_MW_SA_pIV_10_dia_3_S4-E12_1_3102.d	EYGKVEFVF	EYGKVEFVF	2	19288.5	0.980503	10_optimized	1099.25	549.626
D:\MW\rawdata\pIV\20230511_TIMS01scp_MW_SA_pIV_10_dia_1_S4-E10_1_3100.d	EYGPIHILW	EYGPIHILW	2	1298.04	0.847741	10_optimized	1109.29	554.646
D:\MW\rawdata\pIV\20230511_TIMS01scp_MW_SA_pIV_10_dia_2_S4-E11_1_3101.d	EYGPIHILW	EYGPIHILW	2	3773.12	0.926556	10_optimized	1109.29	554.646
D:\MW\rawdata\pIV\20230511_TIMS01scp_MW_SA_pIV_10_dia_3_S4-E12_1_3102.d	EYGPIHILW	EYGPIHILW	2	3686.09	0.952794	10_optimized	1109.29	554.646
D:\MW\rawdata\pIV\20230511_TIMS01scp_MW_SA_pIV_10_dia_1_S4-E10_1_3100.d	EYGQVNHAL	EYGQVNHAL	2	1757.04	0.786744	10_optimized	1012.09	506.045
D:\MW\rawdata\pIV\20230511_TIMS01scp_MW_SA_pIV_10_dia_2_S4-E11_1_3101.d	EYGQVNHAL	EYGQVNHAL	2	2706.07	0.832819	10_optimized	1012.09	506.045
D:\MW\rawdata\pIV\20230511_TIMS01scp_MW_SA_pIV_10_dia_3_S4-E12_1_3102.d	EYGQVNHAL	EYGQVNHAL	2	3085.08	0.837644	10_optimized	1012.09	506.045
D:\MW\rawdata\pIV\20230511_TIMS01scp_MW_SA_pIV_10_dia_1_S4-E10_1_3100.d	EYGRIGNFI	EYGRIGNFI	2	1832.05	0.85384	10_optimized	1050.18	525.091
D:\MW\rawdata\pIV\20230511_TIMS01scp_MW_SA_pIV_10_dia_2_S4-E11_1_3101.d	EYGRIGNFI	EYGRIGNFI	2	3342.09	0.937732	10_optimized	1050.18	525.091
D:\MW\rawdata\pIV\20230511_TIMS01scp_MW_SA_pIV_10_dia_3_S4-E12_1_3102.d	EYGRIGNFI	EYGRIGNFI	2	3261.08	0.945303	10_optimized	1050.18	525.091
D:\MW\rawdata\pIV\20230511_TIMS01scp_MW_SA_pIV_10_dia_1_S4-E10_1_3100.d	EYGVHWNFF	EYGVHWNFF	2	349.009	0.802686	10_optimized	1180.29	590.144
D:\MW\rawdata\pIV\20230511_TIMS01scp_MW_SA_pIV_10_dia_2_S4-E11_1_3101.d	EYGVHWNFF	EYGVHWNFF	2	278.009	0.901886	10_optimized	1180.29	590.144
D:\MW\rawdata\pIV\20230511_TIMS01scp_MW_SA_pIV_10_dia_3_S4-E12_1_3102.d	EYGVHWNFF	EYGVHWNFF	2	685.022	0.722167	10_optimized	1180.29	590.144
D:\MW\rawdata\pIV\20230511_TIMS01scp_MW_SA_pIV_10_dia_1_S4-E10_1_3100.d	EYGVIRDVL	EYGVIRDVL	2	5896.16	0.972781	10_optimized	1045.2	522.602
D:\MW\rawdata\pIV\20230511_TIMS01scp_MW_SA_pIV_10_dia_2_S4-E11_1_3101.d	EYGVIRDVL	EYGVIRDVL	2	13424.3	0.980845	10_optimized	1045.2	522.602
D:\MW\rawdata\pIV\20230511_TIMS01scp_MW_SA_pIV_10_dia_3_S4-E12_1_3102.d	EYGVIRDVL	EYGVIRDVL	2	14479.4	0.963681	10_optimized	1045.2	522.602
D:\MW\rawdata\pIV\20230511_TIMS01scp_MW_SA_pIV_10_dia_1_S4-E10_1_3100.d	EYIAKQFGF	EYIAKQFGF	2	5131.14	0.951909	10_optimized	1084.24	542.12
D:\MW\rawdata\pIV\20230511_TIMS01scp_MW_SA_pIV_10_dia_2_S4-E11_1_3101.d	EYIAKQFGF	EYIAKQFGF	2	10136.3	0.969146	10_optimized	1084.24	542.12
D:\MW\rawdata\pIV\20230511_TIMS01scp_MW_SA_pIV_10_dia_3_S4-E12_1_3102.d	EYIAKQFGF	EYIAKQFGF	2	8927.24	0.965706	10_optimized	1084.24	542.12
D:\MW\rawdata\pIV\20230511_TIMS01scp_MW_SA_pIV_10_dia_1_S4-E10_1_3100.d	EYIHALTLL	EYIHALTLL	2	1415.05	0.886809	10_optimized	1054.25	527.127
D:\MW\rawdata\pIV\20230511_TIMS01scp_MW_SA_pIV_10_dia_2_S4-E11_1_3101.d	EYIHALTLL	EYIHALTLL	2	2993.09	0.933437	10_optimized	1054.25	527.127
D:\MW\rawdata\pIV\20230511_TIMS01scp_MW_SA_pIV_10_dia_3_S4-E12_1_3102.d	EYIHALTLL	EYIHALTLL	2	2708.09	0.954488	10_optimized	1054.25	527.127
D:\MW\rawdata\pIV\20230511_TIMS01scp_MW_SA_pIV_10_dia_1_S4-E10_1_3100.d	EYIKFLDLF	EYIKFLDLF	2	628.023	0.674543	10_optimized	1169.39	584.693
D:\MW\rawdata\pIV\20230511_TIMS01scp_MW_SA_pIV_10_dia_2_S4-E11_1_3101.d	EYIKFLDLF	EYIKFLDLF	2	1380.04	0.82869	10_optimized	1169.39	584.693
D:\MW\rawdata\pIV\20230511_TIMS01scp_MW_SA_pIV_10_dia_3_S4-E12_1_3102.d	EYIKFLDLF	EYIKFLDLF	2	1875.06	0.888252	10_optimized	1169.39	584.693
D:\MW\rawdata\pIV\20230511_TIMS01scp_MW_SA_pIV_10_dia_1_S4-E10_1_3100.d	EYIKFLRSI	EYIKFLRSI	2	3687.1	0.888908	10_optimized	1150.39	575.193
D:\MW\rawdata\pIV\20230511_TIMS01scp_MW_SA_pIV_10_dia_2_S4-E11_1_3101.d	EYIKFLRSI	EYIKFLRSI	2	8032.23	0.957261	10_optimized	1150.39	575.193
D:\MW\rawdata\pIV\20230511_TIMS01scp_MW_SA_pIV_10_dia_3_S4-E12_1_3102.d	EYIKFLRSI	EYIKFLRSI	2	7544.21	0.941464	10_optimized	1150.39	575.193
D:\MW\rawdata\pIV\20230511_TIMS01scp_MW_SA_pIV_10_dia_1_S4-E10_1_3100.d	EYIKFLRSI	EYIKFLRSI	3	3283.06	0.925455	10_optimized	1150.39	383.462
D:\MW\rawdata\pIV\20230511_TIMS01scp_MW_SA_pIV_10_dia_2_S4-E11_1_3101.d	EYIKFLRSI	EYIKFLRSI	3	7655.15	0.956088	10_optimized	1150.39	383.462
D:\MW\rawdata\pIV\20230511_TIMS01scp_MW_SA_pIV_10_dia_3_S4-E12_1_3102.d	EYIKFLRSI	EYIKFLRSI	3	7139.13	0.918938	10_optimized	1150.39	383.462
D:\MW\rawdata\pIV\20230511_TIMS01scp_MW_SA_pIV_10_dia_1_S4-E10_1_3100.d	EYIKRLEEL	EYIKRLEEL	2	844.026	0.829326	10_optimized	1174.36	587.181
D:\MW\rawdata\pIV\20230511_TIMS01scp_MW_SA_pIV_10_dia_2_S4-E11_1_3101.d	EYIKRLEEL	EYIKRLEEL	2	1940.07	0.903122	10_optimized	1174.36	587.181
D:\MW\rawdata\pIV\20230511_TIMS01scp_MW_SA_pIV_10_dia_3_S4-E12_1_3102.d	EYIKRLEEL	EYIKRLEEL	2	2395.07	0.904901	10_optimized	1174.36	587.181
D:\MW\rawdata\pIV\20230511_TIMS01scp_MW_SA_pIV_10_dia_1_S4-E10_1_3100.d	EYIPKWEQF	EYIPKWEQF	2	4965.13	0.932981	10_optimized	1221.38	610.689
D:\MW\rawdata\pIV\20230511_TIMS01scp_MW_SA_pIV_10_dia_2_S4-E11_1_3101.d	EYIPKWEQF	EYIPKWEQF	2	9358.28	0.955402	10_optimized	1221.38	610.689
D:\MW\rawdata\pIV\20230511_TIMS01scp_MW_SA_pIV_10_dia_3_S4-E12_1_3102.d	EYIPKWEQF	EYIPKWEQF	2	9905.28	0.987707	10_optimized	1221.38	610.689
D:\MW\rawdata\pIV\20230511_TIMS01scp_MW_SA_pIV_10_dia_1_S4-E10_1_3100.d	EYIQFVPLL	EYIQFVPLL	2	1609.06	0.823091	10_optimized	1103.33	551.663
D:\MW\rawdata\pIV\20230511_TIMS01scp_MW_SA_pIV_10_dia_2_S4-E11_1_3101.d	EYIQFVPLL	EYIQFVPLL	2	2699.08	0.911174	10_optimized	1103.33	551.663
D:\MW\rawdata\pIV\20230511_TIMS01scp_MW_SA_pIV_10_dia_3_S4-E12_1_3102.d	EYIQFVPLL	EYIQFVPLL	2	3575.1	0.897013	10_optimized	1103.33	551.663
D:\MW\rawdata\pIV\20230511_TIMS01scp_MW_SA_pIV_10_dia_1_S4-E10_1_3100.d	EYIRM(Oxidation)VAEW	EYIRMVAEW	2	1673.06	0.927431	10_optimized	1178.38	589.189
D:\MW\rawdata\pIV\20230511_TIMS01scp_MW_SA_pIV_10_dia_2_S4-E11_1_3101.d	EYIRM(Oxidation)VAEW	EYIRMVAEW	2	2032.06	0.854962	10_optimized	1178.38	589.189
D:\MW\rawdata\pIV\20230511_TIMS01scp_MW_SA_pIV_10_dia_3_S4-E12_1_3102.d	EYIRM(Oxidation)VAEW	EYIRMVAEW	2	2420.07	0.901711	10_optimized	1178.38	589.189
D:\MW\rawdata\pIV\20230511_TIMS01scp_MW_SA_pIV_10_dia_1_S4-E10_1_3100.d	EYIRMVAEW	EYIRMVAEW	2	1371.04	0.750445	10_optimized	1178.38	589.189
D:\MW\rawdata\pIV\20230511_TIMS01scp_MW_SA_pIV_10_dia_2_S4-E11_1_3101.d	EYIRMVAEW	EYIRMVAEW	2	6699.23	0.912775	10_optimized	1178.38	589.189
D:\MW\rawdata\pIV\20230511_TIMS01scp_MW_SA_pIV_10_dia_3_S4-E12_1_3102.d	EYIRMVAEW	EYIRMVAEW	2	8465.28	0.94376	10_optimized	1178.38	589.189
D:\MW\rawdata\pIV\20230511_TIMS01scp_MW_SA_pIV_10_dia_1_S4-E10_1_3100.d	EYIRSLNQF	EYIRSLNQF	2	10333.3	0.947543	10_optimized	1151.29	575.644
D:\MW\rawdata\pIV\20230511_TIMS01scp_MW_SA_pIV_10_dia_2_S4-E11_1_3101.d	EYIRSLNQF	EYIRSLNQF	2	21026.7	0.972487	10_optimized	1151.29	575.644
D:\MW\rawdata\pIV\20230511_TIMS01scp_MW_SA_pIV_10_dia_3_S4-E12_1_3102.d	EYIRSLNQF	EYIRSLNQF	2	20500.6	0.980474	10_optimized	1151.29	575.644
D:\MW\rawdata\pIV\20230511_TIMS01scp_MW_SA_pIV_10_dia_1_S4-E10_1_3100.d	EYISIALRI	EYISIALRI	2	3354.08	0.929503	10_optimized	1059.27	529.637
D:\MW\rawdata\pIV\20230511_TIMS01scp_MW_SA_pIV_10_dia_2_S4-E11_1_3101.d	EYISIALRI	EYISIALRI	2	7907.23	0.961067	10_optimized	1059.27	529.637
D:\MW\rawdata\pIV\20230511_TIMS01scp_MW_SA_pIV_10_dia_3_S4-E12_1_3102.d	EYISIALRI	EYISIALRI	2	9259.26	0.930427	10_optimized	1059.27	529.637
D:\MW\rawdata\pIV\20230511_TIMS01scp_MW_SA_pIV_10_dia_1_S4-E10_1_3100.d	EYKFQNALL	EYKFQNALL	2	1504.05	0.894961	10_optimized	1107.27	553.637
D:\MW\rawdata\pIV\20230511_TIMS01scp_MW_SA_pIV_10_dia_2_S4-E11_1_3101.d	EYKFQNALL	EYKFQNALL	2	2534.08	0.907578	10_optimized	1107.27	553.637
D:\MW\rawdata\pIV\20230511_TIMS01scp_MW_SA_pIV_10_dia_3_S4-E12_1_3102.d	EYKFQNALL	EYKFQNALL	2	2979.08	0.933184	10_optimized	1107.27	553.637
D:\MW\rawdata\pIV\20230511_TIMS01scp_MW_SA_pIV_10_dia_1_S4-E10_1_3100.d	EYKKDFEKW	EYKKDFEKW	2	2326.09	0.890142	10_optimized	1254.41	627.204
D:\MW\rawdata\pIV\20230511_TIMS01scp_MW_SA_pIV_10_dia_2_S4-E11_1_3101.d	EYKKDFEKW	EYKKDFEKW	2	7160.23	0.900329	10_optimized	1254.41	627.204
D:\MW\rawdata\pIV\20230511_TIMS01scp_MW_SA_pIV_10_dia_3_S4-E12_1_3102.d	EYKKDFEKW	EYKKDFEKW	2	5630.18	0.892792	10_optimized	1254.41	627.204
D:\MW\rawdata\pIV\20230511_TIMS01scp_MW_SA_pIV_10_dia_1_S4-E10_1_3100.d	EYKKDFEKW	EYKKDFEKW	3	13551.3	0.969052	10_optimized	1254.41	418.136
D:\MW\rawdata\pIV\20230511_TIMS01scp_MW_SA_pIV_10_dia_2_S4-E11_1_3101.d	EYKKDFEKW	EYKKDFEKW	3	22723.5	0.963767	10_optimized	1254.41	418.136
D:\MW\rawdata\pIV\20230511_TIMS01scp_MW_SA_pIV_10_dia_3_S4-E12_1_3102.d	EYKKDFEKW	EYKKDFEKW	3	27448.6	0.973894	10_optimized	1254.41	418.136
D:\MW\rawdata\pIV\20230511_TIMS01scp_MW_SA_pIV_10_dia_1_S4-E10_1_3100.d	EYKKEFEKW	EYKKEFEKW	2	1920.06	0.852541	10_optimized	1268.43	634.217
D:\MW\rawdata\pIV\20230511_TIMS01scp_MW_SA_pIV_10_dia_2_S4-E11_1_3101.d	EYKKEFEKW	EYKKEFEKW	2	2886.1	0.873051	10_optimized	1268.43	634.217
D:\MW\rawdata\pIV\20230511_TIMS01scp_MW_SA_pIV_10_dia_3_S4-E12_1_3102.d	EYKKEFEKW	EYKKEFEKW	2	2717.09	0.954848	10_optimized	1268.43	634.217
D:\MW\rawdata\pIV\20230511_TIMS01scp_MW_SA_pIV_10_dia_1_S4-E10_1_3100.d	EYKKEFEKW	EYKKEFEKW	3	5139.11	0.929654	10_optimized	1268.43	422.812
D:\MW\rawdata\pIV\20230511_TIMS01scp_MW_SA_pIV_10_dia_2_S4-E11_1_3101.d	EYKKEFEKW	EYKKEFEKW	3	10281.2	0.927451	10_optimized	1268.43	422.812
D:\MW\rawdata\pIV\20230511_TIMS01scp_MW_SA_pIV_10_dia_3_S4-E12_1_3102.d	EYKKEFEKW	EYKKEFEKW	3	8469.18	0.954109	10_optimized	1268.43	422.812
D:\MW\rawdata\pIV\20230511_TIMS01scp_MW_SA_pIV_10_dia_1_S4-E10_1_3100.d	EYKKEFQKW	EYKKEFQKW	3	7104.13	0.903404	10_optimized	1267.45	422.483
D:\MW\rawdata\pIV\20230511_TIMS01scp_MW_SA_pIV_10_dia_2_S4-E11_1_3101.d	EYKKEFQKW	EYKKEFQKW	3	8445.16	0.907066	10_optimized	1267.45	422.483
D:\MW\rawdata\pIV\20230511_TIMS01scp_MW_SA_pIV_10_dia_3_S4-E12_1_3102.d	EYKKEFQKW	EYKKEFQKW	3	9070.17	0.879688	10_optimized	1267.45	422.483
D:\MW\rawdata\pIV\20230511_TIMS01scp_MW_SA_pIV_10_dia_1_S4-E10_1_3100.d	EYKLLHEYW	EYKLLHEYW	2	517.016	0.80288	10_optimized	1262.43	631.215
D:\MW\rawdata\pIV\20230511_TIMS01scp_MW_SA_pIV_10_dia_2_S4-E11_1_3101.d	EYKLLHEYW	EYKLLHEYW	2	1153.04	0.659859	10_optimized	1262.43	631.215
D:\MW\rawdata\pIV\20230511_TIMS01scp_MW_SA_pIV_10_dia_3_S4-E12_1_3102.d	EYKLLHEYW	EYKLLHEYW	2	1605.06	0.833117	10_optimized	1262.43	631.215
D:\MW\rawdata\pIV\20230511_TIMS01scp_MW_SA_pIV_10_dia_1_S4-E10_1_3100.d	EYKTVHEEL	EYKTVHEEL	2	2943.08	0.931199	10_optimized	1129.23	564.617
D:\MW\rawdata\pIV\20230511_TIMS01scp_MW_SA_pIV_10_dia_2_S4-E11_1_3101.d	EYKTVHEEL	EYKTVHEEL	2	4247.12	0.976576	10_optimized	1129.23	564.617
D:\MW\rawdata\pIV\20230511_TIMS01scp_MW_SA_pIV_10_dia_3_S4-E12_1_3102.d	EYKTVHEEL	EYKTVHEEL	2	5912.17	0.953816	10_optimized	1129.23	564.617
D:\MW\rawdata\pIV\20230511_TIMS01scp_MW_SA_pIV_10_dia_1_S4-E10_1_3100.d	EYLADLYHF	EYLADLYHF	2	2640.09	0.943761	10_optimized	1152.27	576.136
D:\MW\rawdata\pIV\20230511_TIMS01scp_MW_SA_pIV_10_dia_2_S4-E11_1_3101.d	EYLADLYHF	EYLADLYHF	2	4711.13	0.961592	10_optimized	1152.27	576.136
D:\MW\rawdata\pIV\20230511_TIMS01scp_MW_SA_pIV_10_dia_3_S4-E12_1_3102.d	EYLADLYHF	EYLADLYHF	2	5200.17	0.958959	10_optimized	1152.27	576.136
D:\MW\rawdata\pIV\20230511_TIMS01scp_MW_SA_pIV_10_dia_1_S4-E10_1_3100.d	EYLALPARL	EYLALPARL	2	666.021	0.677463	10_optimized	1027.23	513.616
D:\MW\rawdata\pIV\20230511_TIMS01scp_MW_SA_pIV_10_dia_2_S4-E11_1_3101.d	EYLALPARL	EYLALPARL	2	1714.05	0.910007	10_optimized	1027.23	513.616
D:\MW\rawdata\pIV\20230511_TIMS01scp_MW_SA_pIV_10_dia_3_S4-E12_1_3102.d	EYLALPARL	EYLALPARL	2	2606.07	0.91329	10_optimized	1027.23	513.616
D:\MW\rawdata\pIV\20230511_TIMS01scp_MW_SA_pIV_10_dia_1_S4-E10_1_3100.d	EYLDRAEKL	EYLDRAEKL	2	1382.04	0.842917	10_optimized	1118.25	559.127
D:\MW\rawdata\pIV\20230511_TIMS01scp_MW_SA_pIV_10_dia_2_S4-E11_1_3101.d	EYLDRAEKL	EYLDRAEKL	2	4405.12	0.964169	10_optimized	1118.25	559.127
D:\MW\rawdata\pIV\20230511_TIMS01scp_MW_SA_pIV_10_dia_3_S4-E12_1_3102.d	EYLDRAEKL	EYLDRAEKL	2	5057.14	0.898353	10_optimized	1118.25	559.127
D:\MW\rawdata\pIV\20230511_TIMS01scp_MW_SA_pIV_10_dia_1_S4-E10_1_3100.d	EYLDRAEKL	EYLDRAEKL	3	597.011	0.786963	10_optimized	1118.25	372.752
D:\MW\rawdata\pIV\20230511_TIMS01scp_MW_SA_pIV_10_dia_3_S4-E12_1_3102.d	EYLDRAEKL	EYLDRAEKL	3	1266.02	0.86329	10_optimized	1118.25	372.752
D:\MW\rawdata\pIV\20230511_TIMS01scp_MW_SA_pIV_10_dia_1_S4-E10_1_3100.d	EYLEDFHVW	EYLEDFHVW	2	1060.03	0.913896	10_optimized	1219.32	609.659
D:\MW\rawdata\pIV\20230511_TIMS01scp_MW_SA_pIV_10_dia_2_S4-E11_1_3101.d	EYLEDFHVW	EYLEDFHVW	2	2062.07	0.934853	10_optimized	1219.32	609.659
D:\MW\rawdata\pIV\20230511_TIMS01scp_MW_SA_pIV_10_dia_3_S4-E12_1_3102.d	EYLEDFHVW	EYLEDFHVW	2	2274.07	0.861503	10_optimized	1219.32	609.659
D:\MW\rawdata\pIV\20230511_TIMS01scp_MW_SA_pIV_10_dia_1_S4-E10_1_3100.d	EYLENALKL	EYLENALKL	2	26399.7	0.981439	10_optimized	1074.24	537.121
D:\MW\rawdata\pIV\20230511_TIMS01scp_MW_SA_pIV_10_dia_2_S4-E11_1_3101.d	EYLENALKL	EYLENALKL	2	51951.4	0.983928	10_optimized	1074.24	537.121
D:\MW\rawdata\pIV\20230511_TIMS01scp_MW_SA_pIV_10_dia_3_S4-E12_1_3102.d	EYLENALKL	EYLENALKL	2	57979.7	0.973775	10_optimized	1074.24	537.121
D:\MW\rawdata\pIV\20230511_TIMS01scp_MW_SA_pIV_10_dia_1_S4-E10_1_3100.d	EYLERAPEL	EYLERAPEL	2	3312.09	0.911523	10_optimized	1101.22	550.612
D:\MW\rawdata\pIV\20230511_TIMS01scp_MW_SA_pIV_10_dia_2_S4-E11_1_3101.d	EYLERAPEL	EYLERAPEL	2	5051.15	0.93338	10_optimized	1101.22	550.612
D:\MW\rawdata\pIV\20230511_TIMS01scp_MW_SA_pIV_10_dia_3_S4-E12_1_3102.d	EYLERAPEL	EYLERAPEL	2	5459.17	0.942566	10_optimized	1101.22	550.612
D:\MW\rawdata\pIV\20230511_TIMS01scp_MW_SA_pIV_10_dia_1_S4-E10_1_3100.d	EYLGKLVRF	EYLGKLVRF	2	7216.22	0.957168	10_optimized	1106.33	553.167
D:\MW\rawdata\pIV\20230511_TIMS01scp_MW_SA_pIV_10_dia_2_S4-E11_1_3101.d	EYLGKLVRF	EYLGKLVRF	2	20820.7	0.958584	10_optimized	1106.33	553.167
D:\MW\rawdata\pIV\20230511_TIMS01scp_MW_SA_pIV_10_dia_3_S4-E12_1_3102.d	EYLGKLVRF	EYLGKLVRF	2	21678.6	0.971606	10_optimized	1106.33	553.167
D:\MW\rawdata\pIV\20230511_TIMS01scp_MW_SA_pIV_10_dia_1_S4-E10_1_3100.d	EYLGKLVRF	EYLGKLVRF	3	6495.12	0.911717	10_optimized	1106.33	368.778
D:\MW\rawdata\pIV\20230511_TIMS01scp_MW_SA_pIV_10_dia_2_S4-E11_1_3101.d	EYLGKLVRF	EYLGKLVRF	3	16502.3	0.961512	10_optimized	1106.33	368.778
D:\MW\rawdata\pIV\20230511_TIMS01scp_MW_SA_pIV_10_dia_3_S4-E12_1_3102.d	EYLGKLVRF	EYLGKLVRF	3	18411.3	0.975961	10_optimized	1106.33	368.778
D:\MW\rawdata\pIV\20230511_TIMS01scp_MW_SA_pIV_10_dia_1_S4-E10_1_3100.d	EYLIVFPKL	EYLIVFPKL	2	4150.13	0.938766	10_optimized	1103.37	551.685
D:\MW\rawdata\pIV\20230511_TIMS01scp_MW_SA_pIV_10_dia_2_S4-E11_1_3101.d	EYLIVFPKL	EYLIVFPKL	2	5159.18	0.87069	10_optimized	1103.37	551.685
D:\MW\rawdata\pIV\20230511_TIMS01scp_MW_SA_pIV_10_dia_3_S4-E12_1_3102.d	EYLIVFPKL	EYLIVFPKL	2	4792.14	0.813648	10_optimized	1103.37	551.685
D:\MW\rawdata\pIV\20230511_TIMS01scp_MW_SA_pIV_10_dia_1_S4-E10_1_3100.d	EYLKLLHSF	EYLKLLHSF	2	13227.4	0.950001	10_optimized	1131.34	565.67
D:\MW\rawdata\pIV\20230511_TIMS01scp_MW_SA_pIV_10_dia_2_S4-E11_1_3101.d	EYLKLLHSF	EYLKLLHSF	2	27868.8	0.98368	10_optimized	1131.34	565.67
D:\MW\rawdata\pIV\20230511_TIMS01scp_MW_SA_pIV_10_dia_3_S4-E12_1_3102.d	EYLKLLHSF	EYLKLLHSF	2	32767	0.967851	10_optimized	1131.34	565.67
D:\MW\rawdata\pIV\20230511_TIMS01scp_MW_SA_pIV_10_dia_1_S4-E10_1_3100.d	EYLKVDAQF	EYLKVDAQF	2	1000.03	0.871703	10_optimized	1094.23	547.116
D:\MW\rawdata\pIV\20230511_TIMS01scp_MW_SA_pIV_10_dia_2_S4-E11_1_3101.d	EYLKVDAQF	EYLKVDAQF	2	1525.04	0.89818	10_optimized	1094.23	547.116
D:\MW\rawdata\pIV\20230511_TIMS01scp_MW_SA_pIV_10_dia_3_S4-E12_1_3102.d	EYLKVDAQF	EYLKVDAQF	2	1775.05	0.904239	10_optimized	1094.23	547.116
D:\MW\rawdata\pIV\20230511_TIMS01scp_MW_SA_pIV_10_dia_1_S4-E10_1_3100.d	EYLLKVNEI	EYLLKVNEI	2	826.023	0.869032	10_optimized	1102.3	551.148
D:\MW\rawdata\pIV\20230511_TIMS01scp_MW_SA_pIV_10_dia_2_S4-E11_1_3101.d	EYLLKVNEI	EYLLKVNEI	2	2362.07	0.836065	10_optimized	1102.3	551.148
D:\MW\rawdata\pIV\20230511_TIMS01scp_MW_SA_pIV_10_dia_3_S4-E12_1_3102.d	EYLLKVNEI	EYLLKVNEI	2	2755.09	0.854766	10_optimized	1102.3	551.148
D:\MW\rawdata\pIV\20230511_TIMS01scp_MW_SA_pIV_10_dia_1_S4-E10_1_3100.d	EYLQLLNLL	EYLQLLNLL	2	848.022	0.798944	10_optimized	1100.32	550.161
D:\MW\rawdata\pIV\20230511_TIMS01scp_MW_SA_pIV_10_dia_2_S4-E11_1_3101.d	EYLQLLNLL	EYLQLLNLL	2	1365.05	0.862083	10_optimized	1100.32	550.161
D:\MW\rawdata\pIV\20230511_TIMS01scp_MW_SA_pIV_10_dia_3_S4-E12_1_3102.d	EYLQLLNLL	EYLQLLNLL	2	1760.05	0.894133	10_optimized	1100.32	550.161
D:\MW\rawdata\pIV\20230511_TIMS01scp_MW_SA_pIV_10_dia_2_S4-E11_1_3101.d	EYLRFAHKL	EYLRFAHKL	3	2920.05	0.770245	10_optimized	1158.37	386.123
D:\MW\rawdata\pIV\20230511_TIMS01scp_MW_SA_pIV_10_dia_3_S4-E12_1_3102.d	EYLRFAHKL	EYLRFAHKL	3	2679.05	0.884918	10_optimized	1158.37	386.123
D:\MW\rawdata\pIV\20230511_TIMS01scp_MW_SA_pIV_10_dia_1_S4-E10_1_3100.d	EYLRFLQTI	EYLRFLQTI	2	1120.04	0.845925	10_optimized	1164.37	582.185
D:\MW\rawdata\pIV\20230511_TIMS01scp_MW_SA_pIV_10_dia_2_S4-E11_1_3101.d	EYLRFLQTI	EYLRFLQTI	2	2766.08	0.892151	10_optimized	1164.37	582.185
D:\MW\rawdata\pIV\20230511_TIMS01scp_MW_SA_pIV_10_dia_3_S4-E12_1_3102.d	EYLRFLQTI	EYLRFLQTI	2	2713.09	0.905368	10_optimized	1164.37	582.185
D:\MW\rawdata\pIV\20230511_TIMS01scp_MW_SA_pIV_10_dia_1_S4-E10_1_3100.d	EYLRLVIFW	EYLRLVIFW	2	3908.13	0.945892	10_optimized	1220.48	610.24
D:\MW\rawdata\pIV\20230511_TIMS01scp_MW_SA_pIV_10_dia_2_S4-E11_1_3101.d	EYLRLVIFW	EYLRLVIFW	2	5154.19	0.933627	10_optimized	1220.48	610.24
D:\MW\rawdata\pIV\20230511_TIMS01scp_MW_SA_pIV_10_dia_3_S4-E12_1_3102.d	EYLRLVIFW	EYLRLVIFW	2	6495.23	0.927852	10_optimized	1220.48	610.24
D:\MW\rawdata\pIV\20230511_TIMS01scp_MW_SA_pIV_10_dia_1_S4-E10_1_3100.d	EYLSRHWLF	EYLSRHWLF	2	3389.11	0.937943	10_optimized	1232.41	616.203
D:\MW\rawdata\pIV\20230511_TIMS01scp_MW_SA_pIV_10_dia_2_S4-E11_1_3101.d	EYLSRHWLF	EYLSRHWLF	2	8664.31	0.942767	10_optimized	1232.41	616.203
D:\MW\rawdata\pIV\20230511_TIMS01scp_MW_SA_pIV_10_dia_3_S4-E12_1_3102.d	EYLSRHWLF	EYLSRHWLF	2	10343.3	0.979504	10_optimized	1232.41	616.203
D:\MW\rawdata\pIV\20230511_TIMS01scp_MW_SA_pIV_10_dia_1_S4-E10_1_3100.d	EYLTKVDKL	EYLTKVDKL	2	7062.21	0.970036	10_optimized	1090.28	545.142
D:\MW\rawdata\pIV\20230511_TIMS01scp_MW_SA_pIV_10_dia_2_S4-E11_1_3101.d	EYLTKVDKL	EYLTKVDKL	2	12980.4	0.954256	10_optimized	1090.28	545.142
D:\MW\rawdata\pIV\20230511_TIMS01scp_MW_SA_pIV_10_dia_3_S4-E12_1_3102.d	EYLTKVDKL	EYLTKVDKL	2	14806.5	0.908606	10_optimized	1090.28	545.142
D:\MW\rawdata\pIV\20230511_TIMS01scp_MW_SA_pIV_10_dia_1_S4-E10_1_3100.d	EYM(Oxidation)AQHLVF	EYMAQHLVF	2	1887.05	0.786203	10_optimized	1119.31	559.655
D:\MW\rawdata\pIV\20230511_TIMS01scp_MW_SA_pIV_10_dia_2_S4-E11_1_3101.d	EYM(Oxidation)AQHLVF	EYMAQHLVF	2	979.024	0.872935	10_optimized	1119.31	559.655
D:\MW\rawdata\pIV\20230511_TIMS01scp_MW_SA_pIV_10_dia_3_S4-E12_1_3102.d	EYM(Oxidation)AQHLVF	EYMAQHLVF	2	1380.04	0.852591	10_optimized	1119.31	559.655
D:\MW\rawdata\pIV\20230511_TIMS01scp_MW_SA_pIV_10_dia_1_S4-E10_1_3100.d	EYM(Oxidation)EHTYLI	EYMEHTYLI	2	1473.05	0.876062	10_optimized	1180.35	590.173
D:\MW\rawdata\pIV\20230511_TIMS01scp_MW_SA_pIV_10_dia_2_S4-E11_1_3101.d	EYM(Oxidation)EHTYLI	EYMEHTYLI	2	1369.04	0.898514	10_optimized	1180.35	590.173
D:\MW\rawdata\pIV\20230511_TIMS01scp_MW_SA_pIV_10_dia_3_S4-E12_1_3102.d	EYM(Oxidation)EHTYLI	EYMEHTYLI	2	1728.06	0.741177	10_optimized	1180.35	590.173
D:\MW\rawdata\pIV\20230511_TIMS01scp_MW_SA_pIV_10_dia_1_S4-E10_1_3100.d	EYM(Oxidation)EHVYLI	EYMEHVYLI	2	8664.27	0.969799	10_optimized	1178.37	589.187
D:\MW\rawdata\pIV\20230511_TIMS01scp_MW_SA_pIV_10_dia_2_S4-E11_1_3101.d	EYM(Oxidation)EHVYLI	EYMEHVYLI	2	10896.3	0.961826	10_optimized	1178.37	589.187
D:\MW\rawdata\pIV\20230511_TIMS01scp_MW_SA_pIV_10_dia_3_S4-E12_1_3102.d	EYM(Oxidation)EHVYLI	EYMEHVYLI	2	12869.4	0.9752	10_optimized	1178.37	589.187
D:\MW\rawdata\pIV\20230511_TIMS01scp_MW_SA_pIV_10_dia_1_S4-E10_1_3100.d	EYM(Oxidation)KHTRLF	EYMKHTRLF	2	4626.14	0.862165	10_optimized	1206.43	603.217
D:\MW\rawdata\pIV\20230511_TIMS01scp_MW_SA_pIV_10_dia_2_S4-E11_1_3101.d	EYM(Oxidation)KHTRLF	EYMKHTRLF	2	5054.16	0.843003	10_optimized	1206.43	603.217
D:\MW\rawdata\pIV\20230511_TIMS01scp_MW_SA_pIV_10_dia_3_S4-E12_1_3102.d	EYM(Oxidation)KHTRLF	EYMKHTRLF	2	5624.18	0.941125	10_optimized	1206.43	603.217
D:\MW\rawdata\pIV\20230511_TIMS01scp_MW_SA_pIV_10_dia_1_S4-E10_1_3100.d	EYM(Oxidation)KHTRLF	EYMKHTRLF	3	45499.9	0.977255	10_optimized	1206.43	402.145
D:\MW\rawdata\pIV\20230511_TIMS01scp_MW_SA_pIV_10_dia_2_S4-E11_1_3101.d	EYM(Oxidation)KHTRLF	EYMKHTRLF	3	58837.2	0.98006	10_optimized	1206.43	402.145
D:\MW\rawdata\pIV\20230511_TIMS01scp_MW_SA_pIV_10_dia_3_S4-E12_1_3102.d	EYM(Oxidation)KHTRLF	EYMKHTRLF	3	64103.2	0.985726	10_optimized	1206.43	402.145
D:\MW\rawdata\pIV\20230511_TIMS01scp_MW_SA_pIV_10_dia_1_S4-E10_1_3100.d	EYMAQHLVF	EYMAQHLVF	2	500.015	0.751548	10_optimized	1119.31	559.655
D:\MW\rawdata\pIV\20230511_TIMS01scp_MW_SA_pIV_10_dia_2_S4-E11_1_3101.d	EYMAQHLVF	EYMAQHLVF	2	1778.05	0.855032	10_optimized	1119.31	559.655
D:\MW\rawdata\pIV\20230511_TIMS01scp_MW_SA_pIV_10_dia_3_S4-E12_1_3102.d	EYMAQHLVF	EYMAQHLVF	2	2909.09	0.905054	10_optimized	1119.31	559.655
D:\MW\rawdata\pIV\20230511_TIMS01scp_MW_SA_pIV_10_dia_2_S4-E11_1_3101.d	EYMEHTYLI	EYMEHTYLI	2	2025.06	0.932602	10_optimized	1180.35	590.173
D:\MW\rawdata\pIV\20230511_TIMS01scp_MW_SA_pIV_10_dia_3_S4-E12_1_3102.d	EYMEHTYLI	EYMEHTYLI	2	2230.08	0.908397	10_optimized	1180.35	590.173
D:\MW\rawdata\pIV\20230511_TIMS01scp_MW_SA_pIV_10_dia_1_S4-E10_1_3100.d	EYMEHVYLI	EYMEHVYLI	2	2379.08	0.913098	10_optimized	1178.37	589.187
D:\MW\rawdata\pIV\20230511_TIMS01scp_MW_SA_pIV_10_dia_2_S4-E11_1_3101.d	EYMEHVYLI	EYMEHVYLI	2	12525.4	0.948028	10_optimized	1178.37	589.187
D:\MW\rawdata\pIV\20230511_TIMS01scp_MW_SA_pIV_10_dia_3_S4-E12_1_3102.d	EYMEHVYLI	EYMEHVYLI	2	16411.5	0.990987	10_optimized	1178.37	589.187
D:\MW\rawdata\pIV\20230511_TIMS01scp_MW_SA_pIV_10_dia_1_S4-E10_1_3100.d	EYMKHTRLF	EYMKHTRLF	2	7678.24	0.970885	10_optimized	1206.43	603.217
D:\MW\rawdata\pIV\20230511_TIMS01scp_MW_SA_pIV_10_dia_2_S4-E11_1_3101.d	EYMKHTRLF	EYMKHTRLF	2	25051.8	0.972428	10_optimized	1206.43	603.217
D:\MW\rawdata\pIV\20230511_TIMS01scp_MW_SA_pIV_10_dia_3_S4-E12_1_3102.d	EYMKHTRLF	EYMKHTRLF	2	31079.9	0.973926	10_optimized	1206.43	603.217
D:\MW\rawdata\pIV\20230511_TIMS01scp_MW_SA_pIV_10_dia_1_S4-E10_1_3100.d	EYMKHTRLF	EYMKHTRLF	3	25207.5	0.976978	10_optimized	1206.43	402.145
D:\MW\rawdata\pIV\20230511_TIMS01scp_MW_SA_pIV_10_dia_2_S4-E11_1_3101.d	EYMKHTRLF	EYMKHTRLF	3	66835.3	0.97026	10_optimized	1206.43	402.145
D:\MW\rawdata\pIV\20230511_TIMS01scp_MW_SA_pIV_10_dia_3_S4-E12_1_3102.d	EYMKHTRLF	EYMKHTRLF	3	103282	0.987847	10_optimized	1206.43	402.145
D:\MW\rawdata\pIV\20230511_TIMS01scp_MW_SA_pIV_10_dia_1_S4-E10_1_3100.d	EYNEVANLF	EYNEVANLF	2	1979.05	0.872611	10_optimized	1080.16	540.081
D:\MW\rawdata\pIV\20230511_TIMS01scp_MW_SA_pIV_10_dia_2_S4-E11_1_3101.d	EYNEVANLF	EYNEVANLF	2	2970.07	0.918624	10_optimized	1080.16	540.081
D:\MW\rawdata\pIV\20230511_TIMS01scp_MW_SA_pIV_10_dia_3_S4-E12_1_3102.d	EYNEVANLF	EYNEVANLF	2	4173.11	0.925335	10_optimized	1080.16	540.081
D:\MW\rawdata\pIV\20230511_TIMS01scp_MW_SA_pIV_10_dia_1_S4-E10_1_3100.d	EYNHIFPLL	EYNHIFPLL	2	19255.6	0.975205	10_optimized	1127.31	563.654
D:\MW\rawdata\pIV\20230511_TIMS01scp_MW_SA_pIV_10_dia_2_S4-E11_1_3101.d	EYNHIFPLL	EYNHIFPLL	2	46682.5	0.973408	10_optimized	1127.31	563.654
D:\MW\rawdata\pIV\20230511_TIMS01scp_MW_SA_pIV_10_dia_3_S4-E12_1_3102.d	EYNHIFPLL	EYNHIFPLL	2	50470.6	0.983681	10_optimized	1127.31	563.654
D:\MW\rawdata\pIV\20230511_TIMS01scp_MW_SA_pIV_10_dia_1_S4-E10_1_3100.d	EYNILVNFF	EYNILVNFF	2	1893.06	0.85762	10_optimized	1140.3	570.152
D:\MW\rawdata\pIV\20230511_TIMS01scp_MW_SA_pIV_10_dia_2_S4-E11_1_3101.d	EYNILVNFF	EYNILVNFF	2	2728.08	0.9402	10_optimized	1140.3	570.152
D:\MW\rawdata\pIV\20230511_TIMS01scp_MW_SA_pIV_10_dia_3_S4-E12_1_3102.d	EYNILVNFF	EYNILVNFF	2	3848.11	0.954416	10_optimized	1140.3	570.152
D:\MW\rawdata\pIV\20230511_TIMS01scp_MW_SA_pIV_10_dia_1_S4-E10_1_3100.d	EYNKSWQTF	EYNKSWQTF	2	1931.05	0.846026	10_optimized	1184.27	592.137
D:\MW\rawdata\pIV\20230511_TIMS01scp_MW_SA_pIV_10_dia_2_S4-E11_1_3101.d	EYNKSWQTF	EYNKSWQTF	2	4176.13	0.903807	10_optimized	1184.27	592.137
D:\MW\rawdata\pIV\20230511_TIMS01scp_MW_SA_pIV_10_dia_3_S4-E12_1_3102.d	EYNKSWQTF	EYNKSWQTF	2	5864.17	0.871597	10_optimized	1184.27	592.137
D:\MW\rawdata\pIV\20230511_TIMS01scp_MW_SA_pIV_10_dia_1_S4-E10_1_3100.d	EYNNIQHLF	EYNNIQHLF	2	2134.07	0.909304	10_optimized	1159.27	579.633
D:\MW\rawdata\pIV\20230511_TIMS01scp_MW_SA_pIV_10_dia_2_S4-E11_1_3101.d	EYNNIQHLF	EYNNIQHLF	2	7003.21	0.952414	10_optimized	1159.27	579.633
D:\MW\rawdata\pIV\20230511_TIMS01scp_MW_SA_pIV_10_dia_3_S4-E12_1_3102.d	EYNNIQHLF	EYNNIQHLF	2	6313.2	0.845766	10_optimized	1159.27	579.633
D:\MW\rawdata\pIV\20230511_TIMS01scp_MW_SA_pIV_10_dia_1_S4-E10_1_3100.d	EYNNNFHVL	EYNNNFHVL	2	4575.12	0.953212	10_optimized	1131.21	565.606
D:\MW\rawdata\pIV\20230511_TIMS01scp_MW_SA_pIV_10_dia_2_S4-E11_1_3101.d	EYNNNFHVL	EYNNNFHVL	2	8866.25	0.939625	10_optimized	1131.21	565.606
D:\MW\rawdata\pIV\20230511_TIMS01scp_MW_SA_pIV_10_dia_3_S4-E12_1_3102.d	EYNNNFHVL	EYNNNFHVL	2	9366.28	0.954867	10_optimized	1131.21	565.606
D:\MW\rawdata\pIV\20230511_TIMS01scp_MW_SA_pIV_10_dia_1_S4-E10_1_3100.d	EYNPQHSLL	EYNPQHSLL	2	5020.14	0.917133	10_optimized	1082.18	541.09
D:\MW\rawdata\pIV\20230511_TIMS01scp_MW_SA_pIV_10_dia_2_S4-E11_1_3101.d	EYNPQHSLL	EYNPQHSLL	2	7437.21	0.950192	10_optimized	1082.18	541.09
D:\MW\rawdata\pIV\20230511_TIMS01scp_MW_SA_pIV_10_dia_3_S4-E12_1_3102.d	EYNPQHSLL	EYNPQHSLL	2	8963.26	0.970048	10_optimized	1082.18	541.09
D:\MW\rawdata\pIV\20230511_TIMS01scp_MW_SA_pIV_10_dia_1_S4-E10_1_3100.d	EYNSDLHQF	EYNSDLHQF	2	1552.05	0.713469	10_optimized	1134.17	567.085
D:\MW\rawdata\pIV\20230511_TIMS01scp_MW_SA_pIV_10_dia_2_S4-E11_1_3101.d	EYNSDLHQF	EYNSDLHQF	2	2496.07	0.888122	10_optimized	1134.17	567.085
D:\MW\rawdata\pIV\20230511_TIMS01scp_MW_SA_pIV_10_dia_3_S4-E12_1_3102.d	EYNSDLHQF	EYNSDLHQF	2	2621.08	0.801779	10_optimized	1134.17	567.085
D:\MW\rawdata\pIV\20230511_TIMS01scp_MW_SA_pIV_10_dia_1_S4-E10_1_3100.d	EYNTIKDKF	EYNTIKDKF	2	1377.04	0.879422	10_optimized	1139.27	569.637
D:\MW\rawdata\pIV\20230511_TIMS01scp_MW_SA_pIV_10_dia_2_S4-E11_1_3101.d	EYNTIKDKF	EYNTIKDKF	2	3294.1	0.954893	10_optimized	1139.27	569.637
D:\MW\rawdata\pIV\20230511_TIMS01scp_MW_SA_pIV_10_dia_3_S4-E12_1_3102.d	EYNTIKDKF	EYNTIKDKF	2	4218.12	0.901342	10_optimized	1139.27	569.637
D:\MW\rawdata\pIV\20230511_TIMS01scp_MW_SA_pIV_10_dia_1_S4-E10_1_3100.d	EYNTVASKF	EYNTVASKF	2	4392.12	0.867235	10_optimized	1040.14	520.07
D:\MW\rawdata\pIV\20230511_TIMS01scp_MW_SA_pIV_10_dia_2_S4-E11_1_3101.d	EYNTVASKF	EYNTVASKF	2	7280.21	0.933041	10_optimized	1040.14	520.07
D:\MW\rawdata\pIV\20230511_TIMS01scp_MW_SA_pIV_10_dia_3_S4-E12_1_3102.d	EYNTVASKF	EYNTVASKF	2	7781.22	0.962196	10_optimized	1040.14	520.07
D:\MW\rawdata\pIV\20230511_TIMS01scp_MW_SA_pIV_10_dia_1_S4-E10_1_3100.d	EYPDRIM(Oxidation)NTF	EYPDRIMNTF	2	81484.4	0.978509	10_optimized	1267.43	633.714
D:\MW\rawdata\pIV\20230511_TIMS01scp_MW_SA_pIV_10_dia_2_S4-E11_1_3101.d	EYPDRIM(Oxidation)NTF	EYPDRIMNTF	2	88636	0.987558	10_optimized	1267.43	633.714
D:\MW\rawdata\pIV\20230511_TIMS01scp_MW_SA_pIV_10_dia_3_S4-E12_1_3102.d	EYPDRIM(Oxidation)NTF	EYPDRIMNTF	2	94572	0.990008	10_optimized	1267.43	633.714
D:\MW\rawdata\pIV\20230511_TIMS01scp_MW_SA_pIV_10_dia_1_S4-E10_1_3100.d	EYPDRIMNTF	EYPDRIMNTF	2	29323.9	0.937151	10_optimized	1267.43	633.714
D:\MW\rawdata\pIV\20230511_TIMS01scp_MW_SA_pIV_10_dia_2_S4-E11_1_3101.d	EYPDRIMNTF	EYPDRIMNTF	2	136445	0.98844	10_optimized	1267.43	633.714
D:\MW\rawdata\pIV\20230511_TIMS01scp_MW_SA_pIV_10_dia_3_S4-E12_1_3102.d	EYPDRIMNTF	EYPDRIMNTF	2	168143	0.997553	10_optimized	1267.43	633.714
D:\MW\rawdata\pIV\20230511_TIMS01scp_MW_SA_pIV_10_dia_1_S4-E10_1_3100.d	EYPFILDAF	EYPFILDAF	2	1006.03	0.744932	10_optimized	1096.25	548.124
D:\MW\rawdata\pIV\20230511_TIMS01scp_MW_SA_pIV_10_dia_2_S4-E11_1_3101.d	EYPFILDAF	EYPFILDAF	2	1516.04	0.825783	10_optimized	1096.25	548.124
D:\MW\rawdata\pIV\20230511_TIMS01scp_MW_SA_pIV_10_dia_3_S4-E12_1_3102.d	EYPFILDAF	EYPFILDAF	2	1496.04	0.943571	10_optimized	1096.25	548.124
D:\MW\rawdata\pIV\20230511_TIMS01scp_MW_SA_pIV_10_dia_1_S4-E10_1_3100.d	EYPFRVGEL	EYPFRVGEL	2	7054.21	0.945534	10_optimized	1091.23	545.616
D:\MW\rawdata\pIV\20230511_TIMS01scp_MW_SA_pIV_10_dia_2_S4-E11_1_3101.d	EYPFRVGEL	EYPFRVGEL	2	14941.5	0.952611	10_optimized	1091.23	545.616
D:\MW\rawdata\pIV\20230511_TIMS01scp_MW_SA_pIV_10_dia_3_S4-E12_1_3102.d	EYPFRVGEL	EYPFRVGEL	2	13591.4	0.954115	10_optimized	1091.23	545.616
D:\MW\rawdata\pIV\20230511_TIMS01scp_MW_SA_pIV_10_dia_1_S4-E10_1_3100.d	EYPKFLKRF	EYPKFLKRF	3	7280.16	0.959385	10_optimized	1209.46	403.152
D:\MW\rawdata\pIV\20230511_TIMS01scp_MW_SA_pIV_10_dia_2_S4-E11_1_3101.d	EYPKFLKRF	EYPKFLKRF	3	12973.3	0.95091	10_optimized	1209.46	403.152
D:\MW\rawdata\pIV\20230511_TIMS01scp_MW_SA_pIV_10_dia_3_S4-E12_1_3102.d	EYPKFLKRF	EYPKFLKRF	3	13650.3	0.953694	10_optimized	1209.46	403.152
D:\MW\rawdata\pIV\20230511_TIMS01scp_MW_SA_pIV_10_dia_1_S4-E10_1_3100.d	EYPKYQAEF	EYPKYQAEF	2	2380.07	0.86368	10_optimized	1156.26	578.13
D:\MW\rawdata\pIV\20230511_TIMS01scp_MW_SA_pIV_10_dia_2_S4-E11_1_3101.d	EYPKYQAEF	EYPKYQAEF	2	2789.09	0.895151	10_optimized	1156.26	578.13
D:\MW\rawdata\pIV\20230511_TIMS01scp_MW_SA_pIV_10_dia_3_S4-E12_1_3102.d	EYPKYQAEF	EYPKYQAEF	2	5147.15	0.961543	10_optimized	1156.26	578.13
D:\MW\rawdata\pIV\20230511_TIMS01scp_MW_SA_pIV_10_dia_1_S4-E10_1_3100.d	EYPRETFSF	EYPRETFSF	2	1065.03	0.785649	10_optimized	1157.25	578.624
D:\MW\rawdata\pIV\20230511_TIMS01scp_MW_SA_pIV_10_dia_2_S4-E11_1_3101.d	EYPRETFSF	EYPRETFSF	2	3368.1	0.966802	10_optimized	1157.25	578.624
D:\MW\rawdata\pIV\20230511_TIMS01scp_MW_SA_pIV_10_dia_3_S4-E12_1_3102.d	EYPRETFSF	EYPRETFSF	2	2738.09	0.953709	10_optimized	1157.25	578.624
D:\MW\rawdata\pIV\20230511_TIMS01scp_MW_SA_pIV_10_dia_1_S4-E10_1_3100.d	EYQKVGQSF	EYQKVGQSF	2	6865.17	0.893369	10_optimized	1067.17	533.583
D:\MW\rawdata\pIV\20230511_TIMS01scp_MW_SA_pIV_10_dia_2_S4-E11_1_3101.d	EYQKVGQSF	EYQKVGQSF	2	11014.3	0.979412	10_optimized	1067.17	533.583
D:\MW\rawdata\pIV\20230511_TIMS01scp_MW_SA_pIV_10_dia_3_S4-E12_1_3102.d	EYQKVGQSF	EYQKVGQSF	2	12292.3	0.958707	10_optimized	1067.17	533.583
D:\MW\rawdata\pIV\20230511_TIMS01scp_MW_SA_pIV_10_dia_1_S4-E10_1_3100.d	EYQKVWNLF	EYQKVWNLF	2	23704.7	0.975011	10_optimized	1208.38	604.191
D:\MW\rawdata\pIV\20230511_TIMS01scp_MW_SA_pIV_10_dia_2_S4-E11_1_3101.d	EYQKVWNLF	EYQKVWNLF	2	56731.9	0.986119	10_optimized	1208.38	604.191
D:\MW\rawdata\pIV\20230511_TIMS01scp_MW_SA_pIV_10_dia_3_S4-E12_1_3102.d	EYQKVWNLF	EYQKVWNLF	2	59542.9	0.98357	10_optimized	1208.38	604.191
D:\MW\rawdata\pIV\20230511_TIMS01scp_MW_SA_pIV_10_dia_1_S4-E10_1_3100.d	EYRPEFSNF	EYRPEFSNF	2	1871.06	0.83827	10_optimized	1170.25	585.123
D:\MW\rawdata\pIV\20230511_TIMS01scp_MW_SA_pIV_10_dia_2_S4-E11_1_3101.d	EYRPEFSNF	EYRPEFSNF	2	2991.08	0.879979	10_optimized	1170.25	585.123
D:\MW\rawdata\pIV\20230511_TIMS01scp_MW_SA_pIV_10_dia_3_S4-E12_1_3102.d	EYRPEFSNF	EYRPEFSNF	2	2961.09	0.955505	10_optimized	1170.25	585.123
D:\MW\rawdata\pIV\20230511_TIMS01scp_MW_SA_pIV_10_dia_1_S4-E10_1_3100.d	EYSDVLAKL	EYSDVLAKL	2	1935.05	0.909154	10_optimized	1019.16	509.581
D:\MW\rawdata\pIV\20230511_TIMS01scp_MW_SA_pIV_10_dia_2_S4-E11_1_3101.d	EYSDVLAKL	EYSDVLAKL	2	2883.07	0.932205	10_optimized	1019.16	509.581
D:\MW\rawdata\pIV\20230511_TIMS01scp_MW_SA_pIV_10_dia_3_S4-E12_1_3102.d	EYSDVLAKL	EYSDVLAKL	2	2717.07	0.887539	10_optimized	1019.16	509.581
D:\MW\rawdata\pIV\20230511_TIMS01scp_MW_SA_pIV_10_dia_1_S4-E10_1_3100.d	EYSKQMQRF	EYSKQMQRF	2	5045.16	0.918146	10_optimized	1198.37	599.184
D:\MW\rawdata\pIV\20230511_TIMS01scp_MW_SA_pIV_10_dia_2_S4-E11_1_3101.d	EYSKQMQRF	EYSKQMQRF	2	11346.3	0.960024	10_optimized	1198.37	599.184
D:\MW\rawdata\pIV\20230511_TIMS01scp_MW_SA_pIV_10_dia_3_S4-E12_1_3102.d	EYSKQMQRF	EYSKQMQRF	2	14771.5	0.986303	10_optimized	1198.37	599.184
D:\MW\rawdata\pIV\20230511_TIMS01scp_MW_SA_pIV_10_dia_1_S4-E10_1_3100.d	EYSKQMQRF	EYSKQMQRF	3	15750.3	0.980724	10_optimized	1198.37	399.456
D:\MW\rawdata\pIV\20230511_TIMS01scp_MW_SA_pIV_10_dia_2_S4-E11_1_3101.d	EYSKQMQRF	EYSKQMQRF	3	42827.8	0.95452	10_optimized	1198.37	399.456
D:\MW\rawdata\pIV\20230511_TIMS01scp_MW_SA_pIV_10_dia_3_S4-E12_1_3102.d	EYSKQMQRF	EYSKQMQRF	3	54191	0.985597	10_optimized	1198.37	399.456
D:\MW\rawdata\pIV\20230511_TIMS01scp_MW_SA_pIV_10_dia_1_S4-E10_1_3100.d	EYSKYLQQAF	EYSKYLQQAF	2	976.03	0.792689	10_optimized	1258.4	629.198
D:\MW\rawdata\pIV\20230511_TIMS01scp_MW_SA_pIV_10_dia_2_S4-E11_1_3101.d	EYSKYLQQAF	EYSKYLQQAF	2	1959.08	0.910923	10_optimized	1258.4	629.198
D:\MW\rawdata\pIV\20230511_TIMS01scp_MW_SA_pIV_10_dia_3_S4-E12_1_3102.d	EYSKYLQQAF	EYSKYLQQAF	2	1764.06	0.860165	10_optimized	1258.4	629.198
D:\MW\rawdata\pIV\20230511_TIMS01scp_MW_SA_pIV_10_dia_1_S4-E10_1_3100.d	EYSRFVNQI	EYSRFVNQI	2	1157.04	0.85181	10_optimized	1137.26	568.63
D:\MW\rawdata\pIV\20230511_TIMS01scp_MW_SA_pIV_10_dia_2_S4-E11_1_3101.d	EYSRFVNQI	EYSRFVNQI	2	2814.08	0.877229	10_optimized	1137.26	568.63
D:\MW\rawdata\pIV\20230511_TIMS01scp_MW_SA_pIV_10_dia_3_S4-E12_1_3102.d	EYSRFVNQI	EYSRFVNQI	2	2467.07	0.885769	10_optimized	1137.26	568.63
D:\MW\rawdata\pIV\20230511_TIMS01scp_MW_SA_pIV_10_dia_1_S4-E10_1_3100.d	EYTAKIALL	EYTAKIALL	2	1128.03	0.879891	10_optimized	1003.21	501.603
D:\MW\rawdata\pIV\20230511_TIMS01scp_MW_SA_pIV_10_dia_2_S4-E11_1_3101.d	EYTAKIALL	EYTAKIALL	2	1788.04	0.896854	10_optimized	1003.21	501.603
D:\MW\rawdata\pIV\20230511_TIMS01scp_MW_SA_pIV_10_dia_3_S4-E12_1_3102.d	EYTAKIALL	EYTAKIALL	2	1478.04	0.86728	10_optimized	1003.21	501.603
D:\MW\rawdata\pIV\20230511_TIMS01scp_MW_SA_pIV_10_dia_1_S4-E10_1_3100.d	EYTDVYPEI	EYTDVYPEI	2	1864.06	0.778983	10_optimized	1110.19	555.093
D:\MW\rawdata\pIV\20230511_TIMS01scp_MW_SA_pIV_10_dia_2_S4-E11_1_3101.d	EYTDVYPEI	EYTDVYPEI	2	3257.09	0.916797	10_optimized	1110.19	555.093
D:\MW\rawdata\pIV\20230511_TIMS01scp_MW_SA_pIV_10_dia_3_S4-E12_1_3102.d	EYTDVYPEI	EYTDVYPEI	2	4702.15	0.926939	10_optimized	1110.19	555.093
D:\MW\rawdata\pIV\20230511_TIMS01scp_MW_SA_pIV_10_dia_1_S4-E10_1_3100.d	EYTLM(Oxidation)RATF	EYTLMRATF	2	4342.11	0.875745	10_optimized	1113.3	556.651
D:\MW\rawdata\pIV\20230511_TIMS01scp_MW_SA_pIV_10_dia_2_S4-E11_1_3101.d	EYTLM(Oxidation)RATF	EYTLMRATF	2	5513.17	0.947	10_optimized	1113.3	556.651
D:\MW\rawdata\pIV\20230511_TIMS01scp_MW_SA_pIV_10_dia_3_S4-E12_1_3102.d	EYTLM(Oxidation)RATF	EYTLMRATF	2	6620.18	0.933688	10_optimized	1113.3	556.651
D:\MW\rawdata\pIV\20230511_TIMS01scp_MW_SA_pIV_10_dia_1_S4-E10_1_3100.d	EYTLMRATF	EYTLMRATF	2	1714.05	0.823248	10_optimized	1113.3	556.651
D:\MW\rawdata\pIV\20230511_TIMS01scp_MW_SA_pIV_10_dia_2_S4-E11_1_3101.d	EYTLMRATF	EYTLMRATF	2	10224.3	0.96412	10_optimized	1113.3	556.651
D:\MW\rawdata\pIV\20230511_TIMS01scp_MW_SA_pIV_10_dia_3_S4-E12_1_3102.d	EYTLMRATF	EYTLMRATF	2	14340.4	0.953713	10_optimized	1113.3	556.651
D:\MW\rawdata\pIV\20230511_TIMS01scp_MW_SA_pIV_10_dia_1_S4-E10_1_3100.d	EYTNIFLKF	EYTNIFLKF	2	12536.4	0.963186	10_optimized	1156.35	578.173
D:\MW\rawdata\pIV\20230511_TIMS01scp_MW_SA_pIV_10_dia_2_S4-E11_1_3101.d	EYTNIFLKF	EYTNIFLKF	2	23169.6	0.920391	10_optimized	1156.35	578.173
D:\MW\rawdata\pIV\20230511_TIMS01scp_MW_SA_pIV_10_dia_3_S4-E12_1_3102.d	EYTNIFLKF	EYTNIFLKF	2	23413.7	0.976633	10_optimized	1156.35	578.173
D:\MW\rawdata\pIV\20230511_TIMS01scp_MW_SA_pIV_10_dia_1_S4-E10_1_3100.d	EYTPRSWNF	EYTPRSWNF	2	6031.19	0.952304	10_optimized	1181.27	590.636
D:\MW\rawdata\pIV\20230511_TIMS01scp_MW_SA_pIV_10_dia_2_S4-E11_1_3101.d	EYTPRSWNF	EYTPRSWNF	2	15075.5	0.963261	10_optimized	1181.27	590.636
D:\MW\rawdata\pIV\20230511_TIMS01scp_MW_SA_pIV_10_dia_3_S4-E12_1_3102.d	EYTPRSWNF	EYTPRSWNF	2	15407.5	0.98395	10_optimized	1181.27	590.636
D:\MW\rawdata\pIV\20230511_TIMS01scp_MW_SA_pIV_10_dia_1_S4-E10_1_3100.d	EYTRALFLL	EYTRALFLL	2	14500.4	0.936797	10_optimized	1107.32	553.659
D:\MW\rawdata\pIV\20230511_TIMS01scp_MW_SA_pIV_10_dia_2_S4-E11_1_3101.d	EYTRALFLL	EYTRALFLL	2	42484.2	0.97113	10_optimized	1107.32	553.659
D:\MW\rawdata\pIV\20230511_TIMS01scp_MW_SA_pIV_10_dia_3_S4-E12_1_3102.d	EYTRALFLL	EYTRALFLL	2	42682.4	0.969601	10_optimized	1107.32	553.659
D:\MW\rawdata\pIV\20230511_TIMS01scp_MW_SA_pIV_10_dia_1_S4-E10_1_3100.d	EYTSILHLF	EYTSILHLF	2	895.027	0.84918	10_optimized	1104.27	552.135
D:\MW\rawdata\pIV\20230511_TIMS01scp_MW_SA_pIV_10_dia_2_S4-E11_1_3101.d	EYTSILHLF	EYTSILHLF	2	2280.06	0.922181	10_optimized	1104.27	552.135
D:\MW\rawdata\pIV\20230511_TIMS01scp_MW_SA_pIV_10_dia_3_S4-E12_1_3102.d	EYTSILHLF	EYTSILHLF	2	2385.08	0.969422	10_optimized	1104.27	552.135
D:\MW\rawdata\pIV\20230511_TIMS01scp_MW_SA_pIV_10_dia_1_S4-E10_1_3100.d	EYTVQQALF	EYTVQQALF	2	954.028	0.851588	10_optimized	1080.21	540.103
D:\MW\rawdata\pIV\20230511_TIMS01scp_MW_SA_pIV_10_dia_2_S4-E11_1_3101.d	EYTVQQALF	EYTVQQALF	2	1239.04	0.874619	10_optimized	1080.21	540.103
D:\MW\rawdata\pIV\20230511_TIMS01scp_MW_SA_pIV_10_dia_3_S4-E12_1_3102.d	EYTVQQALF	EYTVQQALF	2	1744.05	0.930841	10_optimized	1080.21	540.103
D:\MW\rawdata\pIV\20230511_TIMS01scp_MW_SA_pIV_10_dia_1_S4-E10_1_3100.d	EYVEKFYRI	EYVEKFYRI	2	3309.12	0.947879	10_optimized	1228.41	614.207
D:\MW\rawdata\pIV\20230511_TIMS01scp_MW_SA_pIV_10_dia_2_S4-E11_1_3101.d	EYVEKFYRI	EYVEKFYRI	2	6776.21	0.96776	10_optimized	1228.41	614.207
D:\MW\rawdata\pIV\20230511_TIMS01scp_MW_SA_pIV_10_dia_3_S4-E12_1_3102.d	EYVEKFYRI	EYVEKFYRI	2	4688.15	0.958476	10_optimized	1228.41	614.207
D:\MW\rawdata\pIV\20230511_TIMS01scp_MW_SA_pIV_10_dia_1_S4-E10_1_3100.d	EYVEKFYRI	EYVEKFYRI	3	2755.05	0.893113	10_optimized	1228.41	409.471
D:\MW\rawdata\pIV\20230511_TIMS01scp_MW_SA_pIV_10_dia_2_S4-E11_1_3101.d	EYVEKFYRI	EYVEKFYRI	3	4033.08	0.922313	10_optimized	1228.41	409.471
D:\MW\rawdata\pIV\20230511_TIMS01scp_MW_SA_pIV_10_dia_3_S4-E12_1_3102.d	EYVEKFYRI	EYVEKFYRI	3	6899.15	0.946461	10_optimized	1228.41	409.471
D:\MW\rawdata\pIV\20230511_TIMS01scp_MW_SA_pIV_10_dia_1_S4-E10_1_3100.d	EYVGKVFRV	EYVGKVFRV	2	1263.04	0.895427	10_optimized	1078.28	539.14
D:\MW\rawdata\pIV\20230511_TIMS01scp_MW_SA_pIV_10_dia_2_S4-E11_1_3101.d	EYVGKVFRV	EYVGKVFRV	2	3232.1	0.946008	10_optimized	1078.28	539.14
D:\MW\rawdata\pIV\20230511_TIMS01scp_MW_SA_pIV_10_dia_3_S4-E12_1_3102.d	EYVGKVFRV	EYVGKVFRV	2	4363.11	0.934204	10_optimized	1078.28	539.14
D:\MW\rawdata\pIV\20230511_TIMS01scp_MW_SA_pIV_10_dia_1_S4-E10_1_3100.d	EYVHSLLFL	EYVHSLLFL	2	3612.1	0.968559	10_optimized	1102.3	551.149
D:\MW\rawdata\pIV\20230511_TIMS01scp_MW_SA_pIV_10_dia_2_S4-E11_1_3101.d	EYVHSLLFL	EYVHSLLFL	2	6878.23	0.927096	10_optimized	1102.3	551.149
D:\MW\rawdata\pIV\20230511_TIMS01scp_MW_SA_pIV_10_dia_3_S4-E12_1_3102.d	EYVHSLLFL	EYVHSLLFL	2	9473.27	0.961233	10_optimized	1102.3	551.149
D:\MW\rawdata\pIV\20230511_TIMS01scp_MW_SA_pIV_10_dia_1_S4-E10_1_3100.d	EYVKFLHKF	EYVKFLHKF	3	2487.05	0.922163	10_optimized	1192.43	397.475
D:\MW\rawdata\pIV\20230511_TIMS01scp_MW_SA_pIV_10_dia_2_S4-E11_1_3101.d	EYVKFLHKF	EYVKFLHKF	3	2614.05	0.876245	10_optimized	1192.43	397.475
D:\MW\rawdata\pIV\20230511_TIMS01scp_MW_SA_pIV_10_dia_3_S4-E12_1_3102.d	EYVKFLHKF	EYVKFLHKF	3	3995.07	0.92881	10_optimized	1192.43	397.475
D:\MW\rawdata\pIV\20230511_TIMS01scp_MW_SA_pIV_10_dia_1_S4-E10_1_3100.d	EYVNDFDLLKF	EYVNDFDLLKF	2	1443.05	0.938101	10_optimized	1384.55	692.276
D:\MW\rawdata\pIV\20230511_TIMS01scp_MW_SA_pIV_10_dia_2_S4-E11_1_3101.d	EYVNDFDLLKF	EYVNDFDLLKF	2	3453.13	0.930357	10_optimized	1384.55	692.276
D:\MW\rawdata\pIV\20230511_TIMS01scp_MW_SA_pIV_10_dia_3_S4-E12_1_3102.d	EYVNDFDLLKF	EYVNDFDLLKF	2	3001.11	0.960581	10_optimized	1384.55	692.276
D:\MW\rawdata\pIV\20230511_TIMS01scp_MW_SA_pIV_10_dia_1_S4-E10_1_3100.d	EYVRALFDF	EYVRALFDF	2	1939.06	0.835108	10_optimized	1141.29	570.646
D:\MW\rawdata\pIV\20230511_TIMS01scp_MW_SA_pIV_10_dia_2_S4-E11_1_3101.d	EYVRALFDF	EYVRALFDF	2	2140.06	0.769475	10_optimized	1141.29	570.646
D:\MW\rawdata\pIV\20230511_TIMS01scp_MW_SA_pIV_10_dia_3_S4-E12_1_3102.d	EYVRALFDF	EYVRALFDF	2	3952.12	0.842203	10_optimized	1141.29	570.646
D:\MW\rawdata\pIV\20230511_TIMS01scp_MW_SA_pIV_10_dia_1_S4-E10_1_3100.d	EYVRVSEHF	EYVRVSEHF	2	2835.08	0.863783	10_optimized	1147.26	573.628
D:\MW\rawdata\pIV\20230511_TIMS01scp_MW_SA_pIV_10_dia_2_S4-E11_1_3101.d	EYVRVSEHF	EYVRVSEHF	2	5712.19	0.901237	10_optimized	1147.26	573.628
D:\MW\rawdata\pIV\20230511_TIMS01scp_MW_SA_pIV_10_dia_3_S4-E12_1_3102.d	EYVRVSEHF	EYVRVSEHF	2	5460.17	0.942395	10_optimized	1147.26	573.628
D:\MW\rawdata\pIV\20230511_TIMS01scp_MW_SA_pIV_10_dia_1_S4-E10_1_3100.d	EYVSQHLVF	EYVSQHLVF	2	2215.06	0.870146	10_optimized	1103.24	551.621
D:\MW\rawdata\pIV\20230511_TIMS01scp_MW_SA_pIV_10_dia_2_S4-E11_1_3101.d	EYVSQHLVF	EYVSQHLVF	2	3560.1	0.931042	10_optimized	1103.24	551.621
D:\MW\rawdata\pIV\20230511_TIMS01scp_MW_SA_pIV_10_dia_3_S4-E12_1_3102.d	EYVSQHLVF	EYVSQHLVF	2	3262.09	0.922009	10_optimized	1103.24	551.621
D:\MW\rawdata\pIV\20230511_TIMS01scp_MW_SA_pIV_10_dia_1_S4-E10_1_3100.d	EYYDKHFTEF	EYYDKHFTEF	2	1076.04	0.74409	10_optimized	1360.45	680.223
D:\MW\rawdata\pIV\20230511_TIMS01scp_MW_SA_pIV_10_dia_2_S4-E11_1_3101.d	EYYDKHFTEF	EYYDKHFTEF	2	2454.08	0.891903	10_optimized	1360.45	680.223
D:\MW\rawdata\pIV\20230511_TIMS01scp_MW_SA_pIV_10_dia_3_S4-E12_1_3102.d	EYYDKHFTEF	EYYDKHFTEF	2	3023.11	0.87708	10_optimized	1360.45	680.223
D:\MW\rawdata\pIV\20230511_TIMS01scp_MW_SA_pIV_10_dia_1_S4-E10_1_3100.d	EYYRGFTLF	EYYRGFTLF	2	560.018	0.821516	10_optimized	1177.32	588.662
D:\MW\rawdata\pIV\20230511_TIMS01scp_MW_SA_pIV_10_dia_2_S4-E11_1_3101.d	EYYRGFTLF	EYYRGFTLF	2	2489.07	0.905679	10_optimized	1177.32	588.662
D:\MW\rawdata\pIV\20230511_TIMS01scp_MW_SA_pIV_10_dia_3_S4-E12_1_3102.d	EYYRGFTLF	EYYRGFTLF	2	2136.07	0.938439	10_optimized	1177.32	588.662
D:\MW\rawdata\pIV\20230511_TIMS01scp_MW_SA_pIV_10_dia_1_S4-E10_1_3100.d	FDFGDDPSDKF	FDFGDDPSDKF	2	6018.18	0.963401	10_optimized	1271.31	635.653
D:\MW\rawdata\pIV\20230511_TIMS01scp_MW_SA_pIV_10_dia_2_S4-E11_1_3101.d	FDFGDDPSDKF	FDFGDDPSDKF	2	17251.5	0.988806	10_optimized	1271.31	635.653
D:\MW\rawdata\pIV\20230511_TIMS01scp_MW_SA_pIV_10_dia_3_S4-E12_1_3102.d	FDFGDDPSDKF	FDFGDDPSDKF	2	20483.6	0.915133	10_optimized	1271.31	635.653
D:\MW\rawdata\pIV\20230511_TIMS01scp_MW_SA_pIV_10_dia_1_S4-E10_1_3100.d	FFDTASTGKTF	FFDTASTGKTF	2	1410.04	0.844598	10_optimized	1203.32	601.658
D:\MW\rawdata\pIV\20230511_TIMS01scp_MW_SA_pIV_10_dia_2_S4-E11_1_3101.d	FFDTASTGKTF	FFDTASTGKTF	2	2981.09	0.916108	10_optimized	1203.32	601.658
D:\MW\rawdata\pIV\20230511_TIMS01scp_MW_SA_pIV_10_dia_3_S4-E12_1_3102.d	FFDTASTGKTF	FFDTASTGKTF	2	3450.11	0.892635	10_optimized	1203.32	601.658
D:\MW\rawdata\pIV\20230511_TIMS01scp_MW_SA_pIV_10_dia_1_S4-E10_1_3100.d	FFIAGRYEF	FFIAGRYEF	2	928.026	0.82858	10_optimized	1131.3	565.649
D:\MW\rawdata\pIV\20230511_TIMS01scp_MW_SA_pIV_10_dia_2_S4-E11_1_3101.d	FFIAGRYEF	FFIAGRYEF	2	2360.07	0.92066	10_optimized	1131.3	565.649
D:\MW\rawdata\pIV\20230511_TIMS01scp_MW_SA_pIV_10_dia_3_S4-E12_1_3102.d	FFIAGRYEF	FFIAGRYEF	2	2793.09	0.935623	10_optimized	1131.3	565.649
D:\MW\rawdata\pIV\20230511_TIMS01scp_MW_SA_pIV_10_dia_2_S4-E11_1_3101.d	FFLDRDGFLF	FFLDRDGFLF	2	738.024	0.838669	10_optimized	1258.44	629.221
D:\MW\rawdata\pIV\20230511_TIMS01scp_MW_SA_pIV_10_dia_3_S4-E12_1_3102.d	FFLDRDGFLF	FFLDRDGFLF	2	486.015	0.773629	10_optimized	1258.44	629.221
D:\MW\rawdata\pIV\20230511_TIMS01scp_MW_SA_pIV_10_dia_2_S4-E11_1_3101.d	FFNRLSLEF	FFNRLSLEF	2	2708.08	0.883348	10_optimized	1154.33	577.167
D:\MW\rawdata\pIV\20230511_TIMS01scp_MW_SA_pIV_10_dia_3_S4-E12_1_3102.d	FFNRLSLEF	FFNRLSLEF	2	2267.06	0.826564	10_optimized	1154.33	577.167
D:\MW\rawdata\pIV\20230511_TIMS01scp_MW_SA_pIV_10_dia_1_S4-E10_1_3100.d	FFPRLMTEL	FFPRLMTEL	2	3725.11	0.942125	10_optimized	1135.4	567.698
D:\MW\rawdata\pIV\20230511_TIMS01scp_MW_SA_pIV_10_dia_2_S4-E11_1_3101.d	FFPRLMTEL	FFPRLMTEL	2	9083.26	0.96675	10_optimized	1135.4	567.698
D:\MW\rawdata\pIV\20230511_TIMS01scp_MW_SA_pIV_10_dia_3_S4-E12_1_3102.d	FFPRLMTEL	FFPRLMTEL	2	7873.2	0.977783	10_optimized	1135.4	567.698
D:\MW\rawdata\pIV\20230511_TIMS01scp_MW_SA_pIV_10_dia_1_S4-E10_1_3100.d	FFSPM(Oxidation)LGEF	FFSPMLGEF	2	750.02	0.883148	10_optimized	1056.25	528.125
D:\MW\rawdata\pIV\20230511_TIMS01scp_MW_SA_pIV_10_dia_2_S4-E11_1_3101.d	FFSPM(Oxidation)LGEF	FFSPMLGEF	2	736.02	0.681754	10_optimized	1056.25	528.125
D:\MW\rawdata\pIV\20230511_TIMS01scp_MW_SA_pIV_10_dia_2_S4-E11_1_3101.d	FGDDPSDKF	FGDDPSDKF	2	3525.09	0.91116	10_optimized	1009.04	504.52
D:\MW\rawdata\pIV\20230511_TIMS01scp_MW_SA_pIV_10_dia_3_S4-E12_1_3102.d	FGDDPSDKF	FGDDPSDKF	2	4203.1	0.904139	10_optimized	1009.04	504.52
D:\MW\rawdata\pIV\20230511_TIMS01scp_MW_SA_pIV_10_dia_1_S4-E10_1_3100.d	FIKPLKANQQF	FIKPLKANQQF	2	934.032	0.752237	10_optimized	1315.58	657.79
D:\MW\rawdata\pIV\20230511_TIMS01scp_MW_SA_pIV_10_dia_2_S4-E11_1_3101.d	FIKPLKANQQF	FIKPLKANQQF	2	3636.14	0.922582	10_optimized	1315.58	657.79
D:\MW\rawdata\pIV\20230511_TIMS01scp_MW_SA_pIV_10_dia_3_S4-E12_1_3102.d	FIKPLKANQQF	FIKPLKANQQF	2	5068.19	0.955795	10_optimized	1315.58	657.79
D:\MW\rawdata\pIV\20230511_TIMS01scp_MW_SA_pIV_10_dia_1_S4-E10_1_3100.d	FKRFNALQY	FKRFNALQY	2	2628.09	0.862881	10_optimized	1168.36	584.182
D:\MW\rawdata\pIV\20230511_TIMS01scp_MW_SA_pIV_10_dia_2_S4-E11_1_3101.d	FKRFNALQY	FKRFNALQY	2	13329.4	0.971854	10_optimized	1168.36	584.182
D:\MW\rawdata\pIV\20230511_TIMS01scp_MW_SA_pIV_10_dia_3_S4-E12_1_3102.d	FKRFNALQY	FKRFNALQY	2	7656.25	0.953316	10_optimized	1168.36	584.182
D:\MW\rawdata\pIV\20230511_TIMS01scp_MW_SA_pIV_10_dia_2_S4-E11_1_3101.d	FKRFNALQY	FKRFNALQY	3	1071.02	0.887442	10_optimized	1168.36	389.454
D:\MW\rawdata\pIV\20230511_TIMS01scp_MW_SA_pIV_10_dia_1_S4-E10_1_3100.d	FKRFNALQYL	FKRFNALQYL	2	2936.11	0.957383	10_optimized	1281.52	640.761
D:\MW\rawdata\pIV\20230511_TIMS01scp_MW_SA_pIV_10_dia_2_S4-E11_1_3101.d	FKRFNALQYL	FKRFNALQYL	2	22765.8	0.993023	10_optimized	1281.52	640.761
D:\MW\rawdata\pIV\20230511_TIMS01scp_MW_SA_pIV_10_dia_3_S4-E12_1_3102.d	FKRFNALQYL	FKRFNALQYL	2	9649.35	0.94977	10_optimized	1281.52	640.761
D:\MW\rawdata\pIV\20230511_TIMS01scp_MW_SA_pIV_10_dia_1_S4-E10_1_3100.d	FKVGPEADKYRL	FKVGPEADKYRL	3	4339.1	0.838377	10_optimized	1404.63	468.211
D:\MW\rawdata\pIV\20230511_TIMS01scp_MW_SA_pIV_10_dia_2_S4-E11_1_3101.d	FKVGPEADKYRL	FKVGPEADKYRL	3	10311.3	0.935362	10_optimized	1404.63	468.211
D:\MW\rawdata\pIV\20230511_TIMS01scp_MW_SA_pIV_10_dia_3_S4-E12_1_3102.d	FKVGPEADKYRL	FKVGPEADKYRL	3	11611.3	0.925987	10_optimized	1404.63	468.211
D:\MW\rawdata\pIV\20230511_TIMS01scp_MW_SA_pIV_10_dia_2_S4-E11_1_3101.d	FKVGPEADKYRLTY	FKVGPEADKYRLTY	2	2863.12	0.90193	10_optimized	1668.91	834.456
D:\MW\rawdata\pIV\20230511_TIMS01scp_MW_SA_pIV_10_dia_3_S4-E12_1_3102.d	FKVGPEADKYRLTY	FKVGPEADKYRLTY	2	4435.19	0.907847	10_optimized	1668.91	834.456
D:\MW\rawdata\pIV\20230511_TIMS01scp_MW_SA_pIV_10_dia_1_S4-E10_1_3100.d	FKVGPEADKYRLTY	FKVGPEADKYRLTY	3	8281.21	0.911249	10_optimized	1668.91	556.304
D:\MW\rawdata\pIV\20230511_TIMS01scp_MW_SA_pIV_10_dia_2_S4-E11_1_3101.d	FKVGPEADKYRLTY	FKVGPEADKYRLTY	3	78544	0.95966	10_optimized	1668.91	556.304
D:\MW\rawdata\pIV\20230511_TIMS01scp_MW_SA_pIV_10_dia_3_S4-E12_1_3102.d	FKVGPEADKYRLTY	FKVGPEADKYRLTY	3	123426	0.98278	10_optimized	1668.91	556.304
D:\MW\rawdata\pIV\20230511_TIMS01scp_MW_SA_pIV_10_dia_1_S4-E10_1_3100.d	FKVGPEADKYRLTY	FKVGPEADKYRLTY	4	972.02	0.736222	10_optimized	1668.91	417.228
D:\MW\rawdata\pIV\20230511_TIMS01scp_MW_SA_pIV_10_dia_2_S4-E11_1_3101.d	FKVGPEADKYRLTY	FKVGPEADKYRLTY	4	5343.11	0.966725	10_optimized	1668.91	417.228
D:\MW\rawdata\pIV\20230511_TIMS01scp_MW_SA_pIV_10_dia_3_S4-E12_1_3102.d	FKVGPEADKYRLTY	FKVGPEADKYRLTY	4	9284.21	0.952009	10_optimized	1668.91	417.228
D:\MW\rawdata\pIV\20230511_TIMS01scp_MW_SA_pIV_10_dia_1_S4-E10_1_3100.d	FPNIPGKSL	FPNIPGKSL	2	6502.15	0.954598	10_optimized	954.137	477.068
D:\MW\rawdata\pIV\20230511_TIMS01scp_MW_SA_pIV_10_dia_2_S4-E11_1_3101.d	FPNIPGKSL	FPNIPGKSL	2	12614.3	0.974903	10_optimized	954.137	477.068
D:\MW\rawdata\pIV\20230511_TIMS01scp_MW_SA_pIV_10_dia_3_S4-E12_1_3102.d	FPNIPGKSL	FPNIPGKSL	2	10989.3	0.960274	10_optimized	954.137	477.068
D:\MW\rawdata\pIV\20230511_TIMS01scp_MW_SA_pIV_10_dia_1_S4-E10_1_3100.d	FPREPRPKL	FPREPRPKL	3	2883.05	0.832085	10_optimized	1121.35	373.784
D:\MW\rawdata\pIV\20230511_TIMS01scp_MW_SA_pIV_10_dia_2_S4-E11_1_3101.d	FPREPRPKL	FPREPRPKL	3	6084.11	0.955927	10_optimized	1121.35	373.784
D:\MW\rawdata\pIV\20230511_TIMS01scp_MW_SA_pIV_10_dia_3_S4-E12_1_3102.d	FPREPRPKL	FPREPRPKL	3	6968.13	0.917513	10_optimized	1121.35	373.784
D:\MW\rawdata\pIV\20230511_TIMS01scp_MW_SA_pIV_10_dia_1_S4-E10_1_3100.d	FRPDGAEL	FRPDGAEL	2	5353.11	0.931699	10_optimized	885.975	442.988
D:\MW\rawdata\pIV\20230511_TIMS01scp_MW_SA_pIV_10_dia_2_S4-E11_1_3101.d	FRPDGAEL	FRPDGAEL	2	28322.6	0.949399	10_optimized	885.975	442.988
D:\MW\rawdata\pIV\20230511_TIMS01scp_MW_SA_pIV_10_dia_3_S4-E12_1_3102.d	FRPDGAEL	FRPDGAEL	2	53241.2	0.990178	10_optimized	885.975	442.988
D:\MW\rawdata\pIV\20230511_TIMS01scp_MW_SA_pIV_10_dia_1_S4-E10_1_3100.d	FSTWDNDNDKF	FSTWDNDNDKF	2	1383.05	0.876317	10_optimized	1370.4	685.199
D:\MW\rawdata\pIV\20230511_TIMS01scp_MW_SA_pIV_10_dia_2_S4-E11_1_3101.d	FSTWDNDNDKF	FSTWDNDNDKF	2	3329.13	0.877049	10_optimized	1370.4	685.199
D:\MW\rawdata\pIV\20230511_TIMS01scp_MW_SA_pIV_10_dia_3_S4-E12_1_3102.d	FSTWDNDNDKF	FSTWDNDNDKF	2	3987.13	0.938338	10_optimized	1370.4	685.199
D:\MW\rawdata\pIV\20230511_TIMS01scp_MW_SA_pIV_10_dia_1_S4-E10_1_3100.d	FTSHNGM(Oxidation)QF	FTSHNGMQF	2	2089.05	0.946151	10_optimized	1050.16	525.081
D:\MW\rawdata\pIV\20230511_TIMS01scp_MW_SA_pIV_10_dia_2_S4-E11_1_3101.d	FTSHNGM(Oxidation)QF	FTSHNGMQF	2	7535.19	0.94411	10_optimized	1050.16	525.081
D:\MW\rawdata\pIV\20230511_TIMS01scp_MW_SA_pIV_10_dia_3_S4-E12_1_3102.d	FTSHNGM(Oxidation)QF	FTSHNGMQF	2	8512.21	0.912424	10_optimized	1050.16	525.081
D:\MW\rawdata\pIV\20230511_TIMS01scp_MW_SA_pIV_10_dia_1_S4-E10_1_3100.d	FTSHNGMQF	FTSHNGMQF	2	2826.07	0.888236	10_optimized	1050.16	525.081
D:\MW\rawdata\pIV\20230511_TIMS01scp_MW_SA_pIV_10_dia_2_S4-E11_1_3101.d	FTSHNGMQF	FTSHNGMQF	2	20568.5	0.986243	10_optimized	1050.16	525.081
D:\MW\rawdata\pIV\20230511_TIMS01scp_MW_SA_pIV_10_dia_3_S4-E12_1_3102.d	FTSHNGMQF	FTSHNGMQF	2	38916.1	0.98221	10_optimized	1050.16	525.081
D:\MW\rawdata\pIV\20230511_TIMS01scp_MW_SA_pIV_10_dia_1_S4-E10_1_3100.d	FVTHVERF	FVTHVERF	2	2599.08	0.862613	10_optimized	1016.17	508.084
D:\MW\rawdata\pIV\20230511_TIMS01scp_MW_SA_pIV_10_dia_2_S4-E11_1_3101.d	FVTHVERF	FVTHVERF	2	5597.17	0.916857	10_optimized	1016.17	508.084
D:\MW\rawdata\pIV\20230511_TIMS01scp_MW_SA_pIV_10_dia_3_S4-E12_1_3102.d	FVTHVERF	FVTHVERF	2	3366.09	0.947275	10_optimized	1016.17	508.084
D:\MW\rawdata\pIV\20230511_TIMS01scp_MW_SA_pIV_10_dia_1_S4-E10_1_3100.d	FWATPGFFNKF	FWATPGFFNKF	2	1919.06	0.968346	10_optimized	1343.55	671.775
D:\MW\rawdata\pIV\20230511_TIMS01scp_MW_SA_pIV_10_dia_2_S4-E11_1_3101.d	FWATPGFFNKF	FWATPGFFNKF	2	4633.16	0.91887	10_optimized	1343.55	671.775
D:\MW\rawdata\pIV\20230511_TIMS01scp_MW_SA_pIV_10_dia_3_S4-E12_1_3102.d	FWATPGFFNKF	FWATPGFFNKF	2	4936.19	0.945792	10_optimized	1343.55	671.775
D:\MW\rawdata\pIV\20230511_TIMS01scp_MW_SA_pIV_10_dia_1_S4-E10_1_3100.d	FWGRTSAGTRQPQF	FWGRTSAGTRQPQF	3	4187.11	0.911576	10_optimized	1620.79	540.264
D:\MW\rawdata\pIV\20230511_TIMS01scp_MW_SA_pIV_10_dia_2_S4-E11_1_3101.d	FWGRTSAGTRQPQF	FWGRTSAGTRQPQF	3	18785.5	0.979422	10_optimized	1620.79	540.264
D:\MW\rawdata\pIV\20230511_TIMS01scp_MW_SA_pIV_10_dia_3_S4-E12_1_3102.d	FWGRTSAGTRQPQF	FWGRTSAGTRQPQF	3	10253.3	0.957919	10_optimized	1620.79	540.264
D:\MW\rawdata\pIV\20230511_TIMS01scp_MW_SA_pIV_10_dia_1_S4-E10_1_3100.d	FYAELYHII	FYAELYHII	2	1335.04	0.930822	10_optimized	1150.34	575.171
D:\MW\rawdata\pIV\20230511_TIMS01scp_MW_SA_pIV_10_dia_2_S4-E11_1_3101.d	FYAELYHII	FYAELYHII	2	1811.06	0.791988	10_optimized	1150.34	575.171
D:\MW\rawdata\pIV\20230511_TIMS01scp_MW_SA_pIV_10_dia_3_S4-E12_1_3102.d	FYAELYHII	FYAELYHII	2	1305.04	0.964286	10_optimized	1150.34	575.171
D:\MW\rawdata\pIV\20230511_TIMS01scp_MW_SA_pIV_10_dia_1_S4-E10_1_3100.d	FYAHIIPFL	FYAHIIPFL	2	2743.09	0.947151	10_optimized	1102.34	551.172
D:\MW\rawdata\pIV\20230511_TIMS01scp_MW_SA_pIV_10_dia_2_S4-E11_1_3101.d	FYAHIIPFL	FYAHIIPFL	2	4773.14	0.899799	10_optimized	1102.34	551.172
D:\MW\rawdata\pIV\20230511_TIMS01scp_MW_SA_pIV_10_dia_3_S4-E12_1_3102.d	FYAHIIPFL	FYAHIIPFL	2	5642.16	0.888587	10_optimized	1102.34	551.172
D:\MW\rawdata\pIV\20230511_TIMS01scp_MW_SA_pIV_10_dia_1_S4-E10_1_3100.d	FYAPELLFF	FYAPELLFF	2	365.012	0.841125	10_optimized	1128.34	564.168
D:\MW\rawdata\pIV\20230511_TIMS01scp_MW_SA_pIV_10_dia_2_S4-E11_1_3101.d	FYAPELLFF	FYAPELLFF	2	1698.06	0.842075	10_optimized	1128.34	564.168
D:\MW\rawdata\pIV\20230511_TIMS01scp_MW_SA_pIV_10_dia_3_S4-E12_1_3102.d	FYAPELLFF	FYAPELLFF	2	2711.07	0.865025	10_optimized	1128.34	564.168
D:\MW\rawdata\pIV\20230511_TIMS01scp_MW_SA_pIV_10_dia_2_S4-E11_1_3101.d	FYERGVAVL	FYERGVAVL	2	1568.04	0.928084	10_optimized	1035.21	517.605
D:\MW\rawdata\pIV\20230511_TIMS01scp_MW_SA_pIV_10_dia_3_S4-E12_1_3102.d	FYERGVAVL	FYERGVAVL	2	1304.04	0.901569	10_optimized	1035.21	517.605
D:\MW\rawdata\pIV\20230511_TIMS01scp_MW_SA_pIV_10_dia_1_S4-E10_1_3100.d	FYFNKTKGF	FYFNKTKGF	2	1711.06	0.814587	10_optimized	1133.31	566.657
D:\MW\rawdata\pIV\20230511_TIMS01scp_MW_SA_pIV_10_dia_3_S4-E12_1_3102.d	FYFNKTKGF	FYFNKTKGF	2	2928.08	0.915407	10_optimized	1133.31	566.657
D:\MW\rawdata\pIV\20230511_TIMS01scp_MW_SA_pIV_10_dia_1_S4-E10_1_3100.d	FYGKKFPFF	FYGKKFPFF	2	1098.03	0.794684	10_optimized	1162.4	581.2
D:\MW\rawdata\pIV\20230511_TIMS01scp_MW_SA_pIV_10_dia_2_S4-E11_1_3101.d	FYGKKFPFF	FYGKKFPFF	2	1629.05	0.714328	10_optimized	1162.4	581.2
D:\MW\rawdata\pIV\20230511_TIMS01scp_MW_SA_pIV_10_dia_3_S4-E12_1_3102.d	FYGKKFPFF	FYGKKFPFF	2	1857.06	0.87251	10_optimized	1162.4	581.2
D:\MW\rawdata\pIV\20230511_TIMS01scp_MW_SA_pIV_10_dia_1_S4-E10_1_3100.d	FYGTFDVHL	FYGTFDVHL	2	565.018	0.90196	10_optimized	1080.21	540.104
D:\MW\rawdata\pIV\20230511_TIMS01scp_MW_SA_pIV_10_dia_2_S4-E11_1_3101.d	FYGTFDVHL	FYGTFDVHL	2	1712.05	0.907399	10_optimized	1080.21	540.104
D:\MW\rawdata\pIV\20230511_TIMS01scp_MW_SA_pIV_10_dia_3_S4-E12_1_3102.d	FYGTFDVHL	FYGTFDVHL	2	2191.06	0.930321	10_optimized	1080.21	540.104
D:\MW\rawdata\pIV\20230511_TIMS01scp_MW_SA_pIV_10_dia_1_S4-E10_1_3100.d	FYHEAVVLF	FYHEAVVLF	2	1831.05	0.899487	10_optimized	1106.29	553.145
D:\MW\rawdata\pIV\20230511_TIMS01scp_MW_SA_pIV_10_dia_2_S4-E11_1_3101.d	FYHEAVVLF	FYHEAVVLF	2	5187.14	0.968373	10_optimized	1106.29	553.145
D:\MW\rawdata\pIV\20230511_TIMS01scp_MW_SA_pIV_10_dia_3_S4-E12_1_3102.d	FYHEAVVLF	FYHEAVVLF	2	5681.18	0.957997	10_optimized	1106.29	553.145
D:\MW\rawdata\pIV\20230511_TIMS01scp_MW_SA_pIV_10_dia_1_S4-E10_1_3100.d	FYHKYFNYL	FYHKYFNYL	2	4235.14	0.932805	10_optimized	1276.46	638.23
D:\MW\rawdata\pIV\20230511_TIMS01scp_MW_SA_pIV_10_dia_2_S4-E11_1_3101.d	FYHKYFNYL	FYHKYFNYL	2	9481.36	0.987444	10_optimized	1276.46	638.23
D:\MW\rawdata\pIV\20230511_TIMS01scp_MW_SA_pIV_10_dia_3_S4-E12_1_3102.d	FYHKYFNYL	FYHKYFNYL	2	9274.31	0.976647	10_optimized	1276.46	638.23
D:\MW\rawdata\pIV\20230511_TIMS01scp_MW_SA_pIV_10_dia_1_S4-E10_1_3100.d	FYIPSWPEL	FYIPSWPEL	2	1479.04	0.711127	10_optimized	1133.31	566.656
D:\MW\rawdata\pIV\20230511_TIMS01scp_MW_SA_pIV_10_dia_2_S4-E11_1_3101.d	FYIPSWPEL	FYIPSWPEL	2	4209.11	0.909554	10_optimized	1133.31	566.656
D:\MW\rawdata\pIV\20230511_TIMS01scp_MW_SA_pIV_10_dia_3_S4-E12_1_3102.d	FYIPSWPEL	FYIPSWPEL	2	3410.08	0.551563	10_optimized	1133.31	566.656
D:\MW\rawdata\pIV\20230511_TIMS01scp_MW_SA_pIV_10_dia_1_S4-E10_1_3100.d	FYISPVNKL	FYISPVNKL	2	1113.03	0.749518	10_optimized	1062.28	531.138
D:\MW\rawdata\pIV\20230511_TIMS01scp_MW_SA_pIV_10_dia_2_S4-E11_1_3101.d	FYISPVNKL	FYISPVNKL	2	2878.08	0.926927	10_optimized	1062.28	531.138
D:\MW\rawdata\pIV\20230511_TIMS01scp_MW_SA_pIV_10_dia_3_S4-E12_1_3102.d	FYISPVNKL	FYISPVNKL	2	2748.08	0.820752	10_optimized	1062.28	531.138
D:\MW\rawdata\pIV\20230511_TIMS01scp_MW_SA_pIV_10_dia_1_S4-E10_1_3100.d	FYITSRTQF	FYITSRTQF	2	5437.17	0.923775	10_optimized	1144.3	572.148
D:\MW\rawdata\pIV\20230511_TIMS01scp_MW_SA_pIV_10_dia_2_S4-E11_1_3101.d	FYITSRTQF	FYITSRTQF	2	11167.3	0.988084	10_optimized	1144.3	572.148
D:\MW\rawdata\pIV\20230511_TIMS01scp_MW_SA_pIV_10_dia_3_S4-E12_1_3102.d	FYITSRTQF	FYITSRTQF	2	14628.4	0.97208	10_optimized	1144.3	572.148
D:\MW\rawdata\pIV\20230511_TIMS01scp_MW_SA_pIV_10_dia_2_S4-E11_1_3101.d	FYKTDPFIF	FYKTDPFIF	2	9574.3	0.931411	10_optimized	1159.35	579.675
D:\MW\rawdata\pIV\20230511_TIMS01scp_MW_SA_pIV_10_dia_3_S4-E12_1_3102.d	FYKTDPFIF	FYKTDPFIF	2	9323.3	0.837767	10_optimized	1159.35	579.675
D:\MW\rawdata\pIV\20230511_TIMS01scp_MW_SA_pIV_10_dia_1_S4-E10_1_3100.d	FYLEGGFSKF	FYLEGGFSKF	2	4791.15	0.894536	10_optimized	1176.34	588.168
D:\MW\rawdata\pIV\20230511_TIMS01scp_MW_SA_pIV_10_dia_2_S4-E11_1_3101.d	FYLEGGFSKF	FYLEGGFSKF	2	11182.3	0.970865	10_optimized	1176.34	588.168
D:\MW\rawdata\pIV\20230511_TIMS01scp_MW_SA_pIV_10_dia_3_S4-E12_1_3102.d	FYLEGGFSKF	FYLEGGFSKF	2	10762.3	0.961234	10_optimized	1176.34	588.168
D:\MW\rawdata\pIV\20230511_TIMS01scp_MW_SA_pIV_10_dia_1_S4-E10_1_3100.d	FYLPKDAVKHL	FYLPKDAVKHL	3	875.019	0.782705	10_optimized	1312.58	437.526
D:\MW\rawdata\pIV\20230511_TIMS01scp_MW_SA_pIV_10_dia_2_S4-E11_1_3101.d	FYLPKDAVKHL	FYLPKDAVKHL	3	891.023	0.530968	10_optimized	1312.58	437.526
D:\MW\rawdata\pIV\20230511_TIMS01scp_MW_SA_pIV_10_dia_3_S4-E12_1_3102.d	FYLPKDAVKHL	FYLPKDAVKHL	3	1356.03	0.893871	10_optimized	1312.58	437.526
D:\MW\rawdata\pIV\20230511_TIMS01scp_MW_SA_pIV_10_dia_1_S4-E10_1_3100.d	FYM(Oxidation)DTSHLF	FYMDTSHLF	2	5978.19	0.893128	10_optimized	1142.3	571.15
D:\MW\rawdata\pIV\20230511_TIMS01scp_MW_SA_pIV_10_dia_2_S4-E11_1_3101.d	FYM(Oxidation)DTSHLF	FYMDTSHLF	2	7341.21	0.974628	10_optimized	1142.3	571.15
D:\MW\rawdata\pIV\20230511_TIMS01scp_MW_SA_pIV_10_dia_3_S4-E12_1_3102.d	FYM(Oxidation)DTSHLF	FYMDTSHLF	2	9587.26	0.97376	10_optimized	1142.3	571.15
D:\MW\rawdata\pIV\20230511_TIMS01scp_MW_SA_pIV_10_dia_1_S4-E10_1_3100.d	FYMDTSHLF	FYMDTSHLF	2	5837.17	0.961753	10_optimized	1142.3	571.15
D:\MW\rawdata\pIV\20230511_TIMS01scp_MW_SA_pIV_10_dia_2_S4-E11_1_3101.d	FYMDTSHLF	FYMDTSHLF	2	16554.5	0.98545	10_optimized	1142.3	571.15
D:\MW\rawdata\pIV\20230511_TIMS01scp_MW_SA_pIV_10_dia_3_S4-E12_1_3102.d	FYMDTSHLF	FYMDTSHLF	2	23061.7	0.987438	10_optimized	1142.3	571.15
D:\MW\rawdata\pIV\20230511_TIMS01scp_MW_SA_pIV_10_dia_1_S4-E10_1_3100.d	FYNLLTRTF	FYNLLTRTF	2	4089.13	0.936985	10_optimized	1156.35	578.175
D:\MW\rawdata\pIV\20230511_TIMS01scp_MW_SA_pIV_10_dia_2_S4-E11_1_3101.d	FYNLLTRTF	FYNLLTRTF	2	8381.28	0.963461	10_optimized	1156.35	578.175
D:\MW\rawdata\pIV\20230511_TIMS01scp_MW_SA_pIV_10_dia_3_S4-E12_1_3102.d	FYNLLTRTF	FYNLLTRTF	2	9665.29	0.981577	10_optimized	1156.35	578.175
D:\MW\rawdata\pIV\20230511_TIMS01scp_MW_SA_pIV_10_dia_1_S4-E10_1_3100.d	FYNNVKSRF	FYNNVKSRF	3	2193.04	0.878989	10_optimized	1156.31	385.436
D:\MW\rawdata\pIV\20230511_TIMS01scp_MW_SA_pIV_10_dia_2_S4-E11_1_3101.d	FYNNVKSRF	FYNNVKSRF	3	4765.1	0.946656	10_optimized	1156.31	385.436
D:\MW\rawdata\pIV\20230511_TIMS01scp_MW_SA_pIV_10_dia_3_S4-E12_1_3102.d	FYNNVKSRF	FYNNVKSRF	3	5123.11	0.924363	10_optimized	1156.31	385.436
D:\MW\rawdata\pIV\20230511_TIMS01scp_MW_SA_pIV_10_dia_1_S4-E10_1_3100.d	FYPAIADLF	FYPAIADLF	2	661.017	0.884937	10_optimized	1038.21	519.105
D:\MW\rawdata\pIV\20230511_TIMS01scp_MW_SA_pIV_10_dia_2_S4-E11_1_3101.d	FYPAIADLF	FYPAIADLF	2	711.023	0.768059	10_optimized	1038.21	519.105
D:\MW\rawdata\pIV\20230511_TIMS01scp_MW_SA_pIV_10_dia_3_S4-E12_1_3102.d	FYPAIADLF	FYPAIADLF	2	1218.04	0.863281	10_optimized	1038.21	519.105
D:\MW\rawdata\pIV\20230511_TIMS01scp_MW_SA_pIV_10_dia_1_S4-E10_1_3100.d	FYPPKVELF	FYPPKVELF	2	17196.5	0.964222	10_optimized	1121.34	560.672
D:\MW\rawdata\pIV\20230511_TIMS01scp_MW_SA_pIV_10_dia_2_S4-E11_1_3101.d	FYPPKVELF	FYPPKVELF	2	33291	0.980719	10_optimized	1121.34	560.672
D:\MW\rawdata\pIV\20230511_TIMS01scp_MW_SA_pIV_10_dia_3_S4-E12_1_3102.d	FYPPKVELF	FYPPKVELF	2	34030	0.984064	10_optimized	1121.34	560.672
D:\MW\rawdata\pIV\20230511_TIMS01scp_MW_SA_pIV_10_dia_1_S4-E10_1_3100.d	FYPYGLQTF	FYPYGLQTF	2	2826.09	0.940194	10_optimized	1117.27	558.635
D:\MW\rawdata\pIV\20230511_TIMS01scp_MW_SA_pIV_10_dia_2_S4-E11_1_3101.d	FYPYGLQTF	FYPYGLQTF	2	7853.23	0.97501	10_optimized	1117.27	558.635
D:\MW\rawdata\pIV\20230511_TIMS01scp_MW_SA_pIV_10_dia_3_S4-E12_1_3102.d	FYPYGLQTF	FYPYGLQTF	2	5632.18	0.922067	10_optimized	1117.27	558.635
D:\MW\rawdata\pIV\20230511_TIMS01scp_MW_SA_pIV_10_dia_1_S4-E10_1_3100.d	FYQREFDFF	FYQREFDFF	2	1499.05	0.899399	10_optimized	1280.4	640.202
D:\MW\rawdata\pIV\20230511_TIMS01scp_MW_SA_pIV_10_dia_2_S4-E11_1_3101.d	FYQREFDFF	FYQREFDFF	2	2818.08	0.945553	10_optimized	1280.4	640.202
D:\MW\rawdata\pIV\20230511_TIMS01scp_MW_SA_pIV_10_dia_3_S4-E12_1_3102.d	FYQREFDFF	FYQREFDFF	2	3279.11	0.874398	10_optimized	1280.4	640.202
D:\MW\rawdata\pIV\20230511_TIMS01scp_MW_SA_pIV_10_dia_1_S4-E10_1_3100.d	FYRSYFSQF	FYRSYFSQF	2	2856.09	0.803528	10_optimized	1226.36	613.178
D:\MW\rawdata\pIV\20230511_TIMS01scp_MW_SA_pIV_10_dia_2_S4-E11_1_3101.d	FYRSYFSQF	FYRSYFSQF	2	7930.28	0.939957	10_optimized	1226.36	613.178
D:\MW\rawdata\pIV\20230511_TIMS01scp_MW_SA_pIV_10_dia_3_S4-E12_1_3102.d	FYRSYFSQF	FYRSYFSQF	2	7352.24	0.974633	10_optimized	1226.36	613.178
D:\MW\rawdata\pIV\20230511_TIMS01scp_MW_SA_pIV_10_dia_2_S4-E11_1_3101.d	FYSNIQTVI	FYSNIQTVI	2	733.02	0.800096	10_optimized	1066.22	533.111
D:\MW\rawdata\pIV\20230511_TIMS01scp_MW_SA_pIV_10_dia_3_S4-E12_1_3102.d	FYSNIQTVI	FYSNIQTVI	2	1261.04	0.862003	10_optimized	1066.22	533.111
D:\MW\rawdata\pIV\20230511_TIMS01scp_MW_SA_pIV_10_dia_1_S4-E10_1_3100.d	FYSRLLQKF	FYSRLLQKF	2	2703.08	0.917767	10_optimized	1183.42	591.709
D:\MW\rawdata\pIV\20230511_TIMS01scp_MW_SA_pIV_10_dia_2_S4-E11_1_3101.d	FYSRLLQKF	FYSRLLQKF	2	5460.18	0.945744	10_optimized	1183.42	591.709
D:\MW\rawdata\pIV\20230511_TIMS01scp_MW_SA_pIV_10_dia_3_S4-E12_1_3102.d	FYSRLLQKF	FYSRLLQKF	2	5628.17	0.95061	10_optimized	1183.42	591.709
D:\MW\rawdata\pIV\20230511_TIMS01scp_MW_SA_pIV_10_dia_1_S4-E10_1_3100.d	FYTIFKELF	FYTIFKELF	2	766.025	0.896702	10_optimized	1189.42	594.71
D:\MW\rawdata\pIV\20230511_TIMS01scp_MW_SA_pIV_10_dia_2_S4-E11_1_3101.d	FYTIFKELF	FYTIFKELF	2	1233.04	0.832999	10_optimized	1189.42	594.71
D:\MW\rawdata\pIV\20230511_TIMS01scp_MW_SA_pIV_10_dia_3_S4-E12_1_3102.d	FYTIFKELF	FYTIFKELF	2	1510.05	0.861818	10_optimized	1189.42	594.71
D:\MW\rawdata\pIV\20230511_TIMS01scp_MW_SA_pIV_10_dia_1_S4-E10_1_3100.d	FYTVIPHNF	FYTVIPHNF	2	12098.4	0.970923	10_optimized	1119.29	559.644
D:\MW\rawdata\pIV\20230511_TIMS01scp_MW_SA_pIV_10_dia_2_S4-E11_1_3101.d	FYTVIPHNF	FYTVIPHNF	2	26044.7	0.980903	10_optimized	1119.29	559.644
D:\MW\rawdata\pIV\20230511_TIMS01scp_MW_SA_pIV_10_dia_3_S4-E12_1_3102.d	FYTVIPHNF	FYTVIPHNF	2	29134.8	0.993709	10_optimized	1119.29	559.644
D:\MW\rawdata\pIV\20230511_TIMS01scp_MW_SA_pIV_10_dia_1_S4-E10_1_3100.d	FYVRGLFSF	FYVRGLFSF	2	3808.13	0.945806	10_optimized	1117.32	558.658
D:\MW\rawdata\pIV\20230511_TIMS01scp_MW_SA_pIV_10_dia_2_S4-E11_1_3101.d	FYVRGLFSF	FYVRGLFSF	2	7408.22	0.933791	10_optimized	1117.32	558.658
D:\MW\rawdata\pIV\20230511_TIMS01scp_MW_SA_pIV_10_dia_3_S4-E12_1_3102.d	FYVRGLFSF	FYVRGLFSF	2	7605.21	0.943845	10_optimized	1117.32	558.658
D:\MW\rawdata\pIV\20230511_TIMS01scp_MW_SA_pIV_10_dia_1_S4-E10_1_3100.d	GFFKRPLK	GFFKRPLK	2	2786.08	0.877384	10_optimized	974.217	487.108
D:\MW\rawdata\pIV\20230511_TIMS01scp_MW_SA_pIV_10_dia_2_S4-E11_1_3101.d	GFFKRPLK	GFFKRPLK	2	6409.17	0.957148	10_optimized	974.217	487.108
D:\MW\rawdata\pIV\20230511_TIMS01scp_MW_SA_pIV_10_dia_3_S4-E12_1_3102.d	GFFKRPLK	GFFKRPLK	2	5171.13	0.959123	10_optimized	974.217	487.108
D:\MW\rawdata\pIV\20230511_TIMS01scp_MW_SA_pIV_10_dia_1_S4-E10_1_3100.d	GFFSPM(Oxidation)LGEF	GFFSPMLGEF	2	943.027	0.864157	10_optimized	1113.3	556.651
D:\MW\rawdata\pIV\20230511_TIMS01scp_MW_SA_pIV_10_dia_2_S4-E11_1_3101.d	GFFSPM(Oxidation)LGEF	GFFSPMLGEF	2	675.023	0.900647	10_optimized	1113.3	556.651
D:\MW\rawdata\pIV\20230511_TIMS01scp_MW_SA_pIV_10_dia_1_S4-E10_1_3100.d	GFKIPGIFEL	GFKIPGIFEL	2	183.005	0.816496	10_optimized	1102.34	551.171
D:\MW\rawdata\pIV\20230511_TIMS01scp_MW_SA_pIV_10_dia_2_S4-E11_1_3101.d	GFKIPGIFEL	GFKIPGIFEL	2	2353.06	0.917312	10_optimized	1102.34	551.171
D:\MW\rawdata\pIV\20230511_TIMS01scp_MW_SA_pIV_10_dia_3_S4-E12_1_3102.d	GFKIPGIFEL	GFKIPGIFEL	2	2512.07	0.928883	10_optimized	1102.34	551.171
D:\MW\rawdata\pIV\20230511_TIMS01scp_MW_SA_pIV_10_dia_1_S4-E10_1_3100.d	GFPRGDKLFGPDLK	GFPRGDKLFGPDLK	3	22718.6	0.964002	10_optimized	1528.77	509.591
D:\MW\rawdata\pIV\20230511_TIMS01scp_MW_SA_pIV_10_dia_2_S4-E11_1_3101.d	GFPRGDKLFGPDLK	GFPRGDKLFGPDLK	3	30145.8	0.982813	10_optimized	1528.77	509.591
D:\MW\rawdata\pIV\20230511_TIMS01scp_MW_SA_pIV_10_dia_3_S4-E12_1_3102.d	GFPRGDKLFGPDLK	GFPRGDKLFGPDLK	3	14102.3	0.960974	10_optimized	1528.77	509.591
D:\MW\rawdata\pIV\20230511_TIMS01scp_MW_SA_pIV_10_dia_1_S4-E10_1_3100.d	GFYPAEITLTW	GFYPAEITLTW	2	929.033	0.916629	10_optimized	1279.46	639.729
D:\MW\rawdata\pIV\20230511_TIMS01scp_MW_SA_pIV_10_dia_2_S4-E11_1_3101.d	GFYPAEITLTW	GFYPAEITLTW	2	1088.04	0.833883	10_optimized	1279.46	639.729
D:\MW\rawdata\pIV\20230511_TIMS01scp_MW_SA_pIV_10_dia_3_S4-E12_1_3102.d	GFYPAEITLTW	GFYPAEITLTW	2	1227.04	0.89669	10_optimized	1279.46	639.729
D:\MW\rawdata\pIV\20230511_TIMS01scp_MW_SA_pIV_10_dia_1_S4-E10_1_3100.d	GGFGGGSFRGSYG	GGFGGGSFRGSYG	2	3404.11	0.9176	10_optimized	1187.24	593.618
D:\MW\rawdata\pIV\20230511_TIMS01scp_MW_SA_pIV_10_dia_3_S4-E12_1_3102.d	GGFGGGSFRGSYG	GGFGGGSFRGSYG	2	3140.11	0.959791	10_optimized	1187.24	593.618
D:\MW\rawdata\pIV\20230511_TIMS01scp_MW_SA_pIV_10_dia_1_S4-E10_1_3100.d	GM(Oxidation)APRPSLAK	GMAPRPSLAK	2	11619.3	0.952637	10_optimized	1009.24	504.62
D:\MW\rawdata\pIV\20230511_TIMS01scp_MW_SA_pIV_10_dia_2_S4-E11_1_3101.d	GM(Oxidation)APRPSLAK	GMAPRPSLAK	2	8342.21	0.971003	10_optimized	1009.24	504.62
D:\MW\rawdata\pIV\20230511_TIMS01scp_MW_SA_pIV_10_dia_3_S4-E12_1_3102.d	GM(Oxidation)APRPSLAK	GMAPRPSLAK	2	7224.21	0.963604	10_optimized	1009.24	504.62
D:\MW\rawdata\pIV\20230511_TIMS01scp_MW_SA_pIV_10_dia_1_S4-E10_1_3100.d	GMAPRPSLAKK	GMAPRPSLAKK	2	767.023	0.834068	10_optimized	1137.41	568.707
D:\MW\rawdata\pIV\20230511_TIMS01scp_MW_SA_pIV_10_dia_2_S4-E11_1_3101.d	GMAPRPSLAKK	GMAPRPSLAKK	2	1377.04	0.922441	10_optimized	1137.41	568.707
D:\MW\rawdata\pIV\20230511_TIMS01scp_MW_SA_pIV_10_dia_3_S4-E12_1_3102.d	GMAPRPSLAKK	GMAPRPSLAKK	2	1552.05	0.931474	10_optimized	1137.41	568.707
D:\MW\rawdata\pIV\20230511_TIMS01scp_MW_SA_pIV_10_dia_1_S4-E10_1_3100.d	GPFQQRGLFDF	GPFQQRGLFDF	2	2914.1	0.96981	10_optimized	1293.45	646.724
D:\MW\rawdata\pIV\20230511_TIMS01scp_MW_SA_pIV_10_dia_2_S4-E11_1_3101.d	GPFQQRGLFDF	GPFQQRGLFDF	2	6320.24	0.965974	10_optimized	1293.45	646.724
D:\MW\rawdata\pIV\20230511_TIMS01scp_MW_SA_pIV_10_dia_3_S4-E12_1_3102.d	GPFQQRGLFDF	GPFQQRGLFDF	2	6758.2	0.973154	10_optimized	1293.45	646.724
D:\MW\rawdata\pIV\20230511_TIMS01scp_MW_SA_pIV_10_dia_1_S4-E10_1_3100.d	GPRALTEEL	GPRALTEEL	2	1634.04	0.840208	10_optimized	967.09	483.545
D:\MW\rawdata\pIV\20230511_TIMS01scp_MW_SA_pIV_10_dia_2_S4-E11_1_3101.d	GPRALTEEL	GPRALTEEL	2	2521.07	0.901753	10_optimized	967.09	483.545
D:\MW\rawdata\pIV\20230511_TIMS01scp_MW_SA_pIV_10_dia_3_S4-E12_1_3102.d	GPRALTEEL	GPRALTEEL	2	2065.06	0.887817	10_optimized	967.09	483.545
D:\MW\rawdata\pIV\20230511_TIMS01scp_MW_SA_pIV_10_dia_1_S4-E10_1_3100.d	GPRAVFVLL	GPRAVFVLL	2	1004.03	0.823011	10_optimized	953.196	476.598
D:\MW\rawdata\pIV\20230511_TIMS01scp_MW_SA_pIV_10_dia_2_S4-E11_1_3101.d	GPRAVFVLL	GPRAVFVLL	2	1821.05	0.950744	10_optimized	953.196	476.598
D:\MW\rawdata\pIV\20230511_TIMS01scp_MW_SA_pIV_10_dia_3_S4-E12_1_3102.d	GPRAVFVLL	GPRAVFVLL	2	1603.04	0.938507	10_optimized	953.196	476.598
D:\MW\rawdata\pIV\20230511_TIMS01scp_MW_SA_pIV_10_dia_1_S4-E10_1_3100.d	GPREAFRQL	GPREAFRQL	2	1333.03	0.812751	10_optimized	1055.2	527.602
D:\MW\rawdata\pIV\20230511_TIMS01scp_MW_SA_pIV_10_dia_2_S4-E11_1_3101.d	GPREAFRQL	GPREAFRQL	2	2345.06	0.823772	10_optimized	1055.2	527.602
D:\MW\rawdata\pIV\20230511_TIMS01scp_MW_SA_pIV_10_dia_3_S4-E12_1_3102.d	GPREAFRQL	GPREAFRQL	2	2043.06	0.914178	10_optimized	1055.2	527.602
D:\MW\rawdata\pIV\20230511_TIMS01scp_MW_SA_pIV_10_dia_1_S4-E10_1_3100.d	GPREAFRQL	GPREAFRQL	3	3721.06	0.889924	10_optimized	1055.2	351.735
D:\MW\rawdata\pIV\20230511_TIMS01scp_MW_SA_pIV_10_dia_2_S4-E11_1_3101.d	GPREAFRQL	GPREAFRQL	3	10061.2	0.968261	10_optimized	1055.2	351.735
D:\MW\rawdata\pIV\20230511_TIMS01scp_MW_SA_pIV_10_dia_3_S4-E12_1_3102.d	GPREAFRQL	GPREAFRQL	3	9414.15	0.952467	10_optimized	1055.2	351.735
D:\MW\rawdata\pIV\20230511_TIMS01scp_MW_SA_pIV_10_dia_1_S4-E10_1_3100.d	GPREEIVYL	GPREEIVYL	2	1631.05	0.841498	10_optimized	1057.21	528.607
D:\MW\rawdata\pIV\20230511_TIMS01scp_MW_SA_pIV_10_dia_2_S4-E11_1_3101.d	GPREEIVYL	GPREEIVYL	2	4564.13	0.946039	10_optimized	1057.21	528.607
D:\MW\rawdata\pIV\20230511_TIMS01scp_MW_SA_pIV_10_dia_3_S4-E12_1_3102.d	GPREEIVYL	GPREEIVYL	2	4814.15	0.917381	10_optimized	1057.21	528.607
D:\MW\rawdata\pIV\20230511_TIMS01scp_MW_SA_pIV_10_dia_1_S4-E10_1_3100.d	GPRGALSLL	GPRGALSLL	2	6765.18	0.947831	10_optimized	865.043	432.522
D:\MW\rawdata\pIV\20230511_TIMS01scp_MW_SA_pIV_10_dia_2_S4-E11_1_3101.d	GPRGALSLL	GPRGALSLL	2	17107.4	0.976195	10_optimized	865.043	432.522
D:\MW\rawdata\pIV\20230511_TIMS01scp_MW_SA_pIV_10_dia_3_S4-E12_1_3102.d	GPRGALSLL	GPRGALSLL	2	12690.3	0.969301	10_optimized	865.043	432.522
D:\MW\rawdata\pIV\20230511_TIMS01scp_MW_SA_pIV_10_dia_2_S4-E11_1_3101.d	GPRGWLVL	GPRGWLVL	2	5178.12	0.963159	10_optimized	879.073	439.536
D:\MW\rawdata\pIV\20230511_TIMS01scp_MW_SA_pIV_10_dia_3_S4-E12_1_3102.d	GPRGWLVL	GPRGWLVL	2	1881.04	0.903266	10_optimized	879.073	439.536
D:\MW\rawdata\pIV\20230511_TIMS01scp_MW_SA_pIV_10_dia_1_S4-E10_1_3100.d	GPRNVLLFL	GPRNVLLFL	2	633.019	0.89118	10_optimized	1010.25	505.124
D:\MW\rawdata\pIV\20230511_TIMS01scp_MW_SA_pIV_10_dia_2_S4-E11_1_3101.d	GPRNVLLFL	GPRNVLLFL	2	1778.05	0.853806	10_optimized	1010.25	505.124
D:\MW\rawdata\pIV\20230511_TIMS01scp_MW_SA_pIV_10_dia_3_S4-E12_1_3102.d	GPRNVLLFL	GPRNVLLFL	2	2302.07	0.915718	10_optimized	1010.25	505.124
D:\MW\rawdata\pIV\20230511_TIMS01scp_MW_SA_pIV_10_dia_1_S4-E10_1_3100.d	GPRSSLRVL	GPRSSLRVL	2	1569.04	0.851594	10_optimized	966.151	483.076
D:\MW\rawdata\pIV\20230511_TIMS01scp_MW_SA_pIV_10_dia_2_S4-E11_1_3101.d	GPRSSLRVL	GPRSSLRVL	2	2294.06	0.882695	10_optimized	966.151	483.076
D:\MW\rawdata\pIV\20230511_TIMS01scp_MW_SA_pIV_10_dia_3_S4-E12_1_3102.d	GPRSSLRVL	GPRSSLRVL	2	2520.06	0.85509	10_optimized	966.151	483.076
D:\MW\rawdata\pIV\20230511_TIMS01scp_MW_SA_pIV_10_dia_1_S4-E10_1_3100.d	GPRSSLRVL	GPRSSLRVL	3	3642.05	0.920175	10_optimized	966.151	322.05
D:\MW\rawdata\pIV\20230511_TIMS01scp_MW_SA_pIV_10_dia_2_S4-E11_1_3101.d	GPRSSLRVL	GPRSSLRVL	3	6215.09	0.918096	10_optimized	966.151	322.05
D:\MW\rawdata\pIV\20230511_TIMS01scp_MW_SA_pIV_10_dia_3_S4-E12_1_3102.d	GPRSSLRVL	GPRSSLRVL	3	6620.09	0.858386	10_optimized	966.151	322.05
D:\MW\rawdata\pIV\20230511_TIMS01scp_MW_SA_pIV_10_dia_1_S4-E10_1_3100.d	GPSVLRSTL	GPSVLRSTL	2	2598.06	0.849174	10_optimized	911.069	455.534
D:\MW\rawdata\pIV\20230511_TIMS01scp_MW_SA_pIV_10_dia_2_S4-E11_1_3101.d	GPSVLRSTL	GPSVLRSTL	2	3798.1	0.941335	10_optimized	911.069	455.534
D:\MW\rawdata\pIV\20230511_TIMS01scp_MW_SA_pIV_10_dia_3_S4-E12_1_3102.d	GPSVLRSTL	GPSVLRSTL	2	3667.09	0.912043	10_optimized	911.069	455.534
D:\MW\rawdata\pIV\20230511_TIMS01scp_MW_SA_pIV_10_dia_2_S4-E11_1_3101.d	GQKLTLLEF	GQKLTLLEF	2	1715.05	0.950949	10_optimized	1030.23	515.116
D:\MW\rawdata\pIV\20230511_TIMS01scp_MW_SA_pIV_10_dia_1_S4-E10_1_3100.d	GRKWDPYKQGF	GRKWDPYKQGF	2	4969.17	0.896903	10_optimized	1363.54	681.771
D:\MW\rawdata\pIV\20230511_TIMS01scp_MW_SA_pIV_10_dia_2_S4-E11_1_3101.d	GRKWDPYKQGF	GRKWDPYKQGF	2	12468.4	0.752402	10_optimized	1363.54	681.771
D:\MW\rawdata\pIV\20230511_TIMS01scp_MW_SA_pIV_10_dia_3_S4-E12_1_3102.d	GRKWDPYKQGF	GRKWDPYKQGF	2	11448.4	0.883352	10_optimized	1363.54	681.771
D:\MW\rawdata\pIV\20230511_TIMS01scp_MW_SA_pIV_10_dia_1_S4-E10_1_3100.d	GRKWDPYKQGF	GRKWDPYKQGF	3	7852.16	0.982399	10_optimized	1363.54	454.514
D:\MW\rawdata\pIV\20230511_TIMS01scp_MW_SA_pIV_10_dia_2_S4-E11_1_3101.d	GRKWDPYKQGF	GRKWDPYKQGF	3	35709.8	0.986011	10_optimized	1363.54	454.514
D:\MW\rawdata\pIV\20230511_TIMS01scp_MW_SA_pIV_10_dia_3_S4-E12_1_3102.d	GRKWDPYKQGF	GRKWDPYKQGF	3	44502.9	0.988895	10_optimized	1363.54	454.514
D:\MW\rawdata\pIV\20230511_TIMS01scp_MW_SA_pIV_10_dia_1_S4-E10_1_3100.d	GRYIRSAL	GRYIRSAL	2	1774.04	0.815298	10_optimized	917.079	458.539
D:\MW\rawdata\pIV\20230511_TIMS01scp_MW_SA_pIV_10_dia_2_S4-E11_1_3101.d	GRYIRSAL	GRYIRSAL	2	4333.1	0.936128	10_optimized	917.079	458.539
D:\MW\rawdata\pIV\20230511_TIMS01scp_MW_SA_pIV_10_dia_3_S4-E12_1_3102.d	GRYIRSAL	GRYIRSAL	2	5127.13	0.94812	10_optimized	917.079	458.539
D:\MW\rawdata\pIV\20230511_TIMS01scp_MW_SA_pIV_10_dia_1_S4-E10_1_3100.d	GRYSSNEF	GRYSSNEF	2	17308.3	0.962086	10_optimized	940.968	470.484
D:\MW\rawdata\pIV\20230511_TIMS01scp_MW_SA_pIV_10_dia_2_S4-E11_1_3101.d	GRYSSNEF	GRYSSNEF	2	34471.7	0.984304	10_optimized	940.968	470.484
D:\MW\rawdata\pIV\20230511_TIMS01scp_MW_SA_pIV_10_dia_1_S4-E10_1_3100.d	GVYPGHRPGL	GVYPGHRPGL	2	6191.2	0.884575	10_optimized	1034.19	517.093
D:\MW\rawdata\pIV\20230511_TIMS01scp_MW_SA_pIV_10_dia_2_S4-E11_1_3101.d	GVYPGHRPGL	GVYPGHRPGL	2	16119.5	0.954352	10_optimized	1034.19	517.093
D:\MW\rawdata\pIV\20230511_TIMS01scp_MW_SA_pIV_10_dia_3_S4-E12_1_3102.d	GVYPGHRPGL	GVYPGHRPGL	2	13509.4	0.973033	10_optimized	1034.19	517.093
D:\MW\rawdata\pIV\20230511_TIMS01scp_MW_SA_pIV_10_dia_1_S4-E10_1_3100.d	GVYPGHRPGL	GVYPGHRPGL	3	10113.2	0.97145	10_optimized	1034.19	344.729
D:\MW\rawdata\pIV\20230511_TIMS01scp_MW_SA_pIV_10_dia_2_S4-E11_1_3101.d	GVYPGHRPGL	GVYPGHRPGL	3	28565.5	0.968125	10_optimized	1034.19	344.729
D:\MW\rawdata\pIV\20230511_TIMS01scp_MW_SA_pIV_10_dia_3_S4-E12_1_3102.d	GVYPGHRPGL	GVYPGHRPGL	3	30469.5	0.981489	10_optimized	1034.19	344.729
D:\MW\rawdata\pIV\20230511_TIMS01scp_MW_SA_pIV_10_dia_1_S4-E10_1_3100.d	GWIPKSNLW	GWIPKSNLW	2	944.026	0.789625	10_optimized	1082.27	541.135
D:\MW\rawdata\pIV\20230511_TIMS01scp_MW_SA_pIV_10_dia_2_S4-E11_1_3101.d	GWIPKSNLW	GWIPKSNLW	2	2124.06	0.937125	10_optimized	1082.27	541.135
D:\MW\rawdata\pIV\20230511_TIMS01scp_MW_SA_pIV_10_dia_3_S4-E12_1_3102.d	GWIPKSNLW	GWIPKSNLW	2	2138.06	0.898105	10_optimized	1082.27	541.135
D:\MW\rawdata\pIV\20230511_TIMS01scp_MW_SA_pIV_10_dia_1_S4-E10_1_3100.d	GWYDEEHPLVF	GWYDEEHPLVF	2	1212.04	0.837969	10_optimized	1373.49	686.744
D:\MW\rawdata\pIV\20230511_TIMS01scp_MW_SA_pIV_10_dia_2_S4-E11_1_3101.d	GWYDEEHPLVF	GWYDEEHPLVF	2	2891.09	0.934581	10_optimized	1373.49	686.744
D:\MW\rawdata\pIV\20230511_TIMS01scp_MW_SA_pIV_10_dia_3_S4-E12_1_3102.d	GWYDEEHPLVF	GWYDEEHPLVF	2	2276.09	0.849199	10_optimized	1373.49	686.744
D:\MW\rawdata\pIV\20230511_TIMS01scp_MW_SA_pIV_10_dia_1_S4-E10_1_3100.d	GYADIVQLL	GYADIVQLL	2	19713.6	0.933499	10_optimized	973.137	486.568
D:\MW\rawdata\pIV\20230511_TIMS01scp_MW_SA_pIV_10_dia_2_S4-E11_1_3101.d	GYADIVQLL	GYADIVQLL	2	47493.3	0.942508	10_optimized	973.137	486.568
D:\MW\rawdata\pIV\20230511_TIMS01scp_MW_SA_pIV_10_dia_3_S4-E12_1_3102.d	GYADIVQLL	GYADIVQLL	2	51935.5	0.946644	10_optimized	973.137	486.568
D:\MW\rawdata\pIV\20230511_TIMS01scp_MW_SA_pIV_10_dia_1_S4-E10_1_3100.d	GYAHLTHLL	GYAHLTHLL	2	1056.03	0.807051	10_optimized	1006.17	503.086
D:\MW\rawdata\pIV\20230511_TIMS01scp_MW_SA_pIV_10_dia_2_S4-E11_1_3101.d	GYAHLTHLL	GYAHLTHLL	2	2037.05	0.837657	10_optimized	1006.17	503.086
D:\MW\rawdata\pIV\20230511_TIMS01scp_MW_SA_pIV_10_dia_3_S4-E12_1_3102.d	GYAHLTHLL	GYAHLTHLL	2	1491.04	0.867962	10_optimized	1006.17	503.086
D:\MW\rawdata\pIV\20230511_TIMS01scp_MW_SA_pIV_10_dia_1_S4-E10_1_3100.d	GYAHWIGLF	GYAHWIGLF	2	978.026	0.729842	10_optimized	1045.21	522.604
D:\MW\rawdata\pIV\20230511_TIMS01scp_MW_SA_pIV_10_dia_2_S4-E11_1_3101.d	GYAHWIGLF	GYAHWIGLF	2	1577.05	0.917467	10_optimized	1045.21	522.604
D:\MW\rawdata\pIV\20230511_TIMS01scp_MW_SA_pIV_10_dia_3_S4-E12_1_3102.d	GYAHWIGLF	GYAHWIGLF	2	1627.04	0.895484	10_optimized	1045.21	522.604
D:\MW\rawdata\pIV\20230511_TIMS01scp_MW_SA_pIV_10_dia_1_S4-E10_1_3100.d	GYARLIETL	GYARLIETL	2	1547.05	0.841894	10_optimized	1017.19	508.596
D:\MW\rawdata\pIV\20230511_TIMS01scp_MW_SA_pIV_10_dia_2_S4-E11_1_3101.d	GYARLIETL	GYARLIETL	2	3338.1	0.911128	10_optimized	1017.19	508.596
D:\MW\rawdata\pIV\20230511_TIMS01scp_MW_SA_pIV_10_dia_3_S4-E12_1_3102.d	GYARLIETL	GYARLIETL	2	3221.09	0.79307	10_optimized	1017.19	508.596
D:\MW\rawdata\pIV\20230511_TIMS01scp_MW_SA_pIV_10_dia_1_S4-E10_1_3100.d	GYASRFIVI	GYASRFIVI	2	6542.19	0.961449	10_optimized	1007.2	503.6
D:\MW\rawdata\pIV\20230511_TIMS01scp_MW_SA_pIV_10_dia_2_S4-E11_1_3101.d	GYASRFIVI	GYASRFIVI	2	11579.3	0.912972	10_optimized	1007.2	503.6
D:\MW\rawdata\pIV\20230511_TIMS01scp_MW_SA_pIV_10_dia_3_S4-E12_1_3102.d	GYASRFIVI	GYASRFIVI	2	12074.3	0.960924	10_optimized	1007.2	503.6
D:\MW\rawdata\pIV\20230511_TIMS01scp_MW_SA_pIV_10_dia_1_S4-E10_1_3100.d	GYDKDDYLF	GYDKDDYLF	2	3023.08	0.918233	10_optimized	1117.18	558.59
D:\MW\rawdata\pIV\20230511_TIMS01scp_MW_SA_pIV_10_dia_2_S4-E11_1_3101.d	GYDKDDYLF	GYDKDDYLF	2	3688.1	0.9602	10_optimized	1117.18	558.59
D:\MW\rawdata\pIV\20230511_TIMS01scp_MW_SA_pIV_10_dia_3_S4-E12_1_3102.d	GYDKDDYLF	GYDKDDYLF	2	4994.15	0.920433	10_optimized	1117.18	558.59
D:\MW\rawdata\pIV\20230511_TIMS01scp_MW_SA_pIV_10_dia_1_S4-E10_1_3100.d	GYFGNPQKF	GYFGNPQKF	2	20277.5	0.982367	10_optimized	1039.16	519.579
D:\MW\rawdata\pIV\20230511_TIMS01scp_MW_SA_pIV_10_dia_2_S4-E11_1_3101.d	GYFGNPQKF	GYFGNPQKF	2	9670.25	0.867468	10_optimized	1039.16	519.579
D:\MW\rawdata\pIV\20230511_TIMS01scp_MW_SA_pIV_10_dia_3_S4-E12_1_3102.d	GYFGNPQKF	GYFGNPQKF	2	18213.5	0.937236	10_optimized	1039.16	519.579
D:\MW\rawdata\pIV\20230511_TIMS01scp_MW_SA_pIV_10_dia_1_S4-E10_1_3100.d	GYIERPQLI	GYIERPQLI	2	16261.5	0.970095	10_optimized	1070.26	535.128
D:\MW\rawdata\pIV\20230511_TIMS01scp_MW_SA_pIV_10_dia_2_S4-E11_1_3101.d	GYIERPQLI	GYIERPQLI	2	42177.1	0.981589	10_optimized	1070.26	535.128
D:\MW\rawdata\pIV\20230511_TIMS01scp_MW_SA_pIV_10_dia_3_S4-E12_1_3102.d	GYIERPQLI	GYIERPQLI	2	45788.4	0.990779	10_optimized	1070.26	535.128
D:\MW\rawdata\pIV\20230511_TIMS01scp_MW_SA_pIV_10_dia_1_S4-E10_1_3100.d	GYIESVQHI	GYIESVQHI	2	8228.22	0.96274	10_optimized	1027.14	513.572
D:\MW\rawdata\pIV\20230511_TIMS01scp_MW_SA_pIV_10_dia_2_S4-E11_1_3101.d	GYIESVQHI	GYIESVQHI	2	1052.03	0.896202	10_optimized	1027.14	513.572
D:\MW\rawdata\pIV\20230511_TIMS01scp_MW_SA_pIV_10_dia_3_S4-E12_1_3102.d	GYIESVQHI	GYIESVQHI	2	15785.4	0.975699	10_optimized	1027.14	513.572
D:\MW\rawdata\pIV\20230511_TIMS01scp_MW_SA_pIV_10_dia_1_S4-E10_1_3100.d	GYIHVTQTF	GYIHVTQTF	2	18044.5	0.970314	10_optimized	1047.18	523.589
D:\MW\rawdata\pIV\20230511_TIMS01scp_MW_SA_pIV_10_dia_2_S4-E11_1_3101.d	GYIHVTQTF	GYIHVTQTF	2	30774.9	0.977807	10_optimized	1047.18	523.589
D:\MW\rawdata\pIV\20230511_TIMS01scp_MW_SA_pIV_10_dia_3_S4-E12_1_3102.d	GYIHVTQTF	GYIHVTQTF	2	35633.1	0.985601	10_optimized	1047.18	523.589
D:\MW\rawdata\pIV\20230511_TIMS01scp_MW_SA_pIV_10_dia_1_S4-E10_1_3100.d	GYIKFSNLI	GYIKFSNLI	2	657.017	0.86822	10_optimized	1036.24	518.119
D:\MW\rawdata\pIV\20230511_TIMS01scp_MW_SA_pIV_10_dia_2_S4-E11_1_3101.d	GYIKFSNLI	GYIKFSNLI	2	2223.06	0.930177	10_optimized	1036.24	518.119
D:\MW\rawdata\pIV\20230511_TIMS01scp_MW_SA_pIV_10_dia_3_S4-E12_1_3102.d	GYIKFSNLI	GYIKFSNLI	2	2467.08	0.927818	10_optimized	1036.24	518.119
D:\MW\rawdata\pIV\20230511_TIMS01scp_MW_SA_pIV_10_dia_1_S4-E10_1_3100.d	GYIKGIFGF	GYIKGIFGF	2	1785.04	0.938056	10_optimized	983.178	491.589
D:\MW\rawdata\pIV\20230511_TIMS01scp_MW_SA_pIV_10_dia_2_S4-E11_1_3101.d	GYIKGIFGF	GYIKGIFGF	2	2949.07	0.934186	10_optimized	983.178	491.589
D:\MW\rawdata\pIV\20230511_TIMS01scp_MW_SA_pIV_10_dia_3_S4-E12_1_3102.d	GYIKGIFGF	GYIKGIFGF	2	2485.07	0.898473	10_optimized	983.178	491.589
D:\MW\rawdata\pIV\20230511_TIMS01scp_MW_SA_pIV_10_dia_1_S4-E10_1_3100.d	GYKAIHEYL	GYKAIHEYL	2	5276.15	0.882721	10_optimized	1075.23	537.616
D:\MW\rawdata\pIV\20230511_TIMS01scp_MW_SA_pIV_10_dia_2_S4-E11_1_3101.d	GYKAIHEYL	GYKAIHEYL	2	8215.23	0.973625	10_optimized	1075.23	537.616
D:\MW\rawdata\pIV\20230511_TIMS01scp_MW_SA_pIV_10_dia_3_S4-E12_1_3102.d	GYKAIHEYL	GYKAIHEYL	2	9582.28	0.920554	10_optimized	1075.23	537.616
D:\MW\rawdata\pIV\20230511_TIMS01scp_MW_SA_pIV_10_dia_1_S4-E10_1_3100.d	GYLHVFYDF	GYLHVFYDF	2	1699.06	0.807111	10_optimized	1142.28	571.139
D:\MW\rawdata\pIV\20230511_TIMS01scp_MW_SA_pIV_10_dia_2_S4-E11_1_3101.d	GYLHVFYDF	GYLHVFYDF	2	2695.08	0.938264	10_optimized	1142.28	571.139
D:\MW\rawdata\pIV\20230511_TIMS01scp_MW_SA_pIV_10_dia_3_S4-E12_1_3102.d	GYLHVFYDF	GYLHVFYDF	2	2402.07	0.859944	10_optimized	1142.28	571.139
D:\MW\rawdata\pIV\20230511_TIMS01scp_MW_SA_pIV_10_dia_1_S4-E10_1_3100.d	GYLPLAHVL	GYLPLAHVL	2	743.018	0.730606	10_optimized	964.175	482.088
D:\MW\rawdata\pIV\20230511_TIMS01scp_MW_SA_pIV_10_dia_2_S4-E11_1_3101.d	GYLPLAHVL	GYLPLAHVL	2	1075.03	0.88835	10_optimized	964.175	482.088
D:\MW\rawdata\pIV\20230511_TIMS01scp_MW_SA_pIV_10_dia_3_S4-E12_1_3102.d	GYLPLAHVL	GYLPLAHVL	2	1163.03	0.756923	10_optimized	964.175	482.088
D:\MW\rawdata\pIV\20230511_TIMS01scp_MW_SA_pIV_10_dia_1_S4-E10_1_3100.d	GYLPNQLFRTF	GYLPNQLFRTF	2	2639.09	0.875071	10_optimized	1337.54	668.772
D:\MW\rawdata\pIV\20230511_TIMS01scp_MW_SA_pIV_10_dia_2_S4-E11_1_3101.d	GYLPNQLFRTF	GYLPNQLFRTF	2	4784.19	0.900932	10_optimized	1337.54	668.772
D:\MW\rawdata\pIV\20230511_TIMS01scp_MW_SA_pIV_10_dia_3_S4-E12_1_3102.d	GYLPNQLFRTF	GYLPNQLFRTF	2	5436.19	0.953428	10_optimized	1337.54	668.772
D:\MW\rawdata\pIV\20230511_TIMS01scp_MW_SA_pIV_10_dia_1_S4-E10_1_3100.d	GYLTEAEKF	GYLTEAEKF	2	5179.14	0.96787	10_optimized	1039.15	519.576
D:\MW\rawdata\pIV\20230511_TIMS01scp_MW_SA_pIV_10_dia_2_S4-E11_1_3101.d	GYLTEAEKF	GYLTEAEKF	2	7577.22	0.968337	10_optimized	1039.15	519.576
D:\MW\rawdata\pIV\20230511_TIMS01scp_MW_SA_pIV_10_dia_3_S4-E12_1_3102.d	GYLTEAEKF	GYLTEAEKF	2	7939.23	0.960557	10_optimized	1039.15	519.576
D:\MW\rawdata\pIV\20230511_TIMS01scp_MW_SA_pIV_10_dia_1_S4-E10_1_3100.d	GYM(Oxidation)EGYYTF	GYMEGYYTF	2	1882.06	0.893721	10_optimized	1112.23	556.114
D:\MW\rawdata\pIV\20230511_TIMS01scp_MW_SA_pIV_10_dia_2_S4-E11_1_3101.d	GYM(Oxidation)EGYYTF	GYMEGYYTF	2	1804.05	0.917284	10_optimized	1112.23	556.114
D:\MW\rawdata\pIV\20230511_TIMS01scp_MW_SA_pIV_10_dia_3_S4-E12_1_3102.d	GYM(Oxidation)EGYYTF	GYMEGYYTF	2	2166.06	0.86722	10_optimized	1112.23	556.114
D:\MW\rawdata\pIV\20230511_TIMS01scp_MW_SA_pIV_10_dia_1_S4-E10_1_3100.d	GYNVKFDMF	GYNVKFDMF	2	669.021	0.552306	10_optimized	1102.28	551.139
D:\MW\rawdata\pIV\20230511_TIMS01scp_MW_SA_pIV_10_dia_2_S4-E11_1_3101.d	GYNVKFDMF	GYNVKFDMF	2	1750.05	0.806378	10_optimized	1102.28	551.139
D:\MW\rawdata\pIV\20230511_TIMS01scp_MW_SA_pIV_10_dia_3_S4-E12_1_3102.d	GYNVKFDMF	GYNVKFDMF	2	1902.06	0.837119	10_optimized	1102.28	551.139
D:\MW\rawdata\pIV\20230511_TIMS01scp_MW_SA_pIV_10_dia_1_S4-E10_1_3100.d	GYPEVALHF	GYPEVALHF	2	6308.17	0.942829	10_optimized	1014.15	507.074
D:\MW\rawdata\pIV\20230511_TIMS01scp_MW_SA_pIV_10_dia_2_S4-E11_1_3101.d	GYPEVALHF	GYPEVALHF	2	13310.4	0.988239	10_optimized	1014.15	507.074
D:\MW\rawdata\pIV\20230511_TIMS01scp_MW_SA_pIV_10_dia_3_S4-E12_1_3102.d	GYPEVALHF	GYPEVALHF	2	12704.4	0.945928	10_optimized	1014.15	507.074
D:\MW\rawdata\pIV\20230511_TIMS01scp_MW_SA_pIV_10_dia_1_S4-E10_1_3100.d	GYPGRQYYF	GYPGRQYYF	2	2663.07	0.907136	10_optimized	1132.24	566.122
D:\MW\rawdata\pIV\20230511_TIMS01scp_MW_SA_pIV_10_dia_2_S4-E11_1_3101.d	GYPGRQYYF	GYPGRQYYF	2	3023.09	0.820135	10_optimized	1132.24	566.122
D:\MW\rawdata\pIV\20230511_TIMS01scp_MW_SA_pIV_10_dia_3_S4-E12_1_3102.d	GYPGRQYYF	GYPGRQYYF	2	3551.11	0.86559	10_optimized	1132.24	566.122
D:\MW\rawdata\pIV\20230511_TIMS01scp_MW_SA_pIV_10_dia_1_S4-E10_1_3100.d	GYPLWKVTF	GYPLWKVTF	2	14993.4	0.974654	10_optimized	1092.31	546.153
D:\MW\rawdata\pIV\20230511_TIMS01scp_MW_SA_pIV_10_dia_2_S4-E11_1_3101.d	GYPLWKVTF	GYPLWKVTF	2	37234.9	0.974827	10_optimized	1092.31	546.153
D:\MW\rawdata\pIV\20230511_TIMS01scp_MW_SA_pIV_10_dia_3_S4-E12_1_3102.d	GYPLWKVTF	GYPLWKVTF	2	37347.2	0.977928	10_optimized	1092.31	546.153
D:\MW\rawdata\pIV\20230511_TIMS01scp_MW_SA_pIV_10_dia_2_S4-E11_1_3101.d	GYRFTPVL	GYRFTPVL	2	423026	0.996507	10_optimized	934.106	467.053
D:\MW\rawdata\pIV\20230511_TIMS01scp_MW_SA_pIV_10_dia_1_S4-E10_1_3100.d	GYRGDFETF	GYRGDFETF	2	2264.07	0.900505	10_optimized	1073.13	536.565
D:\MW\rawdata\pIV\20230511_TIMS01scp_MW_SA_pIV_10_dia_2_S4-E11_1_3101.d	GYRGDFETF	GYRGDFETF	2	5098.16	0.96357	10_optimized	1073.13	536.565
D:\MW\rawdata\pIV\20230511_TIMS01scp_MW_SA_pIV_10_dia_3_S4-E12_1_3102.d	GYRGDFETF	GYRGDFETF	2	5219.16	0.930115	10_optimized	1073.13	536.565
D:\MW\rawdata\pIV\20230511_TIMS01scp_MW_SA_pIV_10_dia_1_S4-E10_1_3100.d	GYSEHFVEF	GYSEHFVEF	2	79588.4	0.989192	10_optimized	1096.16	548.082
D:\MW\rawdata\pIV\20230511_TIMS01scp_MW_SA_pIV_10_dia_2_S4-E11_1_3101.d	GYSEHFVEF	GYSEHFVEF	2	146209	0.995368	10_optimized	1096.16	548.082
D:\MW\rawdata\pIV\20230511_TIMS01scp_MW_SA_pIV_10_dia_3_S4-E12_1_3102.d	GYSEHFVEF	GYSEHFVEF	2	165956	0.997374	10_optimized	1096.16	548.082
D:\MW\rawdata\pIV\20230511_TIMS01scp_MW_SA_pIV_10_dia_1_S4-E10_1_3100.d	GYSPYQLTW	GYSPYQLTW	2	703.02	0.78837	10_optimized	1096.21	548.104
D:\MW\rawdata\pIV\20230511_TIMS01scp_MW_SA_pIV_10_dia_2_S4-E11_1_3101.d	GYSPYQLTW	GYSPYQLTW	2	1301.04	0.868224	10_optimized	1096.21	548.104
D:\MW\rawdata\pIV\20230511_TIMS01scp_MW_SA_pIV_10_dia_3_S4-E12_1_3102.d	GYSPYQLTW	GYSPYQLTW	2	710.02	0.820857	10_optimized	1096.21	548.104
D:\MW\rawdata\pIV\20230511_TIMS01scp_MW_SA_pIV_10_dia_1_S4-E10_1_3100.d	GYSSRFGLF	GYSSRFGLF	2	10477.3	0.956365	10_optimized	1015.14	507.568
D:\MW\rawdata\pIV\20230511_TIMS01scp_MW_SA_pIV_10_dia_2_S4-E11_1_3101.d	GYSSRFGLF	GYSSRFGLF	2	17318.5	0.963801	10_optimized	1015.14	507.568
D:\MW\rawdata\pIV\20230511_TIMS01scp_MW_SA_pIV_10_dia_3_S4-E12_1_3102.d	GYSSRFGLF	GYSSRFGLF	2	21941.5	0.991635	10_optimized	1015.14	507.568
D:\MW\rawdata\pIV\20230511_TIMS01scp_MW_SA_pIV_10_dia_1_S4-E10_1_3100.d	GYTSRWYHL	GYTSRWYHL	2	1314.05	0.864515	10_optimized	1164.29	582.144
D:\MW\rawdata\pIV\20230511_TIMS01scp_MW_SA_pIV_10_dia_2_S4-E11_1_3101.d	GYTSRWYHL	GYTSRWYHL	2	3757.13	0.916597	10_optimized	1164.29	582.144
D:\MW\rawdata\pIV\20230511_TIMS01scp_MW_SA_pIV_10_dia_3_S4-E12_1_3102.d	GYTSRWYHL	GYTSRWYHL	2	2805.1	0.96083	10_optimized	1164.29	582.144
D:\MW\rawdata\pIV\20230511_TIMS01scp_MW_SA_pIV_10_dia_1_S4-E10_1_3100.d	HEAERNIAL	HEAERNIAL	2	2945.08	0.92608	10_optimized	1034.14	517.07
D:\MW\rawdata\pIV\20230511_TIMS01scp_MW_SA_pIV_10_dia_2_S4-E11_1_3101.d	HEAERNIAL	HEAERNIAL	2	7687.2	0.964195	10_optimized	1034.14	517.07
D:\MW\rawdata\pIV\20230511_TIMS01scp_MW_SA_pIV_10_dia_3_S4-E12_1_3102.d	HEAERNIAL	HEAERNIAL	2	7358.21	0.938935	10_optimized	1034.14	517.07
D:\MW\rawdata\pIV\20230511_TIMS01scp_MW_SA_pIV_10_dia_1_S4-E10_1_3100.d	HFDTIFEVF	HFDTIFEVF	2	3158.09	0.934255	10_optimized	1136.27	568.136
D:\MW\rawdata\pIV\20230511_TIMS01scp_MW_SA_pIV_10_dia_3_S4-E12_1_3102.d	HFDTIFEVF	HFDTIFEVF	2	6071.19	0.965581	10_optimized	1136.27	568.136
D:\MW\rawdata\pIV\20230511_TIMS01scp_MW_SA_pIV_10_dia_1_S4-E10_1_3100.d	HFIAEHYMF	HFIAEHYMF	2	1325.04	0.768027	10_optimized	1176.36	588.182
D:\MW\rawdata\pIV\20230511_TIMS01scp_MW_SA_pIV_10_dia_2_S4-E11_1_3101.d	HFIAEHYMF	HFIAEHYMF	2	4587.15	0.889431	10_optimized	1176.36	588.182
D:\MW\rawdata\pIV\20230511_TIMS01scp_MW_SA_pIV_10_dia_3_S4-E12_1_3102.d	HFIAEHYMF	HFIAEHYMF	2	5018.15	0.92917	10_optimized	1176.36	588.182
D:\MW\rawdata\pIV\20230511_TIMS01scp_MW_SA_pIV_10_dia_2_S4-E11_1_3101.d	HFIPYNAKF	HFIPYNAKF	2	889.027	0.783021	10_optimized	1118.3	559.152
D:\MW\rawdata\pIV\20230511_TIMS01scp_MW_SA_pIV_10_dia_3_S4-E12_1_3102.d	HFIPYNAKF	HFIPYNAKF	2	1992.06	0.875277	10_optimized	1118.3	559.152
D:\MW\rawdata\pIV\20230511_TIMS01scp_MW_SA_pIV_10_dia_1_S4-E10_1_3100.d	HPRASTIFL	HPRASTIFL	2	1711.05	0.829598	10_optimized	1023.2	511.601
D:\MW\rawdata\pIV\20230511_TIMS01scp_MW_SA_pIV_10_dia_2_S4-E11_1_3101.d	HPRASTIFL	HPRASTIFL	2	3912.1	0.96463	10_optimized	1023.2	511.601
D:\MW\rawdata\pIV\20230511_TIMS01scp_MW_SA_pIV_10_dia_3_S4-E12_1_3102.d	HPRASTIFL	HPRASTIFL	2	3890.11	0.931397	10_optimized	1023.2	511.601
D:\MW\rawdata\pIV\20230511_TIMS01scp_MW_SA_pIV_10_dia_1_S4-E10_1_3100.d	HPRPLLQRELM	HPRPLLQRELM	3	3152.07	0.918361	10_optimized	1371.67	457.224
D:\MW\rawdata\pIV\20230511_TIMS01scp_MW_SA_pIV_10_dia_2_S4-E11_1_3101.d	HPRPLLQRELM	HPRPLLQRELM	3	16025.4	0.984315	10_optimized	1371.67	457.224
D:\MW\rawdata\pIV\20230511_TIMS01scp_MW_SA_pIV_10_dia_3_S4-E12_1_3102.d	HPRPLLQRELM	HPRPLLQRELM	3	18651.5	0.989438	10_optimized	1371.67	457.224
D:\MW\rawdata\pIV\20230511_TIMS01scp_MW_SA_pIV_10_dia_2_S4-E11_1_3101.d	HPRVGDLIL	HPRVGDLIL	2	2421.07	0.794754	10_optimized	1001.2	500.598
D:\MW\rawdata\pIV\20230511_TIMS01scp_MW_SA_pIV_10_dia_3_S4-E12_1_3102.d	HPRVGDLIL	HPRVGDLIL	2	2593.08	0.873985	10_optimized	1001.2	500.598
D:\MW\rawdata\pIV\20230511_TIMS01scp_MW_SA_pIV_10_dia_1_S4-E10_1_3100.d	HPYQRIVTA	HPYQRIVTA	2	2233.06	0.859036	10_optimized	1066.23	533.114
D:\MW\rawdata\pIV\20230511_TIMS01scp_MW_SA_pIV_10_dia_2_S4-E11_1_3101.d	HPYQRIVTA	HPYQRIVTA	2	2957.09	0.728327	10_optimized	1066.23	533.114
D:\MW\rawdata\pIV\20230511_TIMS01scp_MW_SA_pIV_10_dia_3_S4-E12_1_3102.d	HPYQRIVTA	HPYQRIVTA	2	2196.06	0.809353	10_optimized	1066.23	533.114
D:\MW\rawdata\pIV\20230511_TIMS01scp_MW_SA_pIV_10_dia_1_S4-E10_1_3100.d	HQVTRAVL	HQVTRAVL	2	1997.04	0.870246	10_optimized	905.068	452.534
D:\MW\rawdata\pIV\20230511_TIMS01scp_MW_SA_pIV_10_dia_2_S4-E11_1_3101.d	HQVTRAVL	HQVTRAVL	2	3623.09	0.876476	10_optimized	905.068	452.534
D:\MW\rawdata\pIV\20230511_TIMS01scp_MW_SA_pIV_10_dia_3_S4-E12_1_3102.d	HQVTRAVL	HQVTRAVL	2	4161.1	0.921361	10_optimized	905.068	452.534
D:\MW\rawdata\pIV\20230511_TIMS01scp_MW_SA_pIV_10_dia_1_S4-E10_1_3100.d	HRFGGLVL	HRFGGLVL	2	7506.17	0.936633	10_optimized	880.06	440.03
D:\MW\rawdata\pIV\20230511_TIMS01scp_MW_SA_pIV_10_dia_2_S4-E11_1_3101.d	HRFGGLVL	HRFGGLVL	2	13861.3	0.968512	10_optimized	880.06	440.03
D:\MW\rawdata\pIV\20230511_TIMS01scp_MW_SA_pIV_10_dia_3_S4-E12_1_3102.d	HRFGGLVL	HRFGGLVL	2	15423.4	0.978618	10_optimized	880.06	440.03
D:\MW\rawdata\pIV\20230511_TIMS01scp_MW_SA_pIV_10_dia_2_S4-E11_1_3101.d	HRHPDEAAF	HRHPDEAAF	2	25215.6	0.971379	10_optimized	1061.12	530.562
D:\MW\rawdata\pIV\20230511_TIMS01scp_MW_SA_pIV_10_dia_3_S4-E12_1_3102.d	HRHPDEAAF	HRHPDEAAF	2	1018.03	0.802334	10_optimized	1061.12	530.562
D:\MW\rawdata\pIV\20230511_TIMS01scp_MW_SA_pIV_10_dia_2_S4-E11_1_3101.d	HRHPDEAAFF	HRHPDEAAFF	2	27036.9	0.986118	10_optimized	1208.3	604.151
D:\MW\rawdata\pIV\20230511_TIMS01scp_MW_SA_pIV_10_dia_1_S4-E10_1_3100.d	HRPPVIVL	HRPPVIVL	2	3321.09	0.898709	10_optimized	912.146	456.073
D:\MW\rawdata\pIV\20230511_TIMS01scp_MW_SA_pIV_10_dia_2_S4-E11_1_3101.d	HRPPVIVL	HRPPVIVL	2	7470.18	0.944138	10_optimized	912.146	456.073
D:\MW\rawdata\pIV\20230511_TIMS01scp_MW_SA_pIV_10_dia_3_S4-E12_1_3102.d	HRPPVIVL	HRPPVIVL	2	4948.13	0.883643	10_optimized	912.146	456.073
D:\MW\rawdata\pIV\20230511_TIMS01scp_MW_SA_pIV_10_dia_1_S4-E10_1_3100.d	HTVELNNM(Oxidation)F	HTVELNNMF	2	6682.18	0.976406	10_optimized	1086.24	543.118
D:\MW\rawdata\pIV\20230511_TIMS01scp_MW_SA_pIV_10_dia_2_S4-E11_1_3101.d	HTVELNNM(Oxidation)F	HTVELNNMF	2	17248.5	0.98027	10_optimized	1086.24	543.118
D:\MW\rawdata\pIV\20230511_TIMS01scp_MW_SA_pIV_10_dia_3_S4-E12_1_3102.d	HTVELNNM(Oxidation)F	HTVELNNMF	2	27026.7	0.979428	10_optimized	1086.24	543.118
D:\MW\rawdata\pIV\20230511_TIMS01scp_MW_SA_pIV_10_dia_1_S4-E10_1_3100.d	HTVELNNMF	HTVELNNMF	2	3898.11	0.890339	10_optimized	1086.24	543.118
D:\MW\rawdata\pIV\20230511_TIMS01scp_MW_SA_pIV_10_dia_2_S4-E11_1_3101.d	HTVELNNMF	HTVELNNMF	2	33684.9	0.982212	10_optimized	1086.24	543.118
D:\MW\rawdata\pIV\20230511_TIMS01scp_MW_SA_pIV_10_dia_3_S4-E12_1_3102.d	HTVELNNMF	HTVELNNMF	2	55685.5	0.986751	10_optimized	1086.24	543.118
D:\MW\rawdata\pIV\20230511_TIMS01scp_MW_SA_pIV_10_dia_1_S4-E10_1_3100.d	HYAALAHYF	HYAALAHYF	2	2144.06	0.922388	10_optimized	1074.21	537.103
D:\MW\rawdata\pIV\20230511_TIMS01scp_MW_SA_pIV_10_dia_2_S4-E11_1_3101.d	HYAALAHYF	HYAALAHYF	2	4673.15	0.954217	10_optimized	1074.21	537.103
D:\MW\rawdata\pIV\20230511_TIMS01scp_MW_SA_pIV_10_dia_3_S4-E12_1_3102.d	HYAALAHYF	HYAALAHYF	2	4769.15	0.94678	10_optimized	1074.21	537.103
D:\MW\rawdata\pIV\20230511_TIMS01scp_MW_SA_pIV_10_dia_1_S4-E10_1_3100.d	HYAHLIKTF	HYAHLIKTF	3	3939.09	0.937318	10_optimized	1111.31	370.437
D:\MW\rawdata\pIV\20230511_TIMS01scp_MW_SA_pIV_10_dia_2_S4-E11_1_3101.d	HYAHLIKTF	HYAHLIKTF	3	10536.3	0.966745	10_optimized	1111.31	370.437
D:\MW\rawdata\pIV\20230511_TIMS01scp_MW_SA_pIV_10_dia_3_S4-E12_1_3102.d	HYAHLIKTF	HYAHLIKTF	3	10293.2	0.963504	10_optimized	1111.31	370.437
D:\MW\rawdata\pIV\20230511_TIMS01scp_MW_SA_pIV_10_dia_1_S4-E10_1_3100.d	HYALNTWLF	HYALNTWLF	2	1527.04	0.924723	10_optimized	1146.31	573.157
D:\MW\rawdata\pIV\20230511_TIMS01scp_MW_SA_pIV_10_dia_2_S4-E11_1_3101.d	HYALNTWLF	HYALNTWLF	2	3030.1	0.905226	10_optimized	1146.31	573.157
D:\MW\rawdata\pIV\20230511_TIMS01scp_MW_SA_pIV_10_dia_3_S4-E12_1_3102.d	HYALNTWLF	HYALNTWLF	2	3364.11	0.884908	10_optimized	1146.31	573.157
D:\MW\rawdata\pIV\20230511_TIMS01scp_MW_SA_pIV_10_dia_1_S4-E10_1_3100.d	HYATLYFVF	HYATLYFVF	2	2523.09	0.938176	10_optimized	1142.32	571.161
D:\MW\rawdata\pIV\20230511_TIMS01scp_MW_SA_pIV_10_dia_2_S4-E11_1_3101.d	HYATLYFVF	HYATLYFVF	2	8643.25	0.969634	10_optimized	1142.32	571.161
D:\MW\rawdata\pIV\20230511_TIMS01scp_MW_SA_pIV_10_dia_3_S4-E12_1_3102.d	HYATLYFVF	HYATLYFVF	2	10530.3	0.957607	10_optimized	1142.32	571.161
D:\MW\rawdata\pIV\20230511_TIMS01scp_MW_SA_pIV_10_dia_1_S4-E10_1_3100.d	HYGKVYLL	HYGKVYLL	2	2677.08	0.913584	10_optimized	974.17	487.085
D:\MW\rawdata\pIV\20230511_TIMS01scp_MW_SA_pIV_10_dia_2_S4-E11_1_3101.d	HYGKVYLL	HYGKVYLL	2	5465.17	0.943691	10_optimized	974.17	487.085
D:\MW\rawdata\pIV\20230511_TIMS01scp_MW_SA_pIV_10_dia_3_S4-E12_1_3102.d	HYGKVYLL	HYGKVYLL	2	6821.22	0.950144	10_optimized	974.17	487.085
D:\MW\rawdata\pIV\20230511_TIMS01scp_MW_SA_pIV_10_dia_1_S4-E10_1_3100.d	HYGLLFDEF	HYGLLFDEF	2	2017.05	0.883216	10_optimized	1122.25	561.123
D:\MW\rawdata\pIV\20230511_TIMS01scp_MW_SA_pIV_10_dia_2_S4-E11_1_3101.d	HYGLLFDEF	HYGLLFDEF	2	2797.08	0.855369	10_optimized	1122.25	561.123
D:\MW\rawdata\pIV\20230511_TIMS01scp_MW_SA_pIV_10_dia_3_S4-E12_1_3102.d	HYGLLFDEF	HYGLLFDEF	2	3932.12	0.956626	10_optimized	1122.25	561.123
D:\MW\rawdata\pIV\20230511_TIMS01scp_MW_SA_pIV_10_dia_1_S4-E10_1_3100.d	HYGRFQEF	HYGRFQEF	2	5699.15	0.968255	10_optimized	1065.16	532.578
D:\MW\rawdata\pIV\20230511_TIMS01scp_MW_SA_pIV_10_dia_2_S4-E11_1_3101.d	HYGRFQEF	HYGRFQEF	2	14252.4	0.968371	10_optimized	1065.16	532.578
D:\MW\rawdata\pIV\20230511_TIMS01scp_MW_SA_pIV_10_dia_3_S4-E12_1_3102.d	HYGRFQEF	HYGRFQEF	2	14860.4	0.97651	10_optimized	1065.16	532.578
D:\MW\rawdata\pIV\20230511_TIMS01scp_MW_SA_pIV_10_dia_1_S4-E10_1_3100.d	HYILHNSFF	HYILHNSFF	2	19612.6	0.98832	10_optimized	1159.31	579.656
D:\MW\rawdata\pIV\20230511_TIMS01scp_MW_SA_pIV_10_dia_2_S4-E11_1_3101.d	HYILHNSFF	HYILHNSFF	2	37158	0.972024	10_optimized	1159.31	579.656
D:\MW\rawdata\pIV\20230511_TIMS01scp_MW_SA_pIV_10_dia_3_S4-E12_1_3102.d	HYILHNSFF	HYILHNSFF	2	38969.1	0.987924	10_optimized	1159.31	579.656
D:\MW\rawdata\pIV\20230511_TIMS01scp_MW_SA_pIV_10_dia_2_S4-E11_1_3101.d	HYINMPVQF	HYINMPVQF	2	4745.14	0.929711	10_optimized	1130.34	565.168
D:\MW\rawdata\pIV\20230511_TIMS01scp_MW_SA_pIV_10_dia_3_S4-E12_1_3102.d	HYINMPVQF	HYINMPVQF	2	5938.18	0.94391	10_optimized	1130.34	565.168
D:\MW\rawdata\pIV\20230511_TIMS01scp_MW_SA_pIV_10_dia_1_S4-E10_1_3100.d	HYKPTPLYF	HYKPTPLYF	2	2281.07	0.740591	10_optimized	1147.34	573.671
D:\MW\rawdata\pIV\20230511_TIMS01scp_MW_SA_pIV_10_dia_2_S4-E11_1_3101.d	HYKPTPLYF	HYKPTPLYF	2	4539.16	0.9322	10_optimized	1147.34	573.671
D:\MW\rawdata\pIV\20230511_TIMS01scp_MW_SA_pIV_10_dia_3_S4-E12_1_3102.d	HYKPTPLYF	HYKPTPLYF	2	4696.15	0.907357	10_optimized	1147.34	573.671
D:\MW\rawdata\pIV\20230511_TIMS01scp_MW_SA_pIV_10_dia_1_S4-E10_1_3100.d	HYLDTTTLI	HYLDTTTLI	2	1237.04	0.873022	10_optimized	1058.2	529.1
D:\MW\rawdata\pIV\20230511_TIMS01scp_MW_SA_pIV_10_dia_2_S4-E11_1_3101.d	HYLDTTTLI	HYLDTTTLI	2	3084.08	0.879914	10_optimized	1058.2	529.1
D:\MW\rawdata\pIV\20230511_TIMS01scp_MW_SA_pIV_10_dia_3_S4-E12_1_3102.d	HYLDTTTLI	HYLDTTTLI	2	2754.09	0.947467	10_optimized	1058.2	529.1
D:\MW\rawdata\pIV\20230511_TIMS01scp_MW_SA_pIV_10_dia_1_S4-E10_1_3100.d	HYLETGNHW	HYLETGNHW	2	2509.08	0.951335	10_optimized	1138.21	569.104
D:\MW\rawdata\pIV\20230511_TIMS01scp_MW_SA_pIV_10_dia_2_S4-E11_1_3101.d	HYLETGNHW	HYLETGNHW	2	7570.22	0.921382	10_optimized	1138.21	569.104
D:\MW\rawdata\pIV\20230511_TIMS01scp_MW_SA_pIV_10_dia_3_S4-E12_1_3102.d	HYLETGNHW	HYLETGNHW	2	8445.24	0.918145	10_optimized	1138.21	569.104
D:\MW\rawdata\pIV\20230511_TIMS01scp_MW_SA_pIV_10_dia_1_S4-E10_1_3100.d	HYLNHWNHF	HYLNHWNHF	3	3043.06	0.883712	10_optimized	1249.36	416.452
D:\MW\rawdata\pIV\20230511_TIMS01scp_MW_SA_pIV_10_dia_2_S4-E11_1_3101.d	HYLNHWNHF	HYLNHWNHF	3	5543.12	0.968925	10_optimized	1249.36	416.452
D:\MW\rawdata\pIV\20230511_TIMS01scp_MW_SA_pIV_10_dia_3_S4-E12_1_3102.d	HYLNHWNHF	HYLNHWNHF	3	4827.1	0.940037	10_optimized	1249.36	416.452
D:\MW\rawdata\pIV\20230511_TIMS01scp_MW_SA_pIV_10_dia_1_S4-E10_1_3100.d	HYLNLNLFF	HYLNLNLFF	2	4751.16	0.927548	10_optimized	1162.36	581.178
D:\MW\rawdata\pIV\20230511_TIMS01scp_MW_SA_pIV_10_dia_2_S4-E11_1_3101.d	HYLNLNLFF	HYLNLNLFF	2	9083.31	0.939343	10_optimized	1162.36	581.178
D:\MW\rawdata\pIV\20230511_TIMS01scp_MW_SA_pIV_10_dia_3_S4-E12_1_3102.d	HYLNLNLFF	HYLNLNLFF	2	11200.4	0.95689	10_optimized	1162.36	581.178
D:\MW\rawdata\pIV\20230511_TIMS01scp_MW_SA_pIV_10_dia_1_S4-E10_1_3100.d	HYLREVQAF	HYLREVQAF	2	1679.05	0.806198	10_optimized	1144.3	572.149
D:\MW\rawdata\pIV\20230511_TIMS01scp_MW_SA_pIV_10_dia_2_S4-E11_1_3101.d	HYLREVQAF	HYLREVQAF	2	3405.11	0.861846	10_optimized	1144.3	572.149
D:\MW\rawdata\pIV\20230511_TIMS01scp_MW_SA_pIV_10_dia_3_S4-E12_1_3102.d	HYLREVQAF	HYLREVQAF	2	3444.12	0.809085	10_optimized	1144.3	572.149
D:\MW\rawdata\pIV\20230511_TIMS01scp_MW_SA_pIV_10_dia_1_S4-E10_1_3100.d	HYLVMHQL	HYLVMHQL	2	5325.16	0.960089	10_optimized	1022.24	511.119
D:\MW\rawdata\pIV\20230511_TIMS01scp_MW_SA_pIV_10_dia_2_S4-E11_1_3101.d	HYLVMHQL	HYLVMHQL	2	7783.23	0.923312	10_optimized	1022.24	511.119
D:\MW\rawdata\pIV\20230511_TIMS01scp_MW_SA_pIV_10_dia_3_S4-E12_1_3102.d	HYLVMHQL	HYLVMHQL	2	11609.3	0.93027	10_optimized	1022.24	511.119
D:\MW\rawdata\pIV\20230511_TIMS01scp_MW_SA_pIV_10_dia_1_S4-E10_1_3100.d	HYLYQIAHL	HYLYQIAHL	2	703.02	0.633669	10_optimized	1139.32	569.661
D:\MW\rawdata\pIV\20230511_TIMS01scp_MW_SA_pIV_10_dia_2_S4-E11_1_3101.d	HYLYQIAHL	HYLYQIAHL	2	1249.04	0.83721	10_optimized	1139.32	569.661
D:\MW\rawdata\pIV\20230511_TIMS01scp_MW_SA_pIV_10_dia_3_S4-E12_1_3102.d	HYLYQIAHL	HYLYQIAHL	2	1275.04	0.826316	10_optimized	1139.32	569.661
D:\MW\rawdata\pIV\20230511_TIMS01scp_MW_SA_pIV_10_dia_1_S4-E10_1_3100.d	HYMSINDSF	HYMSINDSF	2	607.019	0.842065	10_optimized	1095.2	547.6
D:\MW\rawdata\pIV\20230511_TIMS01scp_MW_SA_pIV_10_dia_2_S4-E11_1_3101.d	HYMSINDSF	HYMSINDSF	2	1150.03	0.880256	10_optimized	1095.2	547.6
D:\MW\rawdata\pIV\20230511_TIMS01scp_MW_SA_pIV_10_dia_3_S4-E12_1_3102.d	HYMSINDSF	HYMSINDSF	2	1851.05	0.914804	10_optimized	1095.2	547.6
D:\MW\rawdata\pIV\20230511_TIMS01scp_MW_SA_pIV_10_dia_1_S4-E10_1_3100.d	HYNWLIYHL	HYNWLIYHL	2	792.029	0.717944	10_optimized	1240.43	620.215
D:\MW\rawdata\pIV\20230511_TIMS01scp_MW_SA_pIV_10_dia_2_S4-E11_1_3101.d	HYNWLIYHL	HYNWLIYHL	2	2284.08	0.839592	10_optimized	1240.43	620.215
D:\MW\rawdata\pIV\20230511_TIMS01scp_MW_SA_pIV_10_dia_3_S4-E12_1_3102.d	HYNWLIYHL	HYNWLIYHL	2	2765.1	0.885176	10_optimized	1240.43	620.215
D:\MW\rawdata\pIV\20230511_TIMS01scp_MW_SA_pIV_10_dia_1_S4-E10_1_3100.d	HYPLNTVTF	HYPLNTVTF	2	12371.3	0.964263	10_optimized	1073.22	536.608
D:\MW\rawdata\pIV\20230511_TIMS01scp_MW_SA_pIV_10_dia_2_S4-E11_1_3101.d	HYPLNTVTF	HYPLNTVTF	2	19768.6	0.961896	10_optimized	1073.22	536.608
D:\MW\rawdata\pIV\20230511_TIMS01scp_MW_SA_pIV_10_dia_3_S4-E12_1_3102.d	HYPLNTVTF	HYPLNTVTF	2	22720.6	0.971778	10_optimized	1073.22	536.608
D:\MW\rawdata\pIV\20230511_TIMS01scp_MW_SA_pIV_10_dia_1_S4-E10_1_3100.d	HYSHYISTF	HYSHYISTF	2	1347.04	0.838134	10_optimized	1136.23	568.116
D:\MW\rawdata\pIV\20230511_TIMS01scp_MW_SA_pIV_10_dia_2_S4-E11_1_3101.d	HYSHYISTF	HYSHYISTF	2	2809.08	0.870198	10_optimized	1136.23	568.116
D:\MW\rawdata\pIV\20230511_TIMS01scp_MW_SA_pIV_10_dia_3_S4-E12_1_3102.d	HYSHYISTF	HYSHYISTF	2	2625.08	0.936442	10_optimized	1136.23	568.116
D:\MW\rawdata\pIV\20230511_TIMS01scp_MW_SA_pIV_10_dia_1_S4-E10_1_3100.d	HYSLFPLLF	HYSLFPLLF	2	2338.06	0.916959	10_optimized	1118.34	559.172
D:\MW\rawdata\pIV\20230511_TIMS01scp_MW_SA_pIV_10_dia_2_S4-E11_1_3101.d	HYSLFPLLF	HYSLFPLLF	2	1961.06	0.867381	10_optimized	1118.34	559.172
D:\MW\rawdata\pIV\20230511_TIMS01scp_MW_SA_pIV_10_dia_3_S4-E12_1_3102.d	HYSLFPLLF	HYSLFPLLF	2	3325.1	0.870291	10_optimized	1118.34	559.172
D:\MW\rawdata\pIV\20230511_TIMS01scp_MW_SA_pIV_10_dia_1_S4-E10_1_3100.d	HYSPIYLSF	HYSPIYLSF	2	1201.04	0.823021	10_optimized	1108.26	554.131
D:\MW\rawdata\pIV\20230511_TIMS01scp_MW_SA_pIV_10_dia_2_S4-E11_1_3101.d	HYSPIYLSF	HYSPIYLSF	2	2513.07	0.904351	10_optimized	1108.26	554.131
D:\MW\rawdata\pIV\20230511_TIMS01scp_MW_SA_pIV_10_dia_3_S4-E12_1_3102.d	HYSPIYLSF	HYSPIYLSF	2	2047.06	0.919548	10_optimized	1108.26	554.131
D:\MW\rawdata\pIV\20230511_TIMS01scp_MW_SA_pIV_10_dia_1_S4-E10_1_3100.d	HYTIVFNTF	HYTIVFNTF	2	3612.11	0.95907	10_optimized	1123.28	561.638
D:\MW\rawdata\pIV\20230511_TIMS01scp_MW_SA_pIV_10_dia_2_S4-E11_1_3101.d	HYTIVFNTF	HYTIVFNTF	2	4789.13	0.879525	10_optimized	1123.28	561.638
D:\MW\rawdata\pIV\20230511_TIMS01scp_MW_SA_pIV_10_dia_3_S4-E12_1_3102.d	HYTIVFNTF	HYTIVFNTF	2	4039.12	0.795853	10_optimized	1123.28	561.638
D:\MW\rawdata\pIV\20230511_TIMS01scp_MW_SA_pIV_10_dia_1_S4-E10_1_3100.d	IARLPSGLPVSL	IARLPSGLPVSL	2	88693.9	0.987852	10_optimized	1204.48	602.239
D:\MW\rawdata\pIV\20230511_TIMS01scp_MW_SA_pIV_10_dia_2_S4-E11_1_3101.d	IARLPSGLPVSL	IARLPSGLPVSL	2	172954	0.989242	10_optimized	1204.48	602.239
D:\MW\rawdata\pIV\20230511_TIMS01scp_MW_SA_pIV_10_dia_3_S4-E12_1_3102.d	IARLPSGLPVSL	IARLPSGLPVSL	2	160514	0.988807	10_optimized	1204.48	602.239
D:\MW\rawdata\pIV\20230511_TIMS01scp_MW_SA_pIV_10_dia_1_S4-E10_1_3100.d	IAVGYVDDTQFVRF	IAVGYVDDTQFVRF	2	1900.08	0.900102	10_optimized	1611.82	805.909
D:\MW\rawdata\pIV\20230511_TIMS01scp_MW_SA_pIV_10_dia_2_S4-E11_1_3101.d	IAVGYVDDTQFVRF	IAVGYVDDTQFVRF	2	8193.34	0.966296	10_optimized	1611.82	805.909
D:\MW\rawdata\pIV\20230511_TIMS01scp_MW_SA_pIV_10_dia_3_S4-E12_1_3102.d	IAVGYVDDTQFVRF	IAVGYVDDTQFVRF	2	11160.5	0.984348	10_optimized	1611.82	805.909
D:\MW\rawdata\pIV\20230511_TIMS01scp_MW_SA_pIV_10_dia_1_S4-E10_1_3100.d	IDKEFYLLF	IDKEFYLLF	2	3257.12	0.853032	10_optimized	1169.39	584.693
D:\MW\rawdata\pIV\20230511_TIMS01scp_MW_SA_pIV_10_dia_2_S4-E11_1_3101.d	IDKEFYLLF	IDKEFYLLF	2	6151.18	0.872273	10_optimized	1169.39	584.693
D:\MW\rawdata\pIV\20230511_TIMS01scp_MW_SA_pIV_10_dia_3_S4-E12_1_3102.d	IDKEFYLLF	IDKEFYLLF	2	7837.27	0.849972	10_optimized	1169.39	584.693
D:\MW\rawdata\pIV\20230511_TIMS01scp_MW_SA_pIV_10_dia_1_S4-E10_1_3100.d	IFFENHPYF	IFFENHPYF	2	1884.06	0.939544	10_optimized	1195.34	597.671
D:\MW\rawdata\pIV\20230511_TIMS01scp_MW_SA_pIV_10_dia_2_S4-E11_1_3101.d	IFFENHPYF	IFFENHPYF	2	3875.13	0.949729	10_optimized	1195.34	597.671
D:\MW\rawdata\pIV\20230511_TIMS01scp_MW_SA_pIV_10_dia_3_S4-E12_1_3102.d	IFFENHPYF	IFFENHPYF	2	2704.08	0.920276	10_optimized	1195.34	597.671
D:\MW\rawdata\pIV\20230511_TIMS01scp_MW_SA_pIV_10_dia_1_S4-E10_1_3100.d	IFFGGLVFKF	IFFGGLVFKF	2	2199.07	0.946428	10_optimized	1156.44	578.218
D:\MW\rawdata\pIV\20230511_TIMS01scp_MW_SA_pIV_10_dia_2_S4-E11_1_3101.d	IFFGGLVFKF	IFFGGLVFKF	2	5863.19	0.961538	10_optimized	1156.44	578.218
D:\MW\rawdata\pIV\20230511_TIMS01scp_MW_SA_pIV_10_dia_3_S4-E12_1_3102.d	IFFGGLVFKF	IFFGGLVFKF	2	6258.18	0.954096	10_optimized	1156.44	578.218
D:\MW\rawdata\pIV\20230511_TIMS01scp_MW_SA_pIV_10_dia_1_S4-E10_1_3100.d	IFHEKTSEF	IFHEKTSEF	3	2256.03	0.932847	10_optimized	1119.24	373.081
D:\MW\rawdata\pIV\20230511_TIMS01scp_MW_SA_pIV_10_dia_2_S4-E11_1_3101.d	IFHEKTSEF	IFHEKTSEF	3	4536.07	0.911281	10_optimized	1119.24	373.081
D:\MW\rawdata\pIV\20230511_TIMS01scp_MW_SA_pIV_10_dia_3_S4-E12_1_3102.d	IFHEKTSEF	IFHEKTSEF	3	5957.09	0.958181	10_optimized	1119.24	373.081
D:\MW\rawdata\pIV\20230511_TIMS01scp_MW_SA_pIV_10_dia_1_S4-E10_1_3100.d	IFHEVPLKF	IFHEVPLKF	2	1719.05	0.864802	10_optimized	1111.35	555.676
D:\MW\rawdata\pIV\20230511_TIMS01scp_MW_SA_pIV_10_dia_2_S4-E11_1_3101.d	IFHEVPLKF	IFHEVPLKF	2	4572.14	0.948338	10_optimized	1111.35	555.676
D:\MW\rawdata\pIV\20230511_TIMS01scp_MW_SA_pIV_10_dia_3_S4-E12_1_3102.d	IFHEVPLKF	IFHEVPLKF	2	3798.11	0.948357	10_optimized	1111.35	555.676
D:\MW\rawdata\pIV\20230511_TIMS01scp_MW_SA_pIV_10_dia_1_S4-E10_1_3100.d	IFIDPGYQTF	IFIDPGYQTF	2	1134.03	0.838817	10_optimized	1182.34	591.17
D:\MW\rawdata\pIV\20230511_TIMS01scp_MW_SA_pIV_10_dia_2_S4-E11_1_3101.d	IFIDPGYQTF	IFIDPGYQTF	2	2052.07	0.898048	10_optimized	1182.34	591.17
D:\MW\rawdata\pIV\20230511_TIMS01scp_MW_SA_pIV_10_dia_3_S4-E12_1_3102.d	IFIDPGYQTF	IFIDPGYQTF	2	2162.06	0.921292	10_optimized	1182.34	591.17
D:\MW\rawdata\pIV\20230511_TIMS01scp_MW_SA_pIV_10_dia_1_S4-E10_1_3100.d	IFIQNSKLYF	IFIQNSKLYF	2	634.021	0.921877	10_optimized	1254.49	627.247
D:\MW\rawdata\pIV\20230511_TIMS01scp_MW_SA_pIV_10_dia_2_S4-E11_1_3101.d	IFIQNSKLYF	IFIQNSKLYF	2	1810.06	0.594547	10_optimized	1254.49	627.247
D:\MW\rawdata\pIV\20230511_TIMS01scp_MW_SA_pIV_10_dia_1_S4-E10_1_3100.d	IFIRNVLLF	IFIRNVLLF	2	12073.3	0.925036	10_optimized	1116.41	558.207
D:\MW\rawdata\pIV\20230511_TIMS01scp_MW_SA_pIV_10_dia_2_S4-E11_1_3101.d	IFIRNVLLF	IFIRNVLLF	2	25635.8	0.947831	10_optimized	1116.41	558.207
D:\MW\rawdata\pIV\20230511_TIMS01scp_MW_SA_pIV_10_dia_3_S4-E12_1_3102.d	IFIRNVLLF	IFIRNVLLF	2	29669.9	0.954882	10_optimized	1116.41	558.207
D:\MW\rawdata\pIV\20230511_TIMS01scp_MW_SA_pIV_10_dia_1_S4-E10_1_3100.d	IFLNKTFQW	IFLNKTFQW	2	1110.04	0.848082	10_optimized	1178.4	589.199
D:\MW\rawdata\pIV\20230511_TIMS01scp_MW_SA_pIV_10_dia_2_S4-E11_1_3101.d	IFLNKTFQW	IFLNKTFQW	2	2992.1	0.923069	10_optimized	1178.4	589.199
D:\MW\rawdata\pIV\20230511_TIMS01scp_MW_SA_pIV_10_dia_3_S4-E12_1_3102.d	IFLNKTFQW	IFLNKTFQW	2	3378.1	0.972809	10_optimized	1178.4	589.199
D:\MW\rawdata\pIV\20230511_TIMS01scp_MW_SA_pIV_10_dia_1_S4-E10_1_3100.d	IFLYQVVHF	IFLYQVVHF	2	687.021	0.782882	10_optimized	1147.38	573.692
D:\MW\rawdata\pIV\20230511_TIMS01scp_MW_SA_pIV_10_dia_2_S4-E11_1_3101.d	IFLYQVVHF	IFLYQVVHF	2	1358.04	0.7528	10_optimized	1147.38	573.692
D:\MW\rawdata\pIV\20230511_TIMS01scp_MW_SA_pIV_10_dia_3_S4-E12_1_3102.d	IFLYQVVHF	IFLYQVVHF	2	646.022	0.815236	10_optimized	1147.38	573.692
D:\MW\rawdata\pIV\20230511_TIMS01scp_MW_SA_pIV_10_dia_1_S4-E10_1_3100.d	IFNQNNHNF	IFNQNNHNF	2	1638.05	0.834727	10_optimized	1129.2	564.6
D:\MW\rawdata\pIV\20230511_TIMS01scp_MW_SA_pIV_10_dia_2_S4-E11_1_3101.d	IFNQNNHNF	IFNQNNHNF	2	2604.08	0.936936	10_optimized	1129.2	564.6
D:\MW\rawdata\pIV\20230511_TIMS01scp_MW_SA_pIV_10_dia_3_S4-E12_1_3102.d	IFNQNNHNF	IFNQNNHNF	2	1764.04	0.931721	10_optimized	1129.2	564.6
D:\MW\rawdata\pIV\20230511_TIMS01scp_MW_SA_pIV_10_dia_1_S4-E10_1_3100.d	IFQDVLLQF	IFQDVLLQF	2	1910.06	0.811877	10_optimized	1104.31	552.157
D:\MW\rawdata\pIV\20230511_TIMS01scp_MW_SA_pIV_10_dia_3_S4-E12_1_3102.d	IFQDVLLQF	IFQDVLLQF	2	2626.08	0.906759	10_optimized	1104.31	552.157
D:\MW\rawdata\pIV\20230511_TIMS01scp_MW_SA_pIV_10_dia_1_S4-E10_1_3100.d	IFQGNVHNF	IFQGNVHNF	2	1292.03	0.854841	10_optimized	1057.18	528.588
D:\MW\rawdata\pIV\20230511_TIMS01scp_MW_SA_pIV_10_dia_2_S4-E11_1_3101.d	IFQGNVHNF	IFQGNVHNF	2	1961.05	0.951897	10_optimized	1057.18	528.588
D:\MW\rawdata\pIV\20230511_TIMS01scp_MW_SA_pIV_10_dia_3_S4-E12_1_3102.d	IFQGNVHNF	IFQGNVHNF	2	2178.06	0.903159	10_optimized	1057.18	528.588
D:\MW\rawdata\pIV\20230511_TIMS01scp_MW_SA_pIV_10_dia_1_S4-E10_1_3100.d	IFSEIIAIF	IFSEIIAIF	2	847.021	0.917542	10_optimized	1034.26	517.132
D:\MW\rawdata\pIV\20230511_TIMS01scp_MW_SA_pIV_10_dia_2_S4-E11_1_3101.d	IFSEIIAIF	IFSEIIAIF	2	1142.03	0.811235	10_optimized	1034.26	517.132
D:\MW\rawdata\pIV\20230511_TIMS01scp_MW_SA_pIV_10_dia_3_S4-E12_1_3102.d	IFSEIIAIF	IFSEIIAIF	2	1166.03	0.894513	10_optimized	1034.26	517.132
D:\MW\rawdata\pIV\20230511_TIMS01scp_MW_SA_pIV_10_dia_1_S4-E10_1_3100.d	IFSKIVSLF	IFSKIVSLF	2	5558.15	0.860888	10_optimized	1035.29	517.647
D:\MW\rawdata\pIV\20230511_TIMS01scp_MW_SA_pIV_10_dia_2_S4-E11_1_3101.d	IFSKIVSLF	IFSKIVSLF	2	9236.27	0.901447	10_optimized	1035.29	517.647
D:\MW\rawdata\pIV\20230511_TIMS01scp_MW_SA_pIV_10_dia_3_S4-E12_1_3102.d	IFSKIVSLF	IFSKIVSLF	2	9306.25	0.71344	10_optimized	1035.29	517.647
D:\MW\rawdata\pIV\20230511_TIMS01scp_MW_SA_pIV_10_dia_1_S4-E10_1_3100.d	IFSPMLFRF	IFSPMLFRF	2	450.014	0.635714	10_optimized	1139.43	569.715
D:\MW\rawdata\pIV\20230511_TIMS01scp_MW_SA_pIV_10_dia_2_S4-E11_1_3101.d	IFSPMLFRF	IFSPMLFRF	2	2100.06	0.886183	10_optimized	1139.43	569.715
D:\MW\rawdata\pIV\20230511_TIMS01scp_MW_SA_pIV_10_dia_3_S4-E12_1_3102.d	IFSPMLFRF	IFSPMLFRF	2	2466.08	0.886375	10_optimized	1139.43	569.715
D:\MW\rawdata\pIV\20230511_TIMS01scp_MW_SA_pIV_10_dia_1_S4-E10_1_3100.d	IFTARLYYF	IFTARLYYF	2	1560.04	0.877886	10_optimized	1175.4	587.698
D:\MW\rawdata\pIV\20230511_TIMS01scp_MW_SA_pIV_10_dia_2_S4-E11_1_3101.d	IFTARLYYF	IFTARLYYF	2	3584.12	0.967176	10_optimized	1175.4	587.698
D:\MW\rawdata\pIV\20230511_TIMS01scp_MW_SA_pIV_10_dia_3_S4-E12_1_3102.d	IFTARLYYF	IFTARLYYF	2	3873.13	0.960384	10_optimized	1175.4	587.698
D:\MW\rawdata\pIV\20230511_TIMS01scp_MW_SA_pIV_10_dia_1_S4-E10_1_3100.d	IFTDIFHYL	IFTDIFHYL	2	495.015	0.783676	10_optimized	1150.34	575.171
D:\MW\rawdata\pIV\20230511_TIMS01scp_MW_SA_pIV_10_dia_2_S4-E11_1_3101.d	IFTDIFHYL	IFTDIFHYL	2	1377.04	0.877565	10_optimized	1150.34	575.171
D:\MW\rawdata\pIV\20230511_TIMS01scp_MW_SA_pIV_10_dia_3_S4-E12_1_3102.d	IFTDIFHYL	IFTDIFHYL	2	1657.06	0.906997	10_optimized	1150.34	575.171
D:\MW\rawdata\pIV\20230511_TIMS01scp_MW_SA_pIV_10_dia_1_S4-E10_1_3100.d	IFTDLSSRF	IFTDLSSRF	2	24452.7	0.910429	10_optimized	1067.21	533.605
D:\MW\rawdata\pIV\20230511_TIMS01scp_MW_SA_pIV_10_dia_2_S4-E11_1_3101.d	IFTDLSSRF	IFTDLSSRF	2	58538.8	0.990294	10_optimized	1067.21	533.605
D:\MW\rawdata\pIV\20230511_TIMS01scp_MW_SA_pIV_10_dia_3_S4-E12_1_3102.d	IFTDLSSRF	IFTDLSSRF	2	60428.7	0.994528	10_optimized	1067.21	533.605
D:\MW\rawdata\pIV\20230511_TIMS01scp_MW_SA_pIV_10_dia_1_S4-E10_1_3100.d	IFTEQHPAF	IFTEQHPAF	2	1764.05	0.882023	10_optimized	1071.2	535.6
D:\MW\rawdata\pIV\20230511_TIMS01scp_MW_SA_pIV_10_dia_2_S4-E11_1_3101.d	IFTEQHPAF	IFTEQHPAF	2	3496.11	0.915543	10_optimized	1071.2	535.6
D:\MW\rawdata\pIV\20230511_TIMS01scp_MW_SA_pIV_10_dia_3_S4-E12_1_3102.d	IFTEQHPAF	IFTEQHPAF	2	3379.1	0.967943	10_optimized	1071.2	535.6
D:\MW\rawdata\pIV\20230511_TIMS01scp_MW_SA_pIV_10_dia_1_S4-E10_1_3100.d	IFTNTVARF	IFTNTVARF	2	6514.19	0.950552	10_optimized	1050.23	525.113
D:\MW\rawdata\pIV\20230511_TIMS01scp_MW_SA_pIV_10_dia_2_S4-E11_1_3101.d	IFTNTVARF	IFTNTVARF	2	16908.5	0.961073	10_optimized	1050.23	525.113
D:\MW\rawdata\pIV\20230511_TIMS01scp_MW_SA_pIV_10_dia_3_S4-E12_1_3102.d	IFTNTVARF	IFTNTVARF	2	14508.4	0.970879	10_optimized	1050.23	525.113
D:\MW\rawdata\pIV\20230511_TIMS01scp_MW_SA_pIV_10_dia_1_S4-E10_1_3100.d	IFVARLYYF	IFVARLYYF	2	850.028	0.859649	10_optimized	1173.42	586.711
D:\MW\rawdata\pIV\20230511_TIMS01scp_MW_SA_pIV_10_dia_2_S4-E11_1_3101.d	IFVARLYYF	IFVARLYYF	2	2805.08	0.965128	10_optimized	1173.42	586.711
D:\MW\rawdata\pIV\20230511_TIMS01scp_MW_SA_pIV_10_dia_3_S4-E12_1_3102.d	IFVARLYYF	IFVARLYYF	2	2460.09	0.922018	10_optimized	1173.42	586.711
D:\MW\rawdata\pIV\20230511_TIMS01scp_MW_SA_pIV_10_dia_1_S4-E10_1_3100.d	IFVKTLVTF	IFVKTLVTF	2	272.007	0.824723	10_optimized	1049.32	524.661
D:\MW\rawdata\pIV\20230511_TIMS01scp_MW_SA_pIV_10_dia_2_S4-E11_1_3101.d	IFVKTLVTF	IFVKTLVTF	2	609.018	0.710101	10_optimized	1049.32	524.661
D:\MW\rawdata\pIV\20230511_TIMS01scp_MW_SA_pIV_10_dia_3_S4-E12_1_3102.d	IFVKTLVTF	IFVKTLVTF	2	665.018	0.830375	10_optimized	1049.32	524.661
D:\MW\rawdata\pIV\20230511_TIMS01scp_MW_SA_pIV_10_dia_1_S4-E10_1_3100.d	IFVVITVHF	IFVVITVHF	2	1881.05	0.907723	10_optimized	1056.32	528.158
D:\MW\rawdata\pIV\20230511_TIMS01scp_MW_SA_pIV_10_dia_2_S4-E11_1_3101.d	IFVVITVHF	IFVVITVHF	2	4442.14	0.949883	10_optimized	1056.32	528.158
D:\MW\rawdata\pIV\20230511_TIMS01scp_MW_SA_pIV_10_dia_3_S4-E12_1_3102.d	IFVVITVHF	IFVVITVHF	2	5077.15	0.956103	10_optimized	1056.32	528.158
D:\MW\rawdata\pIV\20230511_TIMS01scp_MW_SA_pIV_10_dia_1_S4-E10_1_3100.d	IHWESASLL	IHWESASLL	2	4832.12	0.942986	10_optimized	1037.18	518.592
D:\MW\rawdata\pIV\20230511_TIMS01scp_MW_SA_pIV_10_dia_2_S4-E11_1_3101.d	IHWESASLL	IHWESASLL	2	9865.27	0.971944	10_optimized	1037.18	518.592
D:\MW\rawdata\pIV\20230511_TIMS01scp_MW_SA_pIV_10_dia_3_S4-E12_1_3102.d	IHWESASLL	IHWESASLL	2	10563.3	0.966528	10_optimized	1037.18	518.592
D:\MW\rawdata\pIV\20230511_TIMS01scp_MW_SA_pIV_10_dia_1_S4-E10_1_3100.d	IHYDRITSL	IHYDRITSL	2	3291.1	0.963759	10_optimized	1099.25	549.627
D:\MW\rawdata\pIV\20230511_TIMS01scp_MW_SA_pIV_10_dia_2_S4-E11_1_3101.d	IHYDRITSL	IHYDRITSL	2	4119.11	0.943323	10_optimized	1099.25	549.627
D:\MW\rawdata\pIV\20230511_TIMS01scp_MW_SA_pIV_10_dia_3_S4-E12_1_3102.d	IHYDRITSL	IHYDRITSL	2	5745.17	0.942331	10_optimized	1099.25	549.627
D:\MW\rawdata\pIV\20230511_TIMS01scp_MW_SA_pIV_10_dia_1_S4-E10_1_3100.d	ILPGSLFRF	ILPGSLFRF	2	14725.4	0.968125	10_optimized	1031.27	515.633
D:\MW\rawdata\pIV\20230511_TIMS01scp_MW_SA_pIV_10_dia_2_S4-E11_1_3101.d	ILPGSLFRF	ILPGSLFRF	2	30690.8	0.964433	10_optimized	1031.27	515.633
D:\MW\rawdata\pIV\20230511_TIMS01scp_MW_SA_pIV_10_dia_3_S4-E12_1_3102.d	ILPGSLFRF	ILPGSLFRF	2	33116	0.977878	10_optimized	1031.27	515.633
D:\MW\rawdata\pIV\20230511_TIMS01scp_MW_SA_pIV_10_dia_1_S4-E10_1_3100.d	ILPKELQTW	ILPKELQTW	2	3197.09	0.958589	10_optimized	1109.33	554.667
D:\MW\rawdata\pIV\20230511_TIMS01scp_MW_SA_pIV_10_dia_2_S4-E11_1_3101.d	ILPKELQTW	ILPKELQTW	2	6776.17	0.950772	10_optimized	1109.33	554.667
D:\MW\rawdata\pIV\20230511_TIMS01scp_MW_SA_pIV_10_dia_3_S4-E12_1_3102.d	ILPKELQTW	ILPKELQTW	2	6050.18	0.965427	10_optimized	1109.33	554.667
D:\MW\rawdata\pIV\20230511_TIMS01scp_MW_SA_pIV_10_dia_1_S4-E10_1_3100.d	ILPNAQLVF	ILPNAQLVF	2	684.017	0.727638	10_optimized	996.217	498.109
D:\MW\rawdata\pIV\20230511_TIMS01scp_MW_SA_pIV_10_dia_2_S4-E11_1_3101.d	ILPNAQLVF	ILPNAQLVF	2	1829.04	0.933754	10_optimized	996.217	498.109
D:\MW\rawdata\pIV\20230511_TIMS01scp_MW_SA_pIV_10_dia_3_S4-E12_1_3102.d	ILPNAQLVF	ILPNAQLVF	2	1254.04	0.804991	10_optimized	996.217	498.109
D:\MW\rawdata\pIV\20230511_TIMS01scp_MW_SA_pIV_10_dia_2_S4-E11_1_3101.d	ILPPQLALF	ILPPQLALF	2	836.019	0.810766	10_optimized	993.257	496.629
D:\MW\rawdata\pIV\20230511_TIMS01scp_MW_SA_pIV_10_dia_3_S4-E12_1_3102.d	ILPPQLALF	ILPPQLALF	2	1803.05	0.901667	10_optimized	993.257	496.629
D:\MW\rawdata\pIV\20230511_TIMS01scp_MW_SA_pIV_10_dia_1_S4-E10_1_3100.d	ILPREFYAW	ILPREFYAW	2	1329.04	0.850715	10_optimized	1176.38	588.192
D:\MW\rawdata\pIV\20230511_TIMS01scp_MW_SA_pIV_10_dia_2_S4-E11_1_3101.d	ILPREFYAW	ILPREFYAW	2	4107.12	0.964464	10_optimized	1176.38	588.192
D:\MW\rawdata\pIV\20230511_TIMS01scp_MW_SA_pIV_10_dia_3_S4-E12_1_3102.d	ILPREFYAW	ILPREFYAW	2	3939.11	0.925465	10_optimized	1176.38	588.192
D:\MW\rawdata\pIV\20230511_TIMS01scp_MW_SA_pIV_10_dia_1_S4-E10_1_3100.d	IM(Oxidation)PSSSHLF	IMPSSSHLF	2	2571.07	0.8983	10_optimized	1000.19	500.093
D:\MW\rawdata\pIV\20230511_TIMS01scp_MW_SA_pIV_10_dia_2_S4-E11_1_3101.d	IM(Oxidation)PSSSHLF	IMPSSSHLF	2	1738.05	0.883202	10_optimized	1000.19	500.093
D:\MW\rawdata\pIV\20230511_TIMS01scp_MW_SA_pIV_10_dia_3_S4-E12_1_3102.d	IM(Oxidation)PSSSHLF	IMPSSSHLF	2	2230.07	0.920322	10_optimized	1000.19	500.093
D:\MW\rawdata\pIV\20230511_TIMS01scp_MW_SA_pIV_10_dia_1_S4-E10_1_3100.d	IMPSSSHLF	IMPSSSHLF	2	986.023	0.875547	10_optimized	1000.19	500.093
D:\MW\rawdata\pIV\20230511_TIMS01scp_MW_SA_pIV_10_dia_2_S4-E11_1_3101.d	IMPSSSHLF	IMPSSSHLF	2	2874.08	0.879092	10_optimized	1000.19	500.093
D:\MW\rawdata\pIV\20230511_TIMS01scp_MW_SA_pIV_10_dia_3_S4-E12_1_3102.d	IMPSSSHLF	IMPSSSHLF	2	3262.09	0.913482	10_optimized	1000.19	500.093
D:\MW\rawdata\pIV\20230511_TIMS01scp_MW_SA_pIV_10_dia_1_S4-E10_1_3100.d	IPAEGRVAL	IPAEGRVAL	2	2504.07	0.795538	10_optimized	907.081	453.54
D:\MW\rawdata\pIV\20230511_TIMS01scp_MW_SA_pIV_10_dia_2_S4-E11_1_3101.d	IPAEGRVAL	IPAEGRVAL	2	6245.15	0.943978	10_optimized	907.081	453.54
D:\MW\rawdata\pIV\20230511_TIMS01scp_MW_SA_pIV_10_dia_3_S4-E12_1_3102.d	IPAEGRVAL	IPAEGRVAL	2	7325.18	0.841171	10_optimized	907.081	453.54
D:\MW\rawdata\pIV\20230511_TIMS01scp_MW_SA_pIV_10_dia_1_S4-E10_1_3100.d	IPKNVTEL	IPKNVTEL	2	821.02	0.844801	10_optimized	895.067	447.533
D:\MW\rawdata\pIV\20230511_TIMS01scp_MW_SA_pIV_10_dia_2_S4-E11_1_3101.d	IPKNVTEL	IPKNVTEL	2	893.023	0.836278	10_optimized	895.067	447.533
D:\MW\rawdata\pIV\20230511_TIMS01scp_MW_SA_pIV_10_dia_3_S4-E12_1_3102.d	IPKNVTEL	IPKNVTEL	2	1713.04	0.875162	10_optimized	895.067	447.533
D:\MW\rawdata\pIV\20230511_TIMS01scp_MW_SA_pIV_10_dia_2_S4-E11_1_3101.d	IPKSKFLAL	IPKSKFLAL	2	1060.03	0.811442	10_optimized	998.277	499.138
D:\MW\rawdata\pIV\20230511_TIMS01scp_MW_SA_pIV_10_dia_3_S4-E12_1_3102.d	IPKSKFLAL	IPKSKFLAL	2	1340.04	0.815697	10_optimized	998.277	499.138
D:\MW\rawdata\pIV\20230511_TIMS01scp_MW_SA_pIV_10_dia_1_S4-E10_1_3100.d	IPNEIIHAL	IPNEIIHAL	2	818.025	0.702881	10_optimized	1001.19	500.597
D:\MW\rawdata\pIV\20230511_TIMS01scp_MW_SA_pIV_10_dia_2_S4-E11_1_3101.d	IPNEIIHAL	IPNEIIHAL	2	1252.03	0.866256	10_optimized	1001.19	500.597
D:\MW\rawdata\pIV\20230511_TIMS01scp_MW_SA_pIV_10_dia_1_S4-E10_1_3100.d	IPQKQREITL	IPQKQREITL	3	2233.03	0.809049	10_optimized	1207.44	402.479
D:\MW\rawdata\pIV\20230511_TIMS01scp_MW_SA_pIV_10_dia_2_S4-E11_1_3101.d	IPQKQREITL	IPQKQREITL	3	3299.05	0.921396	10_optimized	1207.44	402.479
D:\MW\rawdata\pIV\20230511_TIMS01scp_MW_SA_pIV_10_dia_3_S4-E12_1_3102.d	IPQKQREITL	IPQKQREITL	3	4708.07	0.922719	10_optimized	1207.44	402.479
D:\MW\rawdata\pIV\20230511_TIMS01scp_MW_SA_pIV_10_dia_1_S4-E10_1_3100.d	IPRAALLPL	IPRAALLPL	2	1132.03	0.906175	10_optimized	945.216	472.608
D:\MW\rawdata\pIV\20230511_TIMS01scp_MW_SA_pIV_10_dia_2_S4-E11_1_3101.d	IPRAALLPL	IPRAALLPL	2	4914.12	0.946718	10_optimized	945.216	472.608
D:\MW\rawdata\pIV\20230511_TIMS01scp_MW_SA_pIV_10_dia_3_S4-E12_1_3102.d	IPRAALLPL	IPRAALLPL	2	4336.11	0.939748	10_optimized	945.216	472.608
D:\MW\rawdata\pIV\20230511_TIMS01scp_MW_SA_pIV_10_dia_1_S4-E10_1_3100.d	IPRAALLPLL	IPRAALLPLL	2	6880.2	0.950207	10_optimized	1058.38	529.188
D:\MW\rawdata\pIV\20230511_TIMS01scp_MW_SA_pIV_10_dia_2_S4-E11_1_3101.d	IPRAALLPLL	IPRAALLPLL	2	19825.5	0.954975	10_optimized	1058.38	529.188
D:\MW\rawdata\pIV\20230511_TIMS01scp_MW_SA_pIV_10_dia_3_S4-E12_1_3102.d	IPRAALLPLL	IPRAALLPLL	2	20606.6	0.95732	10_optimized	1058.38	529.188
D:\MW\rawdata\pIV\20230511_TIMS01scp_MW_SA_pIV_10_dia_1_S4-E10_1_3100.d	IPRAALLPLLL	IPRAALLPLLL	2	779.031	0.843798	10_optimized	1171.53	585.767
D:\MW\rawdata\pIV\20230511_TIMS01scp_MW_SA_pIV_10_dia_2_S4-E11_1_3101.d	IPRAALLPLLL	IPRAALLPLLL	2	1065.03	0.895606	10_optimized	1171.53	585.767
D:\MW\rawdata\pIV\20230511_TIMS01scp_MW_SA_pIV_10_dia_3_S4-E12_1_3102.d	IPRAALLPLLL	IPRAALLPLLL	2	958.035	0.833633	10_optimized	1171.53	585.767
D:\MW\rawdata\pIV\20230511_TIMS01scp_MW_SA_pIV_10_dia_2_S4-E11_1_3101.d	IPRGVNVSAL	IPRGVNVSAL	2	970.027	0.885353	10_optimized	1007.2	503.6
D:\MW\rawdata\pIV\20230511_TIMS01scp_MW_SA_pIV_10_dia_3_S4-E12_1_3102.d	IPRGVNVSAL	IPRGVNVSAL	2	1170.03	0.860869	10_optimized	1007.2	503.6
D:\MW\rawdata\pIV\20230511_TIMS01scp_MW_SA_pIV_10_dia_1_S4-E10_1_3100.d	IPRKFGGSL	IPRKFGGSL	2	6254.14	0.790282	10_optimized	956.156	478.078
D:\MW\rawdata\pIV\20230511_TIMS01scp_MW_SA_pIV_10_dia_2_S4-E11_1_3101.d	IPRKFGGSL	IPRKFGGSL	2	10650.3	0.972481	10_optimized	956.156	478.078
D:\MW\rawdata\pIV\20230511_TIMS01scp_MW_SA_pIV_10_dia_3_S4-E12_1_3102.d	IPRKFGGSL	IPRKFGGSL	2	14205.3	0.977055	10_optimized	956.156	478.078
D:\MW\rawdata\pIV\20230511_TIMS01scp_MW_SA_pIV_10_dia_2_S4-E11_1_3101.d	IPRMLLVLF	IPRMLLVLF	2	842.024	0.856699	10_optimized	1083.45	541.725
D:\MW\rawdata\pIV\20230511_TIMS01scp_MW_SA_pIV_10_dia_3_S4-E12_1_3102.d	IPRMLLVLF	IPRMLLVLF	2	1385.04	0.851797	10_optimized	1083.45	541.725
D:\MW\rawdata\pIV\20230511_TIMS01scp_MW_SA_pIV_10_dia_1_S4-E10_1_3100.d	IPRPILVLL	IPRPILVLL	2	3621.11	0.917087	10_optimized	1015.35	507.675
D:\MW\rawdata\pIV\20230511_TIMS01scp_MW_SA_pIV_10_dia_2_S4-E11_1_3101.d	IPRPILVLL	IPRPILVLL	2	8799.22	0.954754	10_optimized	1015.35	507.675
D:\MW\rawdata\pIV\20230511_TIMS01scp_MW_SA_pIV_10_dia_3_S4-E12_1_3102.d	IPRPILVLL	IPRPILVLL	2	6877.2	0.955944	10_optimized	1015.35	507.675
D:\MW\rawdata\pIV\20230511_TIMS01scp_MW_SA_pIV_10_dia_1_S4-E10_1_3100.d	IPRSLEVIL	IPRSLEVIL	2	848.021	0.689236	10_optimized	1021.27	510.634
D:\MW\rawdata\pIV\20230511_TIMS01scp_MW_SA_pIV_10_dia_2_S4-E11_1_3101.d	IPRSLEVIL	IPRSLEVIL	2	1708.05	0.897617	10_optimized	1021.27	510.634
D:\MW\rawdata\pIV\20230511_TIMS01scp_MW_SA_pIV_10_dia_3_S4-E12_1_3102.d	IPRSLEVIL	IPRSLEVIL	2	1962.05	0.873411	10_optimized	1021.27	510.634
D:\MW\rawdata\pIV\20230511_TIMS01scp_MW_SA_pIV_10_dia_1_S4-E10_1_3100.d	IPRYGFTAL	IPRYGFTAL	2	971.027	0.805357	10_optimized	1019.21	509.606
D:\MW\rawdata\pIV\20230511_TIMS01scp_MW_SA_pIV_10_dia_2_S4-E11_1_3101.d	IPRYGFTAL	IPRYGFTAL	2	1931.06	0.94043	10_optimized	1019.21	509.606
D:\MW\rawdata\pIV\20230511_TIMS01scp_MW_SA_pIV_10_dia_3_S4-E12_1_3102.d	IPRYGFTAL	IPRYGFTAL	2	1303.03	0.850358	10_optimized	1019.21	509.606
D:\MW\rawdata\pIV\20230511_TIMS01scp_MW_SA_pIV_10_dia_1_S4-E10_1_3100.d	IPRYIISQL	IPRYIISQL	2	1929.05	0.939703	10_optimized	1084.33	542.163
D:\MW\rawdata\pIV\20230511_TIMS01scp_MW_SA_pIV_10_dia_2_S4-E11_1_3101.d	IPRYIISQL	IPRYIISQL	2	5484.16	0.949116	10_optimized	1084.33	542.163
D:\MW\rawdata\pIV\20230511_TIMS01scp_MW_SA_pIV_10_dia_3_S4-E12_1_3102.d	IPRYIISQL	IPRYIISQL	2	4563.13	0.928404	10_optimized	1084.33	542.163
D:\MW\rawdata\pIV\20230511_TIMS01scp_MW_SA_pIV_10_dia_1_S4-E10_1_3100.d	IPTSARSML	IPTSARSML	2	2639.07	0.856782	10_optimized	957.162	478.581
D:\MW\rawdata\pIV\20230511_TIMS01scp_MW_SA_pIV_10_dia_2_S4-E11_1_3101.d	IPTSARSML	IPTSARSML	2	5516.15	0.890907	10_optimized	957.162	478.581
D:\MW\rawdata\pIV\20230511_TIMS01scp_MW_SA_pIV_10_dia_3_S4-E12_1_3102.d	IPTSARSML	IPTSARSML	2	6211.16	0.918082	10_optimized	957.162	478.581
D:\MW\rawdata\pIV\20230511_TIMS01scp_MW_SA_pIV_10_dia_1_S4-E10_1_3100.d	IPYHSEVPVSL	IPYHSEVPVSL	2	2758.09	0.848651	10_optimized	1222.41	611.203
D:\MW\rawdata\pIV\20230511_TIMS01scp_MW_SA_pIV_10_dia_2_S4-E11_1_3101.d	IPYHSEVPVSL	IPYHSEVPVSL	2	4642.16	0.888499	10_optimized	1222.41	611.203
D:\MW\rawdata\pIV\20230511_TIMS01scp_MW_SA_pIV_10_dia_3_S4-E12_1_3102.d	IPYHSEVPVSL	IPYHSEVPVSL	2	3339.11	0.836252	10_optimized	1222.41	611.203
D:\MW\rawdata\pIV\20230511_TIMS01scp_MW_SA_pIV_10_dia_1_S4-E10_1_3100.d	IQERVFFLF	IQERVFFLF	2	2483.08	0.915228	10_optimized	1180.41	590.207
D:\MW\rawdata\pIV\20230511_TIMS01scp_MW_SA_pIV_10_dia_2_S4-E11_1_3101.d	IQERVFFLF	IQERVFFLF	2	4286.15	0.917946	10_optimized	1180.41	590.207
D:\MW\rawdata\pIV\20230511_TIMS01scp_MW_SA_pIV_10_dia_3_S4-E12_1_3102.d	IQERVFFLF	IQERVFFLF	2	4140.15	0.937874	10_optimized	1180.41	590.207
D:\MW\rawdata\pIV\20230511_TIMS01scp_MW_SA_pIV_10_dia_2_S4-E11_1_3101.d	IRNPKILL	IRNPKILL	2	6234.16	0.950741	10_optimized	948.22	474.11
D:\MW\rawdata\pIV\20230511_TIMS01scp_MW_SA_pIV_10_dia_3_S4-E12_1_3102.d	IRNPKILL	IRNPKILL	2	4692.12	0.910942	10_optimized	948.22	474.11
D:\MW\rawdata\pIV\20230511_TIMS01scp_MW_SA_pIV_10_dia_1_S4-E10_1_3100.d	IRPGTAFEL	IRPGTAFEL	2	811.02	0.878645	10_optimized	985.151	492.575
D:\MW\rawdata\pIV\20230511_TIMS01scp_MW_SA_pIV_10_dia_2_S4-E11_1_3101.d	IRPGTAFEL	IRPGTAFEL	2	2703.07	0.900301	10_optimized	985.151	492.575
D:\MW\rawdata\pIV\20230511_TIMS01scp_MW_SA_pIV_10_dia_3_S4-E12_1_3102.d	IRPGTAFEL	IRPGTAFEL	2	2233.06	0.920042	10_optimized	985.151	492.575
D:\MW\rawdata\pIV\20230511_TIMS01scp_MW_SA_pIV_10_dia_1_S4-E10_1_3100.d	IRPNIILVL	IRPNIILVL	2	793.022	0.770302	10_optimized	1032.34	516.169
D:\MW\rawdata\pIV\20230511_TIMS01scp_MW_SA_pIV_10_dia_2_S4-E11_1_3101.d	IRPNIILVL	IRPNIILVL	2	994.028	0.838779	10_optimized	1032.34	516.169
D:\MW\rawdata\pIV\20230511_TIMS01scp_MW_SA_pIV_10_dia_3_S4-E12_1_3102.d	IRPNIILVL	IRPNIILVL	2	1011.03	0.817396	10_optimized	1032.34	516.169
D:\MW\rawdata\pIV\20230511_TIMS01scp_MW_SA_pIV_10_dia_1_S4-E10_1_3100.d	IRVGHAVL	IRVGHAVL	2	14046.3	0.969349	10_optimized	846.043	423.022
D:\MW\rawdata\pIV\20230511_TIMS01scp_MW_SA_pIV_10_dia_2_S4-E11_1_3101.d	IRVGHAVL	IRVGHAVL	2	24450.6	0.971645	10_optimized	846.043	423.022
D:\MW\rawdata\pIV\20230511_TIMS01scp_MW_SA_pIV_10_dia_3_S4-E12_1_3102.d	IRVGHAVL	IRVGHAVL	2	24499.6	0.970429	10_optimized	846.043	423.022
D:\MW\rawdata\pIV\20230511_TIMS01scp_MW_SA_pIV_10_dia_1_S4-E10_1_3100.d	IRYSGHSL	IRYSGHSL	2	2804.08	0.857668	10_optimized	914.032	457.016
D:\MW\rawdata\pIV\20230511_TIMS01scp_MW_SA_pIV_10_dia_2_S4-E11_1_3101.d	IRYSGHSL	IRYSGHSL	2	6873.18	0.963372	10_optimized	914.032	457.016
D:\MW\rawdata\pIV\20230511_TIMS01scp_MW_SA_pIV_10_dia_3_S4-E12_1_3102.d	IRYSGHSL	IRYSGHSL	2	5692.15	0.937882	10_optimized	914.032	457.016
D:\MW\rawdata\pIV\20230511_TIMS01scp_MW_SA_pIV_10_dia_1_S4-E10_1_3100.d	ISGM(Oxidation)APRPSLAK	ISGMAPRPSLAK	2	40771.3	0.985466	10_optimized	1209.48	604.739
D:\MW\rawdata\pIV\20230511_TIMS01scp_MW_SA_pIV_10_dia_2_S4-E11_1_3101.d	ISGM(Oxidation)APRPSLAK	ISGMAPRPSLAK	2	19830.7	0.917539	10_optimized	1209.48	604.739
D:\MW\rawdata\pIV\20230511_TIMS01scp_MW_SA_pIV_10_dia_3_S4-E12_1_3102.d	ISGM(Oxidation)APRPSLAK	ISGMAPRPSLAK	2	18978.7	0.973383	10_optimized	1209.48	604.739
D:\MW\rawdata\pIV\20230511_TIMS01scp_MW_SA_pIV_10_dia_1_S4-E10_1_3100.d	ISGM(Oxidation)APRPSLAK	ISGMAPRPSLAK	3	230744	0.996375	10_optimized	1209.48	403.159
D:\MW\rawdata\pIV\20230511_TIMS01scp_MW_SA_pIV_10_dia_2_S4-E11_1_3101.d	ISGM(Oxidation)APRPSLAK	ISGMAPRPSLAK	3	195419	0.99405	10_optimized	1209.48	403.159
D:\MW\rawdata\pIV\20230511_TIMS01scp_MW_SA_pIV_10_dia_3_S4-E12_1_3102.d	ISGM(Oxidation)APRPSLAK	ISGMAPRPSLAK	3	146725	0.993551	10_optimized	1209.48	403.159
D:\MW\rawdata\pIV\20230511_TIMS01scp_MW_SA_pIV_10_dia_1_S4-E10_1_3100.d	ISGM(Oxidation)APRPSLAKK	ISGMAPRPSLAKK	4	2746.04	0.848159	10_optimized	1337.65	334.413
D:\MW\rawdata\pIV\20230511_TIMS01scp_MW_SA_pIV_10_dia_2_S4-E11_1_3101.d	ISGM(Oxidation)APRPSLAKK	ISGMAPRPSLAKK	4	2375.03	0.888849	10_optimized	1337.65	334.413
D:\MW\rawdata\pIV\20230511_TIMS01scp_MW_SA_pIV_10_dia_3_S4-E12_1_3102.d	ISGM(Oxidation)APRPSLAKK	ISGMAPRPSLAKK	4	1604.03	0.680619	10_optimized	1337.65	334.413
D:\MW\rawdata\pIV\20230511_TIMS01scp_MW_SA_pIV_10_dia_1_S4-E10_1_3100.d	ISGMAPRPSLAK	ISGMAPRPSLAK	2	1853.07	0.772764	10_optimized	1209.48	604.739
D:\MW\rawdata\pIV\20230511_TIMS01scp_MW_SA_pIV_10_dia_2_S4-E11_1_3101.d	ISGMAPRPSLAK	ISGMAPRPSLAK	2	6154.21	0.947395	10_optimized	1209.48	604.739
D:\MW\rawdata\pIV\20230511_TIMS01scp_MW_SA_pIV_10_dia_3_S4-E12_1_3102.d	ISGMAPRPSLAK	ISGMAPRPSLAK	2	7465.26	0.968465	10_optimized	1209.48	604.739
D:\MW\rawdata\pIV\20230511_TIMS01scp_MW_SA_pIV_10_dia_1_S4-E10_1_3100.d	ISGMAPRPSLAK	ISGMAPRPSLAK	3	114261	0.993618	10_optimized	1209.48	403.159
D:\MW\rawdata\pIV\20230511_TIMS01scp_MW_SA_pIV_10_dia_2_S4-E11_1_3101.d	ISGMAPRPSLAK	ISGMAPRPSLAK	3	252072	0.997347	10_optimized	1209.48	403.159
D:\MW\rawdata\pIV\20230511_TIMS01scp_MW_SA_pIV_10_dia_3_S4-E12_1_3102.d	ISGMAPRPSLAK	ISGMAPRPSLAK	3	215211	0.993777	10_optimized	1209.48	403.159
D:\MW\rawdata\pIV\20230511_TIMS01scp_MW_SA_pIV_10_dia_1_S4-E10_1_3100.d	ISGMAPRPSLAKK	ISGMAPRPSLAKK	3	11146.2	0.868514	10_optimized	1337.65	445.884
D:\MW\rawdata\pIV\20230511_TIMS01scp_MW_SA_pIV_10_dia_2_S4-E11_1_3101.d	ISGMAPRPSLAKK	ISGMAPRPSLAKK	3	28441.6	0.934911	10_optimized	1337.65	445.884
D:\MW\rawdata\pIV\20230511_TIMS01scp_MW_SA_pIV_10_dia_3_S4-E12_1_3102.d	ISGMAPRPSLAKK	ISGMAPRPSLAKK	3	24372.5	0.985155	10_optimized	1337.65	445.884
D:\MW\rawdata\pIV\20230511_TIMS01scp_MW_SA_pIV_10_dia_1_S4-E10_1_3100.d	ISGMAPRPSLAKK	ISGMAPRPSLAKK	4	1510.03	0.845898	10_optimized	1337.65	334.413
D:\MW\rawdata\pIV\20230511_TIMS01scp_MW_SA_pIV_10_dia_2_S4-E11_1_3101.d	ISGMAPRPSLAKK	ISGMAPRPSLAKK	4	3913.07	0.878684	10_optimized	1337.65	334.413
D:\MW\rawdata\pIV\20230511_TIMS01scp_MW_SA_pIV_10_dia_3_S4-E12_1_3102.d	ISGMAPRPSLAKK	ISGMAPRPSLAKK	4	3704.06	0.887484	10_optimized	1337.65	334.413
D:\MW\rawdata\pIV\20230511_TIMS01scp_MW_SA_pIV_10_dia_1_S4-E10_1_3100.d	ISPGRYFLL	ISPGRYFLL	2	1234.04	0.807944	10_optimized	1047.27	523.633
D:\MW\rawdata\pIV\20230511_TIMS01scp_MW_SA_pIV_10_dia_2_S4-E11_1_3101.d	ISPGRYFLL	ISPGRYFLL	2	2261.06	0.950505	10_optimized	1047.27	523.633
D:\MW\rawdata\pIV\20230511_TIMS01scp_MW_SA_pIV_10_dia_3_S4-E12_1_3102.d	ISPGRYFLL	ISPGRYFLL	2	2878.08	0.830418	10_optimized	1047.27	523.633
D:\MW\rawdata\pIV\20230511_TIMS01scp_MW_SA_pIV_10_dia_1_S4-E10_1_3100.d	IVTPLILIF	IVTPLILIF	2	318.01	0.724341	10_optimized	1010.33	505.164
D:\MW\rawdata\pIV\20230511_TIMS01scp_MW_SA_pIV_10_dia_2_S4-E11_1_3101.d	IVTPLILIF	IVTPLILIF	2	945.028	0.792859	10_optimized	1010.33	505.164
D:\MW\rawdata\pIV\20230511_TIMS01scp_MW_SA_pIV_10_dia_3_S4-E12_1_3102.d	IVTPLILIF	IVTPLILIF	2	914.026	0.851953	10_optimized	1010.33	505.164
D:\MW\rawdata\pIV\20230511_TIMS01scp_MW_SA_pIV_10_dia_1_S4-E10_1_3100.d	IWISKLPHF	IWISKLPHF	2	5980.2	0.967837	10_optimized	1122.38	561.189
D:\MW\rawdata\pIV\20230511_TIMS01scp_MW_SA_pIV_10_dia_2_S4-E11_1_3101.d	IWISKLPHF	IWISKLPHF	2	8708.29	0.905884	10_optimized	1122.38	561.189
D:\MW\rawdata\pIV\20230511_TIMS01scp_MW_SA_pIV_10_dia_3_S4-E12_1_3102.d	IWISKLPHF	IWISKLPHF	2	9438.3	0.968557	10_optimized	1122.38	561.189
D:\MW\rawdata\pIV\20230511_TIMS01scp_MW_SA_pIV_10_dia_1_S4-E10_1_3100.d	IWISKLPHF	IWISKLPHF	3	3804.07	0.925386	10_optimized	1122.38	374.126
D:\MW\rawdata\pIV\20230511_TIMS01scp_MW_SA_pIV_10_dia_2_S4-E11_1_3101.d	IWISKLPHF	IWISKLPHF	3	8684.17	0.975346	10_optimized	1122.38	374.126
D:\MW\rawdata\pIV\20230511_TIMS01scp_MW_SA_pIV_10_dia_3_S4-E12_1_3102.d	IWISKLPHF	IWISKLPHF	3	8678.16	0.972182	10_optimized	1122.38	374.126
D:\MW\rawdata\pIV\20230511_TIMS01scp_MW_SA_pIV_10_dia_1_S4-E10_1_3100.d	IWLPFPVLL	IWLPFPVLL	2	772.025	0.89183	10_optimized	1079.39	539.697
D:\MW\rawdata\pIV\20230511_TIMS01scp_MW_SA_pIV_10_dia_2_S4-E11_1_3101.d	IWLPFPVLL	IWLPFPVLL	2	2236.07	0.820195	10_optimized	1079.39	539.697
D:\MW\rawdata\pIV\20230511_TIMS01scp_MW_SA_pIV_10_dia_3_S4-E12_1_3102.d	IWLPFPVLL	IWLPFPVLL	2	2044.06	0.893158	10_optimized	1079.39	539.697
D:\MW\rawdata\pIV\20230511_TIMS01scp_MW_SA_pIV_10_dia_1_S4-E10_1_3100.d	IWPGGVLPKF	IWPGGVLPKF	2	2042.06	0.88818	10_optimized	1095.35	547.676
D:\MW\rawdata\pIV\20230511_TIMS01scp_MW_SA_pIV_10_dia_2_S4-E11_1_3101.d	IWPGGVLPKF	IWPGGVLPKF	2	6456.19	0.873783	10_optimized	1095.35	547.676
D:\MW\rawdata\pIV\20230511_TIMS01scp_MW_SA_pIV_10_dia_3_S4-E12_1_3102.d	IWPGGVLPKF	IWPGGVLPKF	2	5396.17	0.905813	10_optimized	1095.35	547.676
D:\MW\rawdata\pIV\20230511_TIMS01scp_MW_SA_pIV_10_dia_2_S4-E11_1_3101.d	IWSPSLHSVF	IWSPSLHSVF	2	3148.09	0.834208	10_optimized	1154.33	577.167
D:\MW\rawdata\pIV\20230511_TIMS01scp_MW_SA_pIV_10_dia_3_S4-E12_1_3102.d	IWSPSLHSVF	IWSPSLHSVF	2	2778.1	0.890209	10_optimized	1154.33	577.167
D:\MW\rawdata\pIV\20230511_TIMS01scp_MW_SA_pIV_10_dia_1_S4-E10_1_3100.d	IYADNQVMHF	IYADNQVMHF	2	809.024	0.781533	10_optimized	1219.39	609.693
D:\MW\rawdata\pIV\20230511_TIMS01scp_MW_SA_pIV_10_dia_2_S4-E11_1_3101.d	IYADNQVMHF	IYADNQVMHF	2	2084.07	0.898337	10_optimized	1219.39	609.693
D:\MW\rawdata\pIV\20230511_TIMS01scp_MW_SA_pIV_10_dia_3_S4-E12_1_3102.d	IYADNQVMHF	IYADNQVMHF	2	2320.08	0.905835	10_optimized	1219.39	609.693
D:\MW\rawdata\pIV\20230511_TIMS01scp_MW_SA_pIV_10_dia_1_S4-E10_1_3100.d	IYAFIGQKF	IYAFIGQKF	2	754.023	0.77629	10_optimized	1068.28	534.142
D:\MW\rawdata\pIV\20230511_TIMS01scp_MW_SA_pIV_10_dia_2_S4-E11_1_3101.d	IYAFIGQKF	IYAFIGQKF	2	1339.04	0.910057	10_optimized	1068.28	534.142
D:\MW\rawdata\pIV\20230511_TIMS01scp_MW_SA_pIV_10_dia_3_S4-E12_1_3102.d	IYAFIGQKF	IYAFIGQKF	2	1445.04	0.843018	10_optimized	1068.28	534.142
D:\MW\rawdata\pIV\20230511_TIMS01scp_MW_SA_pIV_10_dia_1_S4-E10_1_3100.d	IYAFVGEKF	IYAFVGEKF	2	789.022	0.705887	10_optimized	1055.24	527.621
D:\MW\rawdata\pIV\20230511_TIMS01scp_MW_SA_pIV_10_dia_2_S4-E11_1_3101.d	IYAFVGEKF	IYAFVGEKF	2	2028.05	0.851134	10_optimized	1055.24	527.621
D:\MW\rawdata\pIV\20230511_TIMS01scp_MW_SA_pIV_10_dia_3_S4-E12_1_3102.d	IYAFVGEKF	IYAFVGEKF	2	1294.04	0.798783	10_optimized	1055.24	527.621
D:\MW\rawdata\pIV\20230511_TIMS01scp_MW_SA_pIV_10_dia_1_S4-E10_1_3100.d	IYAGEKAQF	IYAGEKAQF	2	1969.06	0.795588	10_optimized	1008.14	504.071
D:\MW\rawdata\pIV\20230511_TIMS01scp_MW_SA_pIV_10_dia_2_S4-E11_1_3101.d	IYAGEKAQF	IYAGEKAQF	2	2910.08	0.953929	10_optimized	1008.14	504.071
D:\MW\rawdata\pIV\20230511_TIMS01scp_MW_SA_pIV_10_dia_3_S4-E12_1_3102.d	IYAGEKAQF	IYAGEKAQF	2	4513.11	0.944751	10_optimized	1008.14	504.071
D:\MW\rawdata\pIV\20230511_TIMS01scp_MW_SA_pIV_10_dia_1_S4-E10_1_3100.d	IYAGGIKSI	IYAGGIKSI	2	1352.04	0.858562	10_optimized	903.089	451.545
D:\MW\rawdata\pIV\20230511_TIMS01scp_MW_SA_pIV_10_dia_2_S4-E11_1_3101.d	IYAGGIKSI	IYAGGIKSI	2	2158.06	0.768529	10_optimized	903.089	451.545
D:\MW\rawdata\pIV\20230511_TIMS01scp_MW_SA_pIV_10_dia_3_S4-E12_1_3102.d	IYAGGIKSI	IYAGGIKSI	2	1917.04	0.949601	10_optimized	903.089	451.545
D:\MW\rawdata\pIV\20230511_TIMS01scp_MW_SA_pIV_10_dia_1_S4-E10_1_3100.d	IYAIVKEKY	IYAIVKEKY	2	826.024	0.817836	10_optimized	1108.35	554.173
D:\MW\rawdata\pIV\20230511_TIMS01scp_MW_SA_pIV_10_dia_2_S4-E11_1_3101.d	IYAIVKEKY	IYAIVKEKY	2	1766.06	0.810716	10_optimized	1108.35	554.173
D:\MW\rawdata\pIV\20230511_TIMS01scp_MW_SA_pIV_10_dia_3_S4-E12_1_3102.d	IYAIVKEKY	IYAIVKEKY	2	2204.07	0.900896	10_optimized	1108.35	554.173
D:\MW\rawdata\pIV\20230511_TIMS01scp_MW_SA_pIV_10_dia_2_S4-E11_1_3101.d	IYAIVKEKY	IYAIVKEKY	3	1093.02	0.905028	10_optimized	1108.35	369.449
D:\MW\rawdata\pIV\20230511_TIMS01scp_MW_SA_pIV_10_dia_3_S4-E12_1_3102.d	IYAIVKEKY	IYAIVKEKY	3	968.02	0.841718	10_optimized	1108.35	369.449
D:\MW\rawdata\pIV\20230511_TIMS01scp_MW_SA_pIV_10_dia_2_S4-E11_1_3101.d	IYAKHLEHW	IYAKHLEHW	3	742.016	0.694276	10_optimized	1178.36	392.786
D:\MW\rawdata\pIV\20230511_TIMS01scp_MW_SA_pIV_10_dia_3_S4-E12_1_3102.d	IYAKHLEHW	IYAKHLEHW	3	1579.03	0.869866	10_optimized	1178.36	392.786
D:\MW\rawdata\pIV\20230511_TIMS01scp_MW_SA_pIV_10_dia_2_S4-E11_1_3101.d	IYAKLFNWI	IYAKLFNWI	2	1037.04	0.769819	10_optimized	1149.4	574.7
D:\MW\rawdata\pIV\20230511_TIMS01scp_MW_SA_pIV_10_dia_3_S4-E12_1_3102.d	IYAKLFNWI	IYAKLFNWI	2	1471.04	0.804483	10_optimized	1149.4	574.7
D:\MW\rawdata\pIV\20230511_TIMS01scp_MW_SA_pIV_10_dia_3_S4-E12_1_3102.d	IYAMASRDVF	IYAMASRDVF	2	4846.15	0.933531	10_optimized	1154.36	577.178
D:\MW\rawdata\pIV\20230511_TIMS01scp_MW_SA_pIV_10_dia_1_S4-E10_1_3100.d	IYAPKLQEF	IYAPKLQEF	2	2265.07	0.88523	10_optimized	1090.29	545.144
D:\MW\rawdata\pIV\20230511_TIMS01scp_MW_SA_pIV_10_dia_2_S4-E11_1_3101.d	IYAPKLQEF	IYAPKLQEF	2	5093.15	0.9686	10_optimized	1090.29	545.144
D:\MW\rawdata\pIV\20230511_TIMS01scp_MW_SA_pIV_10_dia_3_S4-E12_1_3102.d	IYAPKLQEF	IYAPKLQEF	2	5008.15	0.956383	10_optimized	1090.29	545.144
D:\MW\rawdata\pIV\20230511_TIMS01scp_MW_SA_pIV_10_dia_1_S4-E10_1_3100.d	IYAPPLPSL	IYAPPLPSL	2	1211.03	0.705935	10_optimized	952.161	476.081
D:\MW\rawdata\pIV\20230511_TIMS01scp_MW_SA_pIV_10_dia_2_S4-E11_1_3101.d	IYAPPLPSL	IYAPPLPSL	2	3294.09	0.962612	10_optimized	952.161	476.081
D:\MW\rawdata\pIV\20230511_TIMS01scp_MW_SA_pIV_10_dia_3_S4-E12_1_3102.d	IYAPPLPSL	IYAPPLPSL	2	4529.12	0.966842	10_optimized	952.161	476.081
D:\MW\rawdata\pIV\20230511_TIMS01scp_MW_SA_pIV_10_dia_1_S4-E10_1_3100.d	IYAPTLLVF	IYAPTLLVF	2	703.017	0.860298	10_optimized	1018.26	509.132
D:\MW\rawdata\pIV\20230511_TIMS01scp_MW_SA_pIV_10_dia_2_S4-E11_1_3101.d	IYAPTLLVF	IYAPTLLVF	2	1079.03	0.838266	10_optimized	1018.26	509.132
D:\MW\rawdata\pIV\20230511_TIMS01scp_MW_SA_pIV_10_dia_1_S4-E10_1_3100.d	IYAQRQLLL	IYAQRQLLL	2	1018.03	0.764651	10_optimized	1099.34	549.671
D:\MW\rawdata\pIV\20230511_TIMS01scp_MW_SA_pIV_10_dia_2_S4-E11_1_3101.d	IYAQRQLLL	IYAQRQLLL	2	1757.05	0.85172	10_optimized	1099.34	549.671
D:\MW\rawdata\pIV\20230511_TIMS01scp_MW_SA_pIV_10_dia_3_S4-E12_1_3102.d	IYAQRQLLL	IYAQRQLLL	2	1488.05	0.890806	10_optimized	1099.34	549.671
D:\MW\rawdata\pIV\20230511_TIMS01scp_MW_SA_pIV_10_dia_1_S4-E10_1_3100.d	IYASVRTLL	IYASVRTLL	2	2034.05	0.928984	10_optimized	1017.24	508.618
D:\MW\rawdata\pIV\20230511_TIMS01scp_MW_SA_pIV_10_dia_2_S4-E11_1_3101.d	IYASVRTLL	IYASVRTLL	2	3748.11	0.895472	10_optimized	1017.24	508.618
D:\MW\rawdata\pIV\20230511_TIMS01scp_MW_SA_pIV_10_dia_3_S4-E12_1_3102.d	IYASVRTLL	IYASVRTLL	2	4699.13	0.949978	10_optimized	1017.24	508.618
D:\MW\rawdata\pIV\20230511_TIMS01scp_MW_SA_pIV_10_dia_1_S4-E10_1_3100.d	IYATRSNLL	IYATRSNLL	2	1109.03	0.87917	10_optimized	1032.21	516.104
D:\MW\rawdata\pIV\20230511_TIMS01scp_MW_SA_pIV_10_dia_1_S4-E10_1_3100.d	IYDIVRNSW	IYDIVRNSW	2	2565.08	0.924305	10_optimized	1147.3	573.649
D:\MW\rawdata\pIV\20230511_TIMS01scp_MW_SA_pIV_10_dia_2_S4-E11_1_3101.d	IYDIVRNSW	IYDIVRNSW	2	5250.15	0.950037	10_optimized	1147.3	573.649
D:\MW\rawdata\pIV\20230511_TIMS01scp_MW_SA_pIV_10_dia_3_S4-E12_1_3102.d	IYDIVRNSW	IYDIVRNSW	2	6004.16	0.951563	10_optimized	1147.3	573.649
D:\MW\rawdata\pIV\20230511_TIMS01scp_MW_SA_pIV_10_dia_1_S4-E10_1_3100.d	IYDLVDRHL	IYDLVDRHL	3	472.008	0.812559	10_optimized	1125.29	375.098
D:\MW\rawdata\pIV\20230511_TIMS01scp_MW_SA_pIV_10_dia_2_S4-E11_1_3101.d	IYDLVDRHL	IYDLVDRHL	3	931.016	0.785318	10_optimized	1125.29	375.098
D:\MW\rawdata\pIV\20230511_TIMS01scp_MW_SA_pIV_10_dia_3_S4-E12_1_3102.d	IYDLVDRHL	IYDLVDRHL	3	1217.02	0.835708	10_optimized	1125.29	375.098
D:\MW\rawdata\pIV\20230511_TIMS01scp_MW_SA_pIV_10_dia_1_S4-E10_1_3100.d	IYDPNLAFL	IYDPNLAFL	2	924.026	0.663564	10_optimized	1047.22	523.609
D:\MW\rawdata\pIV\20230511_TIMS01scp_MW_SA_pIV_10_dia_2_S4-E11_1_3101.d	IYDPNLAFL	IYDPNLAFL	2	1644.04	0.769055	10_optimized	1047.22	523.609
D:\MW\rawdata\pIV\20230511_TIMS01scp_MW_SA_pIV_10_dia_3_S4-E12_1_3102.d	IYDPNLAFL	IYDPNLAFL	2	1629.04	0.85238	10_optimized	1047.22	523.609
D:\MW\rawdata\pIV\20230511_TIMS01scp_MW_SA_pIV_10_dia_1_S4-E10_1_3100.d	IYDPNLAFLRF	IYDPNLAFLRF	2	86075	0.946894	10_optimized	1350.58	675.291
D:\MW\rawdata\pIV\20230511_TIMS01scp_MW_SA_pIV_10_dia_2_S4-E11_1_3101.d	IYDPNLAFLRF	IYDPNLAFLRF	2	183359	0.968738	10_optimized	1350.58	675.291
D:\MW\rawdata\pIV\20230511_TIMS01scp_MW_SA_pIV_10_dia_3_S4-E12_1_3102.d	IYDPNLAFLRF	IYDPNLAFLRF	2	202802	0.96574	10_optimized	1350.58	675.291
D:\MW\rawdata\pIV\20230511_TIMS01scp_MW_SA_pIV_10_dia_1_S4-E10_1_3100.d	IYDSVKVYF	IYDSVKVYF	2	10813.3	0.961681	10_optimized	1115.29	557.647
D:\MW\rawdata\pIV\20230511_TIMS01scp_MW_SA_pIV_10_dia_2_S4-E11_1_3101.d	IYDSVKVYF	IYDSVKVYF	2	19440.5	0.934225	10_optimized	1115.29	557.647
D:\MW\rawdata\pIV\20230511_TIMS01scp_MW_SA_pIV_10_dia_3_S4-E12_1_3102.d	IYDSVKVYF	IYDSVKVYF	2	25292.8	0.958464	10_optimized	1115.29	557.647
D:\MW\rawdata\pIV\20230511_TIMS01scp_MW_SA_pIV_10_dia_1_S4-E10_1_3100.d	IYDTSTDRLLW	IYDTSTDRLLW	2	1362.05	0.897753	10_optimized	1364.52	682.26
D:\MW\rawdata\pIV\20230511_TIMS01scp_MW_SA_pIV_10_dia_2_S4-E11_1_3101.d	IYDTSTDRLLW	IYDTSTDRLLW	2	2151.08	0.890205	10_optimized	1364.52	682.26
D:\MW\rawdata\pIV\20230511_TIMS01scp_MW_SA_pIV_10_dia_3_S4-E12_1_3102.d	IYDTSTDRLLW	IYDTSTDRLLW	2	2277.07	0.893949	10_optimized	1364.52	682.26
D:\MW\rawdata\pIV\20230511_TIMS01scp_MW_SA_pIV_10_dia_1_S4-E10_1_3100.d	IYEEFLAAF	IYEEFLAAF	2	480.014	0.813315	10_optimized	1084.24	542.118
D:\MW\rawdata\pIV\20230511_TIMS01scp_MW_SA_pIV_10_dia_2_S4-E11_1_3101.d	IYEEFLAAF	IYEEFLAAF	2	790.022	0.784327	10_optimized	1084.24	542.118
D:\MW\rawdata\pIV\20230511_TIMS01scp_MW_SA_pIV_10_dia_3_S4-E12_1_3102.d	IYEEFLAAF	IYEEFLAAF	2	1162.03	0.876385	10_optimized	1084.24	542.118
D:\MW\rawdata\pIV\20230511_TIMS01scp_MW_SA_pIV_10_dia_2_S4-E11_1_3101.d	IYEMILHEF	IYEMILHEF	2	1266.04	0.92	10_optimized	1176.4	588.201
D:\MW\rawdata\pIV\20230511_TIMS01scp_MW_SA_pIV_10_dia_3_S4-E12_1_3102.d	IYEMILHEF	IYEMILHEF	2	1742.06	0.876466	10_optimized	1176.4	588.201
D:\MW\rawdata\pIV\20230511_TIMS01scp_MW_SA_pIV_10_dia_1_S4-E10_1_3100.d	IYENRIYSL	IYENRIYSL	2	1001.03	0.902277	10_optimized	1152.32	576.158
D:\MW\rawdata\pIV\20230511_TIMS01scp_MW_SA_pIV_10_dia_2_S4-E11_1_3101.d	IYENRIYSL	IYENRIYSL	2	1538.05	0.817814	10_optimized	1152.32	576.158
D:\MW\rawdata\pIV\20230511_TIMS01scp_MW_SA_pIV_10_dia_3_S4-E12_1_3102.d	IYENRIYSL	IYENRIYSL	2	1769.06	0.784329	10_optimized	1152.32	576.158
D:\MW\rawdata\pIV\20230511_TIMS01scp_MW_SA_pIV_10_dia_2_S4-E11_1_3101.d	IYEPNFIF	IYEPNFIF	2	1333.04	0.901184	10_optimized	1024.18	512.092
D:\MW\rawdata\pIV\20230511_TIMS01scp_MW_SA_pIV_10_dia_1_S4-E10_1_3100.d	IYEPNFIFF	IYEPNFIFF	2	8982.29	0.957307	10_optimized	1171.36	585.68
D:\MW\rawdata\pIV\20230511_TIMS01scp_MW_SA_pIV_10_dia_2_S4-E11_1_3101.d	IYEPNFIFF	IYEPNFIFF	2	19536.6	0.955103	10_optimized	1171.36	585.68
D:\MW\rawdata\pIV\20230511_TIMS01scp_MW_SA_pIV_10_dia_3_S4-E12_1_3102.d	IYEPNFIFF	IYEPNFIFF	2	24826.9	0.948738	10_optimized	1171.36	585.68
D:\MW\rawdata\pIV\20230511_TIMS01scp_MW_SA_pIV_10_dia_1_S4-E10_1_3100.d	IYEQVFAKL	IYEQVFAKL	2	1286.04	0.913216	10_optimized	1092.3	546.152
D:\MW\rawdata\pIV\20230511_TIMS01scp_MW_SA_pIV_10_dia_2_S4-E11_1_3101.d	IYEQVFAKL	IYEQVFAKL	2	2553.08	0.86202	10_optimized	1092.3	546.152
D:\MW\rawdata\pIV\20230511_TIMS01scp_MW_SA_pIV_10_dia_3_S4-E12_1_3102.d	IYEQVFAKL	IYEQVFAKL	2	2608.09	0.934983	10_optimized	1092.3	546.152
D:\MW\rawdata\pIV\20230511_TIMS01scp_MW_SA_pIV_10_dia_2_S4-E11_1_3101.d	IYEVTHQF	IYEVTHQF	2	4388.11	0.917362	10_optimized	1018.14	509.068
D:\MW\rawdata\pIV\20230511_TIMS01scp_MW_SA_pIV_10_dia_1_S4-E10_1_3100.d	IYFEYSHAF	IYFEYSHAF	2	5416.16	0.925393	10_optimized	1158.28	579.139
D:\MW\rawdata\pIV\20230511_TIMS01scp_MW_SA_pIV_10_dia_2_S4-E11_1_3101.d	IYFEYSHAF	IYFEYSHAF	2	13303.4	0.951275	10_optimized	1158.28	579.139
D:\MW\rawdata\pIV\20230511_TIMS01scp_MW_SA_pIV_10_dia_3_S4-E12_1_3102.d	IYFEYSHAF	IYFEYSHAF	2	12832.4	0.943848	10_optimized	1158.28	579.139
D:\MW\rawdata\pIV\20230511_TIMS01scp_MW_SA_pIV_10_dia_1_S4-E10_1_3100.d	IYFKKPLNI	IYFKKPLNI	2	1725.05	0.755868	10_optimized	1117.4	558.7
D:\MW\rawdata\pIV\20230511_TIMS01scp_MW_SA_pIV_10_dia_2_S4-E11_1_3101.d	IYFKKPLNI	IYFKKPLNI	2	2993.1	0.863404	10_optimized	1117.4	558.7
D:\MW\rawdata\pIV\20230511_TIMS01scp_MW_SA_pIV_10_dia_3_S4-E12_1_3102.d	IYFKKPLNI	IYFKKPLNI	2	3474.11	0.897889	10_optimized	1117.4	558.7
D:\MW\rawdata\pIV\20230511_TIMS01scp_MW_SA_pIV_10_dia_1_S4-E10_1_3100.d	IYFLLVERL	IYFLLVERL	2	1752.06	0.936223	10_optimized	1147.43	573.713
D:\MW\rawdata\pIV\20230511_TIMS01scp_MW_SA_pIV_10_dia_2_S4-E11_1_3101.d	IYFLLVERL	IYFLLVERL	2	3259.09	0.953633	10_optimized	1147.43	573.713
D:\MW\rawdata\pIV\20230511_TIMS01scp_MW_SA_pIV_10_dia_3_S4-E12_1_3102.d	IYFLLVERL	IYFLLVERL	2	2647.08	0.926546	10_optimized	1147.43	573.713
D:\MW\rawdata\pIV\20230511_TIMS01scp_MW_SA_pIV_10_dia_1_S4-E10_1_3100.d	IYFPYVLKI	IYFPYVLKI	2	1951.06	0.893151	10_optimized	1137.43	568.715
D:\MW\rawdata\pIV\20230511_TIMS01scp_MW_SA_pIV_10_dia_2_S4-E11_1_3101.d	IYFPYVLKI	IYFPYVLKI	2	3824.11	0.911614	10_optimized	1137.43	568.715
D:\MW\rawdata\pIV\20230511_TIMS01scp_MW_SA_pIV_10_dia_3_S4-E12_1_3102.d	IYFPYVLKI	IYFPYVLKI	2	3227.1	0.872051	10_optimized	1137.43	568.715
D:\MW\rawdata\pIV\20230511_TIMS01scp_MW_SA_pIV_10_dia_1_S4-E10_1_3100.d	IYFQAPVKI	IYFQAPVKI	2	1084.03	0.904579	10_optimized	1060.3	530.152
D:\MW\rawdata\pIV\20230511_TIMS01scp_MW_SA_pIV_10_dia_2_S4-E11_1_3101.d	IYFQAPVKI	IYFQAPVKI	2	2417.07	0.911069	10_optimized	1060.3	530.152
D:\MW\rawdata\pIV\20230511_TIMS01scp_MW_SA_pIV_10_dia_3_S4-E12_1_3102.d	IYFQAPVKI	IYFQAPVKI	2	3093.09	0.800972	10_optimized	1060.3	530.152
D:\MW\rawdata\pIV\20230511_TIMS01scp_MW_SA_pIV_10_dia_2_S4-E11_1_3101.d	IYFSREEW	IYFSREEW	2	1010.03	0.833217	10_optimized	1111.22	555.611
D:\MW\rawdata\pIV\20230511_TIMS01scp_MW_SA_pIV_10_dia_3_S4-E12_1_3102.d	IYFSREEW	IYFSREEW	2	1086.03	0.792443	10_optimized	1111.22	555.611
D:\MW\rawdata\pIV\20230511_TIMS01scp_MW_SA_pIV_10_dia_3_S4-E12_1_3102.d	IYGEKLQFI	IYGEKLQFI	2	3652.11	0.883368	10_optimized	1092.3	546.151
D:\MW\rawdata\pIV\20230511_TIMS01scp_MW_SA_pIV_10_dia_1_S4-E10_1_3100.d	IYGEKTYAF	IYGEKTYAF	2	12126.4	0.966386	10_optimized	1073.21	536.607
D:\MW\rawdata\pIV\20230511_TIMS01scp_MW_SA_pIV_10_dia_2_S4-E11_1_3101.d	IYGEKTYAF	IYGEKTYAF	2	26814.7	0.987009	10_optimized	1073.21	536.607
D:\MW\rawdata\pIV\20230511_TIMS01scp_MW_SA_pIV_10_dia_3_S4-E12_1_3102.d	IYGEKTYAF	IYGEKTYAF	2	31651.9	0.972928	10_optimized	1073.21	536.607
D:\MW\rawdata\pIV\20230511_TIMS01scp_MW_SA_pIV_10_dia_1_S4-E10_1_3100.d	IYGESISSHF	IYGESISSHF	2	2257.07	0.915604	10_optimized	1121.21	560.607
D:\MW\rawdata\pIV\20230511_TIMS01scp_MW_SA_pIV_10_dia_2_S4-E11_1_3101.d	IYGESISSHF	IYGESISSHF	2	2835.09	0.90367	10_optimized	1121.21	560.607
D:\MW\rawdata\pIV\20230511_TIMS01scp_MW_SA_pIV_10_dia_3_S4-E12_1_3102.d	IYGESISSHF	IYGESISSHF	2	3391.11	0.967944	10_optimized	1121.21	560.607
D:\MW\rawdata\pIV\20230511_TIMS01scp_MW_SA_pIV_10_dia_1_S4-E10_1_3100.d	IYGGDYERF	IYGGDYERF	2	4981.15	0.918716	10_optimized	1101.18	550.592
D:\MW\rawdata\pIV\20230511_TIMS01scp_MW_SA_pIV_10_dia_2_S4-E11_1_3101.d	IYGGDYERF	IYGGDYERF	2	11156.3	0.970905	10_optimized	1101.18	550.592
D:\MW\rawdata\pIV\20230511_TIMS01scp_MW_SA_pIV_10_dia_3_S4-E12_1_3102.d	IYGGDYERF	IYGGDYERF	2	10206.3	0.981647	10_optimized	1101.18	550.592
D:\MW\rawdata\pIV\20230511_TIMS01scp_MW_SA_pIV_10_dia_1_S4-E10_1_3100.d	IYGLLKNPF	IYGLLKNPF	2	682.017	0.782031	10_optimized	1046.28	523.139
D:\MW\rawdata\pIV\20230511_TIMS01scp_MW_SA_pIV_10_dia_2_S4-E11_1_3101.d	IYGLLKNPF	IYGLLKNPF	2	2296.07	0.920415	10_optimized	1046.28	523.139
D:\MW\rawdata\pIV\20230511_TIMS01scp_MW_SA_pIV_10_dia_3_S4-E12_1_3102.d	IYGLLKNPF	IYGLLKNPF	2	2190.06	0.881674	10_optimized	1046.28	523.139
D:\MW\rawdata\pIV\20230511_TIMS01scp_MW_SA_pIV_10_dia_1_S4-E10_1_3100.d	IYGSVWEKL	IYGSVWEKL	2	2468.06	0.885722	10_optimized	1076.26	538.13
D:\MW\rawdata\pIV\20230511_TIMS01scp_MW_SA_pIV_10_dia_2_S4-E11_1_3101.d	IYGSVWEKL	IYGSVWEKL	2	7327.21	0.957061	10_optimized	1076.26	538.13
D:\MW\rawdata\pIV\20230511_TIMS01scp_MW_SA_pIV_10_dia_3_S4-E12_1_3102.d	IYGSVWEKL	IYGSVWEKL	2	6296.17	0.936573	10_optimized	1076.26	538.13
D:\MW\rawdata\pIV\20230511_TIMS01scp_MW_SA_pIV_10_dia_1_S4-E10_1_3100.d	IYGYVAEQF	IYGYVAEQF	2	4829.13	0.923227	10_optimized	1071.2	535.599
D:\MW\rawdata\pIV\20230511_TIMS01scp_MW_SA_pIV_10_dia_2_S4-E11_1_3101.d	IYGYVAEQF	IYGYVAEQF	2	10928.3	0.964835	10_optimized	1071.2	535.599
D:\MW\rawdata\pIV\20230511_TIMS01scp_MW_SA_pIV_10_dia_3_S4-E12_1_3102.d	IYGYVAEQF	IYGYVAEQF	2	12371.4	0.981912	10_optimized	1071.2	535.599
D:\MW\rawdata\pIV\20230511_TIMS01scp_MW_SA_pIV_10_dia_1_S4-E10_1_3100.d	IYHDLEQSI	IYHDLEQSI	2	6765.21	0.961935	10_optimized	1099.21	549.604
D:\MW\rawdata\pIV\20230511_TIMS01scp_MW_SA_pIV_10_dia_2_S4-E11_1_3101.d	IYHDLEQSI	IYHDLEQSI	2	14861.4	0.986403	10_optimized	1099.21	549.604
D:\MW\rawdata\pIV\20230511_TIMS01scp_MW_SA_pIV_10_dia_3_S4-E12_1_3102.d	IYHDLEQSI	IYHDLEQSI	2	14434.4	0.963388	10_optimized	1099.21	549.604
D:\MW\rawdata\pIV\20230511_TIMS01scp_MW_SA_pIV_10_dia_1_S4-E10_1_3100.d	IYHFNSELL	IYHFNSELL	2	2160.06	0.898436	10_optimized	1117.27	558.635
D:\MW\rawdata\pIV\20230511_TIMS01scp_MW_SA_pIV_10_dia_2_S4-E11_1_3101.d	IYHFNSELL	IYHFNSELL	2	2880.09	0.851682	10_optimized	1117.27	558.635
D:\MW\rawdata\pIV\20230511_TIMS01scp_MW_SA_pIV_10_dia_3_S4-E12_1_3102.d	IYHFNSELL	IYHFNSELL	2	3733.11	0.949887	10_optimized	1117.27	558.635
D:\MW\rawdata\pIV\20230511_TIMS01scp_MW_SA_pIV_10_dia_1_S4-E10_1_3100.d	IYHGLATLL	IYHGLATLL	2	1165.03	0.710305	10_optimized	982.19	491.095
D:\MW\rawdata\pIV\20230511_TIMS01scp_MW_SA_pIV_10_dia_2_S4-E11_1_3101.d	IYHGLATLL	IYHGLATLL	2	2632.07	0.921982	10_optimized	982.19	491.095
D:\MW\rawdata\pIV\20230511_TIMS01scp_MW_SA_pIV_10_dia_3_S4-E12_1_3102.d	IYHGLATLL	IYHGLATLL	2	2145.06	0.855899	10_optimized	982.19	491.095
D:\MW\rawdata\pIV\20230511_TIMS01scp_MW_SA_pIV_10_dia_1_S4-E10_1_3100.d	IYHNGVLEF	IYHNGVLEF	2	1931.05	0.925695	10_optimized	1073.22	536.608
D:\MW\rawdata\pIV\20230511_TIMS01scp_MW_SA_pIV_10_dia_2_S4-E11_1_3101.d	IYHNGVLEF	IYHNGVLEF	2	3222.09	0.923444	10_optimized	1073.22	536.608
D:\MW\rawdata\pIV\20230511_TIMS01scp_MW_SA_pIV_10_dia_3_S4-E12_1_3102.d	IYHNGVLEF	IYHNGVLEF	2	4379.11	0.942949	10_optimized	1073.22	536.608
D:\MW\rawdata\pIV\20230511_TIMS01scp_MW_SA_pIV_10_dia_1_S4-E10_1_3100.d	IYHNPTANSF	IYHNPTANSF	2	1088.03	0.811391	10_optimized	1145.24	572.62
D:\MW\rawdata\pIV\20230511_TIMS01scp_MW_SA_pIV_10_dia_2_S4-E11_1_3101.d	IYHNPTANSF	IYHNPTANSF	2	2888.08	0.871869	10_optimized	1145.24	572.62
D:\MW\rawdata\pIV\20230511_TIMS01scp_MW_SA_pIV_10_dia_3_S4-E12_1_3102.d	IYHNPTANSF	IYHNPTANSF	2	3002.08	0.784675	10_optimized	1145.24	572.62
D:\MW\rawdata\pIV\20230511_TIMS01scp_MW_SA_pIV_10_dia_2_S4-E11_1_3101.d	IYHNTASNTF	IYHNTASNTF	2	931.027	0.8418	10_optimized	1149.23	574.614
D:\MW\rawdata\pIV\20230511_TIMS01scp_MW_SA_pIV_10_dia_3_S4-E12_1_3102.d	IYHNTASNTF	IYHNTASNTF	2	1559.04	0.865791	10_optimized	1149.23	574.614
D:\MW\rawdata\pIV\20230511_TIMS01scp_MW_SA_pIV_10_dia_1_S4-E10_1_3100.d	IYHPDIQLL	IYHPDIQLL	2	7491.22	0.956262	10_optimized	1093.29	546.645
D:\MW\rawdata\pIV\20230511_TIMS01scp_MW_SA_pIV_10_dia_2_S4-E11_1_3101.d	IYHPDIQLL	IYHPDIQLL	2	13884.4	0.931447	10_optimized	1093.29	546.645
D:\MW\rawdata\pIV\20230511_TIMS01scp_MW_SA_pIV_10_dia_3_S4-E12_1_3102.d	IYHPDIQLL	IYHPDIQLL	2	15891.5	0.968356	10_optimized	1093.29	546.645
D:\MW\rawdata\pIV\20230511_TIMS01scp_MW_SA_pIV_10_dia_1_S4-E10_1_3100.d	IYHPNVDKL	IYHPNVDKL	2	2876.08	0.869847	10_optimized	1080.25	540.126
D:\MW\rawdata\pIV\20230511_TIMS01scp_MW_SA_pIV_10_dia_2_S4-E11_1_3101.d	IYHPNVDKL	IYHPNVDKL	2	4976.13	0.957625	10_optimized	1080.25	540.126
D:\MW\rawdata\pIV\20230511_TIMS01scp_MW_SA_pIV_10_dia_3_S4-E12_1_3102.d	IYHPNVDKL	IYHPNVDKL	2	5855.15	0.947748	10_optimized	1080.25	540.126
D:\MW\rawdata\pIV\20230511_TIMS01scp_MW_SA_pIV_10_dia_2_S4-E11_1_3101.d	IYHPNVDKL	IYHPNVDKL	3	3456.07	0.835061	10_optimized	1080.25	360.084
D:\MW\rawdata\pIV\20230511_TIMS01scp_MW_SA_pIV_10_dia_3_S4-E12_1_3102.d	IYHPNVDKL	IYHPNVDKL	3	3497.07	0.934507	10_optimized	1080.25	360.084
D:\MW\rawdata\pIV\20230511_TIMS01scp_MW_SA_pIV_10_dia_1_S4-E10_1_3100.d	IYHQVAVQF	IYHQVAVQF	2	4506.11	0.94802	10_optimized	1086.26	543.129
D:\MW\rawdata\pIV\20230511_TIMS01scp_MW_SA_pIV_10_dia_2_S4-E11_1_3101.d	IYHQVAVQF	IYHQVAVQF	2	9035.24	0.943496	10_optimized	1086.26	543.129
D:\MW\rawdata\pIV\20230511_TIMS01scp_MW_SA_pIV_10_dia_3_S4-E12_1_3102.d	IYHQVAVQF	IYHQVAVQF	2	11240.3	0.956876	10_optimized	1086.26	543.129
D:\MW\rawdata\pIV\20230511_TIMS01scp_MW_SA_pIV_10_dia_1_S4-E10_1_3100.d	IYIAGHPAF	IYIAGHPAF	2	38390	0.992214	10_optimized	970.139	485.069
D:\MW\rawdata\pIV\20230511_TIMS01scp_MW_SA_pIV_10_dia_2_S4-E11_1_3101.d	IYIAGHPAF	IYIAGHPAF	2	76940	0.995939	10_optimized	970.139	485.069
D:\MW\rawdata\pIV\20230511_TIMS01scp_MW_SA_pIV_10_dia_3_S4-E12_1_3102.d	IYIAGHPAF	IYIAGHPAF	2	86466.3	0.993061	10_optimized	970.139	485.069
D:\MW\rawdata\pIV\20230511_TIMS01scp_MW_SA_pIV_10_dia_1_S4-E10_1_3100.d	IYIDRFEDL	IYIDRFEDL	2	1228.04	0.881748	10_optimized	1165.31	582.655
D:\MW\rawdata\pIV\20230511_TIMS01scp_MW_SA_pIV_10_dia_3_S4-E12_1_3102.d	IYIDRFEDL	IYIDRFEDL	2	2288.07	0.868153	10_optimized	1165.31	582.655
D:\MW\rawdata\pIV\20230511_TIMS01scp_MW_SA_pIV_10_dia_1_S4-E10_1_3100.d	IYIDRGVVF	IYIDRGVVF	2	4009.11	0.951337	10_optimized	1063.26	531.632
D:\MW\rawdata\pIV\20230511_TIMS01scp_MW_SA_pIV_10_dia_2_S4-E11_1_3101.d	IYIDRGVVF	IYIDRGVVF	2	9928.3	0.9391	10_optimized	1063.26	531.632
[truncated: 198,184+ more rows]
